# Supplementary material for: Crystal structures and hydrogen-bonding analysis of a series of solvated ammonium salts of molybdenum(II) chloride clusters
Source: Acta Crystallogr E Crystallogr Commun. 2019 Oct 22;75(Pt 11):1705–11. doi: 10.1107/S205698901901380X (PMC6829717; doi:10.1107/S205698901901380X)
Supplement: Supplementary file 1 [file e-75-01705-sup1.cif]

##############################################################################
#                                                                            #
# This CIF contains the data in a paper accepted for publication in          #
# Acta Crystallographica Section E. It conforms to the requirements of       #
# Notes for Authors for Acta Crystallographica Section E, and has been       #
# peer reviewed under the auspices of the IUCr Commission on Journals.       #
#                                                                            #
# Full details of the Crystallographic Information File format               #
# are given in the paper "The Crystallographic Information File (CIF):       #
# a New Standard Archive File for Crystallography" by S. R. Hall, F. H.      #
# Allen and I. D. Brown [Acta Cryst. (1991), A47, 655-685].                  #
#                                                                            #
# The current version of the core CIF dictionary is obtainable from          #
# ftp://ftp.iucr.org/pub/cif_core.dic.                                       #
#                                                                            #
# Software is freely available for graphical display of the structure(s)     #
# in this CIF. For information consult the CIF software page                 #
# http://www.iucr.org/resources/cif/software.                                #
#                                                                            #
# This file may be used for bona fide research purposes within the           #
# scientific community so long as proper attribution is given to the journal # 
# article from which it was obtained.                                        #
#                                                                            #
##############################################################################
data_global
_journal_date_recd_electronic     2019-07-18
_journal_date_accepted     2019-10-09
_journal_name_full     'Acta Crystallographica, Section E'
_journal_year     2019
_journal_volume     75
_journal_issue     11
_journal_page_first     1705
_journal_page_last     1711
_journal_paper_category     GM
_journal_paper_doi     10.1107/S205698901901380X
_journal_coeditor_code     EB2023
_publ_contact_author_name     'Dean H. Johnston'
_publ_contact_author_address
;
Department of Chemistry
Otterbein University
Westerville, OH 43081
USA
;
_publ_contact_author_email     djohnston@otterbein.edu
_publ_contact_author_phone       0E*****
_publ_section_title
;
Crystal structures and hydrogen-bonding analysis of a series of solvated
ammonium salts of molybdenum(II) chloride clusters
;
loop_
    _publ_author_name
    _publ_author_address
    'Johnston, Dean H.'
;
Department of Chemistry
Otterbein University
Westerville
OH 43081
USA
;
    'Agho, Ikponmwosa'
;
Department of Chemistry
Otterbein University
Westerville
OH 43081
USA
;
_publ_section_synopsis
;
The crystal structures of four different ammonium salts of the molybdenum
halide cluster anion, [Mo~6~Cl~8~Cl~6~]^2-^, are reported. They display
varying degrees of hydrogen bonding between ammonium ions and the respective
solvent molecules.
;
data_1
_chemical_name_systematic
;
Bis(anilinium)
octa-\m~3~-chlorido-hexachlorido-<i>octahedro</i>-hexamolybdate
<i>N</i>,<i>N</i>-dimethylformamide tetrasolvate
;
_chemical_name_common     ?
_chemical_formula_moiety     '2(C6 H8 N +), Cl14 Mo6 2-, 4(C3 H7 N O)'
_chemical_formula_sum     'C24 H44 Cl14 Mo6 N6 O4'
_chemical_formula_iupac     '(C6 H8 N)2 [Mo6 Cl8 Cl6], 4C3 H7 N O'
_chemical_formula_weight     1552.59
_chemical_melting_point     ?
_space_group_crystal_system     triclinic
_space_group_name_H-M_alt     'P -1'
_space_group_name_Hall     '-P 1'
loop_
    _space_group_symop_operation_xyz
    'x, y, z'
    '-x, -y, -z'
_cell_length_a     9.9813(11)
_cell_length_b     10.6074(13)
_cell_length_c     12.1686(15)
_cell_angle_alpha     104.606(3)
_cell_angle_beta     90.709(3)
_cell_angle_gamma     103.146(3)
_cell_volume     1210.7(3)
_cell_formula_units_Z     1
_cell_measurement_reflns_used     7006
_cell_measurement_theta_min     2.308
_cell_measurement_theta_max     25.049
_cell_measurement_temperature     200
_exptl_crystal_description     'plate'
_exptl_crystal_colour     'clear orangish yellow'
_exptl_crystal_size_max     0.48
_exptl_crystal_size_mid     0.46
_exptl_crystal_size_min     0.12
_exptl_crystal_density_diffrn     2.129
_exptl_crystal_density_meas     .
_exptl_crystal_density_method     ?
_exptl_crystal_F_000     752
_exptl_absorpt_coefficient_mu     2.316
_exptl_absorpt_correction_type     multi-scan
_exptl_absorpt_process_details
;
(SADABS; Bruker, 2012)
;
_exptl_absorpt_correction_T_min     0.4984
_exptl_absorpt_correction_T_max     0.7452
_diffrn_ambient_temperature     200.0
_diffrn_source     'sealed microfocus source'
_diffrn_source_power     0.04991
_diffrn_source_voltage     49.91
_diffrn_source_current     1.0
_diffrn_radiation_type     MoK\a
_diffrn_radiation_wavelength     0.71073
_diffrn_radiation_monochromator     'graphite'
_diffrn_measurement_device_type     'Bruker SMART X2S benchtop'
_diffrn_measurement_device     'three-circle diffractometer'
_diffrn_measurement_method     '\f and \w scans'
_diffrn_detector     'CCD plate'
_diffrn_detector_area_resol_mean     8.3330
_diffrn_reflns_number     11709
_diffrn_reflns_av_R_equivalents     0.0256
_diffrn_reflns_av_unetI/netI     0.0263
_diffrn_reflns_theta_min     2.308
_diffrn_reflns_theta_max     25.102
_diffrn_reflns_theta_full     25.102
_diffrn_measured_fraction_theta_max     0.982
_diffrn_measured_fraction_theta_full     0.982
_diffrn_reflns_limit_h_min     -11
_diffrn_reflns_limit_h_max     11
_diffrn_reflns_limit_k_min     -12
_diffrn_reflns_limit_k_max     12
_diffrn_reflns_limit_l_min     -14
_diffrn_reflns_limit_l_max     14
_diffrn_standards_number     0
_diffrn_radiation_probe     x-ray
_refine_special_details     ?
_reflns_number_total     4245
_reflns_number_gt     3834
_reflns_threshold_expression     'I > 2\s(I)'
_refine_ls_structure_factor_coef     Fsqd
_refine_ls_matrix_type     full
_refine_ls_R_factor_all     0.0219
_refine_ls_R_factor_gt     0.0186
_refine_ls_wR_factor_gt     0.0440
_refine_ls_wR_factor_ref     0.0457
_refine_ls_goodness_of_fit_ref     1.069
_refine_ls_restrained_S_all     1.069
_refine_ls_number_reflns     4245
_refine_ls_number_parameters     258
_refine_ls_number_restraints     0
_refine_ls_hydrogen_treatment     mixed
_refine_ls_weighting_scheme     calc
_refine_ls_weighting_details
              'w=1/[\s^2^(Fo^2^)+(0.0123P)^2^+0.5808P] where P=(Fo^2^+2Fc^2^)/3'
_atom_sites_solution_hydrogens     mixed
_atom_sites_solution_primary     direct
_atom_sites_solution_secondary     ?
_refine_ls_shift/su_max     0.001
_refine_ls_shift/su_mean     0.000
_refine_diff_density_max     0.360
_refine_diff_density_min     -0.540
_refine_ls_extinction_method
;
SHELXL2018 (Sheldrick, 2015)
;
_refine_ls_extinction_coef     0.0096(3)
_refine_ls_extinction_expression
                                  'Fc^*^=kFc[1+0.001xFc^2^\l^3^/sin(2\q)]^-1/4^'
loop_
    _atom_type_symbol
    _atom_type_description
    _atom_type_scat_dispersion_real
    _atom_type_scat_dispersion_imag
    _atom_type_scat_source
    'C' 'C' 0.0033 0.0016
                         'International Tables Vol C Tables 4.2.6.8 and 6.1.1.4'
    'H' 'H' 0.0000 0.0000
                         'International Tables Vol C Tables 4.2.6.8 and 6.1.1.4'
    'Cl' 'Cl' 0.1484 0.1585
                         'International Tables Vol C Tables 4.2.6.8 and 6.1.1.4'
    'Mo' 'Mo' -1.6832 0.6857
                         'International Tables Vol C Tables 4.2.6.8 and 6.1.1.4'
    'N' 'N' 0.0061 0.0033
                         'International Tables Vol C Tables 4.2.6.8 and 6.1.1.4'
    'O' 'O' 0.0106 0.0060
                         'International Tables Vol C Tables 4.2.6.8 and 6.1.1.4'
_computing_data_collection
;
APEX2 (Bruker, 2012)
;
_computing_cell_refinement
;
SAINT (Bruker, 2012)
;
_computing_data_reduction
;
SAINT (Bruker, 2012)
;
_computing_structure_solution
;
SHELXS (Sheldrick, 2008)
;
_computing_structure_refinement
;
SHELXL2018 (Sheldrick, 2015)
;
_computing_molecular_graphics
;
<i>CrystalMaker</i> (Palmer, 2019) and <i>CrystalExplorer</i>
(Spackman & Jayatilaka, 2009)
;
_computing_publication_material
;
<i>OLEX2</i> (Dolomanov <i>et al.</i>,  2009) and
publCIF (Westrip, 2010)
;
loop_
    _atom_site_type_symbol
    _atom_site_label
    _atom_site_fract_x
    _atom_site_fract_y
    _atom_site_fract_z
    _atom_site_U_iso_or_equiv
    _atom_site_adp_type
    _atom_site_calc_flag
    _atom_site_occupancy
    _atom_site_disorder_assembly
    _atom_site_disorder_group
    Mo Mo1 0.33000(2) 0.50142(2) 0.43962(2) 0.01755(7) Uani d 1 . .
    Mo Mo2 0.42505(2) 0.33816(2) 0.52988(2) 0.01753(7) Uani d 1 . .
    Mo Mo3 0.45872(2) 0.58737(2) 0.64151(2) 0.01766(7) Uani d 1 . .
    Cl Cl1 0.30660(6) 0.26453(5) 0.33717(5) 0.02208(12) Uani d 1 . .
    Cl Cl2 0.44848(6) 0.57046(5) 0.27978(5) 0.02298(13) Uani d 1 . .
    Cl Cl3 0.37196(6) 0.73926(5) 0.55008(5) 0.02352(13) Uani d 1 . .
    Cl Cl4 0.22876(5) 0.43149(5) 0.60532(5) 0.02318(13) Uani d 1 . .
    Cl Cl5 0.32774(6) 0.12583(6) 0.57003(5) 0.03234(15) Uani d 1 . .
    Cl Cl6 0.39836(6) 0.69501(6) 0.82888(5) 0.03331(15) Uani d 1 . .
    Cl Cl7 0.10839(6) 0.50315(6) 0.35713(5) 0.03118(14) Uani d 1 . .
    N N1 0.1138(2) 0.6861(2) -0.02394(19) 0.0291(5) Uani d 1 . .
    H H1A 0.144(3) 0.612(3) -0.048(2) 0.044 Uiso d 1 . .
    H H1B 0.026(3) 0.651(3) -0.010(2) 0.044 Uiso d 1 . .
    H H1C 0.111(3) 0.732(3) -0.078(2) 0.044 Uiso d 1 . .
    C C1 0.1999(2) 0.7715(2) 0.0778(2) 0.0262(5) Uani d 1 . .
    C C2 0.1890(3) 0.7327(3) 0.1777(2) 0.0352(6) Uani d 1 . .
    H H2 0.125907 0.652029 0.180955 0.042 Uiso calc 1 . .
    C C3 0.2713(3) 0.8128(3) 0.2728(2) 0.0439(7) Uani d 1 . .
    H H3 0.264848 0.787222 0.342295 0.053 Uiso calc 1 . .
    C C4 0.3621(3) 0.9288(3) 0.2678(3) 0.0454(7) Uani d 1 . .
    H H4 0.418475 0.983410 0.333788 0.055 Uiso calc 1 . .
    C C5 0.2894(3) 0.8879(2) 0.0709(2) 0.0326(6) Uani d 1 . .
    H H5 0.294613 0.913873 0.001580 0.039 Uiso calc 1 . .
    C C6 0.3718(3) 0.9666(3) 0.1671(2) 0.0411(7) Uani d 1 . .
    H H6 0.435330 1.046973 0.163742 0.049 Uiso calc 1 . .
    O O1 0.0921(2) 0.85206(19) 0.84303(16) 0.0431(5) Uani d 1 . .
    N N2 0.0472(2) 0.88716(19) 0.67193(17) 0.0287(5) Uani d 1 . .
    C C7 0.0074(3) 1.0112(3) 0.7195(2) 0.0408(7) Uani d 1 . .
    H H7A 0.004355 1.025920 0.802189 0.061 Uiso calc 1 . .
    H H7B -0.083924 1.006277 0.685843 0.061 Uiso calc 1 . .
    H H7C 0.074846 1.085755 0.702938 0.061 Uiso calc 1 . .
    C C8 0.0860(2) 0.8186(3) 0.7380(2) 0.0325(6) Uani d 1 . .
    H H8 0.111034 0.737608 0.702115 0.039 Uiso calc 1 . .
    C C9 0.0410(3) 0.8403(3) 0.5486(2) 0.0364(6) Uani d 1 . .
    H H9A 0.057014 0.749801 0.526886 0.055 Uiso calc 1 . .
    H H9B 0.111888 0.901063 0.519142 0.055 Uiso calc 1 . .
    H H9C -0.050269 0.838466 0.516599 0.055 Uiso calc 1 . .
    O O2 0.85598(19) 0.57853(18) 0.05179(17) 0.0418(5) Uani d 1 . .
    N N3 0.7318(2) 0.7329(2) 0.05377(17) 0.0320(5) Uani d 1 . .
    C C10 0.7698(3) 0.6417(3) 0.0921(2) 0.0397(7) Uani d 1 . .
    H H10 0.727510 0.621423 0.157083 0.048 Uiso calc 1 . .
    C C11 0.6338(3) 0.8071(3) 0.1095(2) 0.0460(7) Uani d 1 . .
    H H11A 0.607218 0.779492 0.178708 0.069 Uiso calc 1 . .
    H H11B 0.551612 0.788223 0.057583 0.069 Uiso calc 1 . .
    H H11C 0.676785 0.903485 0.129568 0.069 Uiso calc 1 . .
    C C12 0.7879(4) 0.7684(4) -0.0466(3) 0.0621(10) Uani d 1 . .
    H H12A 0.866691 0.846144 -0.023497 0.093 Uiso calc 1 . .
    H H12B 0.716767 0.790546 -0.089431 0.093 Uiso calc 1 . .
    H H12C 0.818232 0.692417 -0.094617 0.093 Uiso calc 1 . .
loop_
    _atom_site_aniso_label
    _atom_site_aniso_U_11
    _atom_site_aniso_U_22
    _atom_site_aniso_U_33
    _atom_site_aniso_U_12
    _atom_site_aniso_U_13
    _atom_site_aniso_U_23
    Mo1 0.01465(11) 0.01876(11) 0.01888(11) 0.00353(8) 0.00272(8) 0.00463(8)
    Mo2 0.01627(11) 0.01691(10) 0.01871(11) 0.00234(8) 0.00337(8) 0.00474(8)
    Mo3 0.01646(12) 0.01852(11) 0.01703(11) 0.00379(8) 0.00436(8) 0.00307(8)
    Cl1 0.0205(3) 0.0202(3) 0.0218(3) 0.0011(2) 0.0008(2) 0.0022(2)
    Cl2 0.0233(3) 0.0256(3) 0.0208(3) 0.0045(2) 0.0022(2) 0.0086(2)
    Cl3 0.0231(3) 0.0211(3) 0.0272(3) 0.0086(2) 0.0041(2) 0.0046(2)
    Cl4 0.0169(3) 0.0267(3) 0.0247(3) 0.0029(2) 0.0066(2) 0.0066(2)
    Cl5 0.0345(3) 0.0242(3) 0.0369(3) -0.0020(3) 0.0024(3) 0.0134(3)
    Cl6 0.0350(4) 0.0359(3) 0.0241(3) 0.0078(3) 0.0112(3) -0.0010(3)
    Cl7 0.0199(3) 0.0356(3) 0.0397(3) 0.0061(3) -0.0019(3) 0.0132(3)
    N1 0.0306(12) 0.0255(11) 0.0341(12) 0.0094(10) 0.0055(10) 0.0104(10)
    C1 0.0273(13) 0.0252(12) 0.0296(13) 0.0132(11) 0.0041(11) 0.0072(10)
    C2 0.0437(16) 0.0307(13) 0.0379(15) 0.0162(12) 0.0069(13) 0.0142(12)
    C3 0.063(2) 0.0469(17) 0.0309(15) 0.0328(16) 0.0019(14) 0.0097(13)
    C4 0.0505(18) 0.0396(16) 0.0433(17) 0.0259(15) -0.0084(14) -0.0073(13)
    C5 0.0372(15) 0.0263(13) 0.0383(15) 0.0145(11) 0.0117(12) 0.0089(11)
    C6 0.0412(17) 0.0277(14) 0.0495(18) 0.0115(12) 0.0063(14) -0.0016(13)
    O1 0.0496(12) 0.0479(11) 0.0392(11) 0.0149(10) 0.0045(9) 0.0219(9)
    N2 0.0270(11) 0.0275(11) 0.0326(11) 0.0065(9) 0.0007(9) 0.0094(9)
    C7 0.0462(17) 0.0355(15) 0.0465(17) 0.0170(13) 0.0084(14) 0.0144(13)
    C8 0.0248(14) 0.0313(13) 0.0428(16) 0.0048(11) 0.0040(12) 0.0140(12)
    C9 0.0334(15) 0.0362(14) 0.0332(14) -0.0008(12) -0.0040(12) 0.0062(12)
    O2 0.0359(11) 0.0345(10) 0.0614(13) 0.0134(9) 0.0149(10) 0.0192(9)
    N3 0.0309(12) 0.0407(12) 0.0301(11) 0.0169(10) 0.0066(10) 0.0120(10)
    C10 0.0391(16) 0.0390(15) 0.0470(17) 0.0112(13) 0.0145(13) 0.0197(13)
    C11 0.0527(19) 0.0527(18) 0.0427(17) 0.0301(15) 0.0149(15) 0.0142(14)
    C12 0.073(2) 0.099(3) 0.0438(18) 0.053(2) 0.0248(17) 0.0425(19)
_geom_special_details
;
 All esds (except the esd in the dihedral angle between two l.s. planes)
 are estimated using the full covariance matrix.  The cell esds are taken
 into account individually in the estimation of esds in distances, angles
 and torsion angles; correlations between esds in cell parameters are only
 used when they are defined by crystal symmetry.  An approximate (isotropic)
 treatment of cell esds is used for estimating esds involving l.s. planes.
;
loop_
    _geom_bond_atom_site_label_1
    _geom_bond_atom_site_label_2
    _geom_bond_site_symmetry_2
    _geom_bond_distance
    _geom_bond_publ_flag
    Mo1 Mo2 2_666 2.6034(4) ?
    Mo1 Mo2 . 2.6051(3) ?
    Mo1 Mo3 2_666 2.6068(3) ?
    Mo1 Mo3 . 2.6032(4) ?
    Mo1 Cl1 . 2.4636(6) ?
    Mo1 Cl2 . 2.4697(6) ?
    Mo1 Cl3 . 2.4782(6) ?
    Mo1 Cl4 . 2.4700(6) ?
    Mo1 Cl7 . 2.4235(6) ?
    Mo2 Mo3 . 2.5922(4) ?
    Mo2 Mo3 2_666 2.6065(3) ?
    Mo2 Cl1 . 2.4687(6) ?
    Mo2 Cl2 2_666 2.4772(6) ?
    Mo2 Cl3 2_666 2.4756(6) ?
    Mo2 Cl4 . 2.4758(6) ?
    Mo2 Cl5 . 2.4138(6) ?
    Mo3 Cl1 2_666 2.4754(6) ?
    Mo3 Cl2 2_666 2.4639(6) ?
    Mo3 Cl3 . 2.4695(6) ?
    Mo3 Cl4 . 2.4652(6) ?
    Mo3 Cl6 . 2.4288(6) ?
    N1 H1A . 0.89(3) ?
    N1 H1B . 0.91(3) ?
    N1 H1C . 0.91(3) ?
    N1 C1 . 1.465(3) ?
    C1 C2 . 1.376(3) ?
    C1 C5 . 1.371(3) ?
    C2 H2 . 0.9500 ?
    C2 C3 . 1.378(4) ?
    C3 H3 . 0.9500 ?
    C3 C4 . 1.368(4) ?
    C4 H4 . 0.9500 ?
    C4 C6 . 1.381(4) ?
    C5 H5 . 0.9500 ?
    C5 C6 . 1.383(4) ?
    C6 H6 . 0.9500 ?
    O1 C8 . 1.234(3) ?
    N2 C7 . 1.444(3) ?
    N2 C8 . 1.319(3) ?
    N2 C9 . 1.453(3) ?
    C7 H7A . 0.9800 ?
    C7 H7B . 0.9800 ?
    C7 H7C . 0.9800 ?
    C8 H8 . 0.9500 ?
    C9 H9A . 0.9800 ?
    C9 H9B . 0.9800 ?
    C9 H9C . 0.9800 ?
    O2 C10 . 1.239(3) ?
    N3 C10 . 1.299(3) ?
    N3 C11 . 1.461(3) ?
    N3 C12 . 1.449(3) ?
    C10 H10 . 0.9500 ?
    C11 H11A . 0.9800 ?
    C11 H11B . 0.9800 ?
    C11 H11C . 0.9800 ?
    C12 H12A . 0.9800 ?
    C12 H12B . 0.9800 ?
    C12 H12C . 0.9800 ?
loop_
    _geom_angle_atom_site_label_1
    _geom_angle_atom_site_label_2
    _geom_angle_atom_site_label_3
    _geom_angle_site_symmetry_1
    _geom_angle_site_symmetry_3
    _geom_angle
    _geom_angle_publ_flag
    Mo2 Mo1 Mo2 2_666 . 89.753(11) ?
    Mo2 Mo1 Mo3 . 2_666 60.013(9) ?
    Mo2 Mo1 Mo3 2_666 2_666 59.675(10) ?
    Mo3 Mo1 Mo2 . 2_666 60.080(8) ?
    Mo3 Mo1 Mo2 . . 59.698(9) ?
    Mo3 Mo1 Mo3 . 2_666 89.786(11) ?
    Cl1 Mo1 Mo2 . 2_666 118.020(15) ?
    Cl1 Mo1 Mo2 . . 58.214(16) ?
    Cl1 Mo1 Mo3 . . 117.899(15) ?
    Cl1 Mo1 Mo3 . 2_666 58.365(14) ?
    Cl1 Mo1 Cl2 . . 89.683(19) ?
    Cl1 Mo1 Cl3 . . 175.251(19) ?
    Cl1 Mo1 Cl4 . . 89.963(19) ?
    Cl2 Mo1 Mo2 . 2_666 58.387(15) ?
    Cl2 Mo1 Mo2 . . 117.999(16) ?
    Cl2 Mo1 Mo3 . . 118.444(17) ?
    Cl2 Mo1 Mo3 . 2_666 57.995(14) ?
    Cl2 Mo1 Cl3 . . 90.38(2) ?
    Cl2 Mo1 Cl4 . . 175.624(19) ?
    Cl3 Mo1 Mo2 . 2_666 58.247(14) ?
    Cl3 Mo1 Mo2 . . 117.771(17) ?
    Cl3 Mo1 Mo3 . 2_666 117.898(15) ?
    Cl3 Mo1 Mo3 . . 58.092(14) ?
    Cl4 Mo1 Mo2 . 2_666 118.144(16) ?
    Cl4 Mo1 Mo2 . . 58.325(14) ?
    Cl4 Mo1 Mo3 . 2_666 118.319(15) ?
    Cl4 Mo1 Mo3 . . 58.077(16) ?
    Cl4 Mo1 Cl3 . . 89.62(2) ?
    Cl7 Mo1 Mo2 . . 135.582(17) ?
    Cl7 Mo1 Mo2 . 2_666 134.650(17) ?
    Cl7 Mo1 Mo3 . . 135.962(17) ?
    Cl7 Mo1 Mo3 . 2_666 134.249(18) ?
    Cl7 Mo1 Cl1 . . 92.00(2) ?
    Cl7 Mo1 Cl2 . . 91.25(2) ?
    Cl7 Mo1 Cl3 . . 92.75(2) ?
    Cl7 Mo1 Cl4 . . 93.12(2) ?
    Mo1 Mo2 Mo1 2_666 . 90.246(11) ?
    Mo1 Mo2 Mo3 2_666 2_666 59.955(8) ?
    Mo1 Mo2 Mo3 . 2_666 60.026(9) ?
    Mo3 Mo2 Mo1 . 2_666 60.228(8) ?
    Mo3 Mo2 Mo1 . . 60.114(10) ?
    Mo3 Mo2 Mo3 . 2_666 90.033(11) ?
    Cl1 Mo2 Mo1 . . 58.022(15) ?
    Cl1 Mo2 Mo1 . 2_666 118.250(15) ?
    Cl1 Mo2 Mo3 . 2_666 58.310(15) ?
    Cl1 Mo2 Mo3 . . 118.122(15) ?
    Cl1 Mo2 Cl2 . 2_666 175.448(18) ?
    Cl1 Mo2 Cl3 . 2_666 89.68(2) ?
    Cl1 Mo2 Cl4 . . 89.71(2) ?
    Cl2 Mo2 Mo1 2_666 2_666 58.106(14) ?
    Cl2 Mo2 Mo1 2_666 . 118.200(16) ?
    Cl2 Mo2 Mo3 2_666 . 58.105(14) ?
    Cl2 Mo2 Mo3 2_666 2_666 118.038(16) ?
    Cl3 Mo2 Mo1 2_666 2_666 58.346(16) ?
    Cl3 Mo2 Mo1 2_666 . 118.097(16) ?
    Cl3 Mo2 Mo3 2_666 . 118.549(15) ?
    Cl3 Mo2 Mo3 2_666 2_666 58.076(14) ?
    Cl3 Mo2 Cl2 2_666 2_666 90.26(2) ?
    Cl3 Mo2 Cl4 2_666 . 175.629(18) ?
    Cl4 Mo2 Mo1 . . 58.105(15) ?
    Cl4 Mo2 Mo1 . 2_666 118.367(16) ?
    Cl4 Mo2 Mo3 . . 58.157(14) ?
    Cl4 Mo2 Mo3 . 2_666 118.112(15) ?
    Cl4 Mo2 Cl2 . 2_666 90.00(2) ?
    Cl5 Mo2 Mo1 . 2_666 134.531(18) ?
    Cl5 Mo2 Mo1 . . 135.222(19) ?
    Cl5 Mo2 Mo3 . 2_666 135.276(17) ?
    Cl5 Mo2 Mo3 . . 134.689(19) ?
    Cl5 Mo2 Cl1 . . 92.63(2) ?
    Cl5 Mo2 Cl2 . 2_666 91.92(2) ?
    Cl5 Mo2 Cl3 . 2_666 92.04(2) ?
    Cl5 Mo2 Cl4 . . 92.31(2) ?
    Mo1 Mo3 Mo1 . 2_666 90.214(10) ?
    Mo1 Mo3 Mo2 . 2_666 59.965(10) ?
    Mo2 Mo3 Mo1 . 2_666 60.098(8) ?
    Mo2 Mo3 Mo1 2_666 2_666 59.961(8) ?
    Mo2 Mo3 Mo1 . . 60.188(8) ?
    Mo2 Mo3 Mo2 . 2_666 89.968(10) ?
    Cl1 Mo3 Mo1 2_666 2_666 57.923(15) ?
    Cl1 Mo3 Mo1 2_666 . 118.008(15) ?
    Cl1 Mo3 Mo2 2_666 . 118.001(15) ?
    Cl1 Mo3 Mo2 2_666 2_666 58.058(14) ?
    Cl2 Mo3 Mo1 2_666 2_666 58.214(14) ?
    Cl2 Mo3 Mo1 2_666 . 118.777(16) ?
    Cl2 Mo3 Mo2 2_666 . 58.608(16) ?
    Cl2 Mo3 Mo2 2_666 2_666 118.165(15) ?
    Cl2 Mo3 Cl1 2_666 2_666 89.55(2) ?
    Cl2 Mo3 Cl3 2_666 . 176.071(19) ?
    Cl2 Mo3 Cl4 2_666 . 90.56(2) ?
    Cl3 Mo3 Mo1 . . 58.419(15) ?
    Cl3 Mo3 Mo1 . 2_666 118.261(15) ?
    Cl3 Mo3 Mo2 . 2_666 58.306(14) ?
    Cl3 Mo3 Mo2 . . 118.588(17) ?
    Cl3 Mo3 Cl1 . 2_666 89.67(2) ?
    Cl4 Mo3 Mo1 . 2_666 118.636(17) ?
    Cl4 Mo3 Mo1 . . 58.254(14) ?
    Cl4 Mo3 Mo2 . . 58.556(14) ?
    Cl4 Mo3 Mo2 . 2_666 118.205(16) ?
    Cl4 Mo3 Cl1 . 2_666 175.592(19) ?
    Cl4 Mo3 Cl3 . . 89.93(2) ?
    Cl6 Mo3 Mo1 . . 134.228(19) ?
    Cl6 Mo3 Mo1 . 2_666 135.485(18) ?
    Cl6 Mo3 Mo2 . 2_666 137.228(18) ?
    Cl6 Mo3 Mo2 . . 132.798(17) ?
    Cl6 Mo3 Cl1 . 2_666 94.40(2) ?
    Cl6 Mo3 Cl2 . 2_666 90.84(2) ?
    Cl6 Mo3 Cl3 . . 93.06(2) ?
    Cl6 Mo3 Cl4 . . 90.01(2) ?
    Mo1 Cl1 Mo2 . . 63.764(15) ?
    Mo1 Cl1 Mo3 . 2_666 63.713(15) ?
    Mo2 Cl1 Mo3 . 2_666 63.630(15) ?
    Mo1 Cl2 Mo2 . 2_666 63.507(16) ?
    Mo3 Cl2 Mo1 2_666 . 63.792(15) ?
    Mo3 Cl2 Mo2 2_666 2_666 63.287(16) ?
    Mo2 Cl3 Mo1 2_666 . 63.408(14) ?
    Mo3 Cl3 Mo1 . . 63.489(16) ?
    Mo3 Cl3 Mo2 . 2_666 63.616(15) ?
    Mo1 Cl4 Mo2 . . 63.569(15) ?
    Mo3 Cl4 Mo1 . . 63.669(15) ?
    Mo3 Cl4 Mo2 . . 63.286(16) ?
    H1A N1 H1B . . 101(2) ?
    H1A N1 H1C . . 114(3) ?
    H1B N1 H1C . . 109(2) ?
    C1 N1 H1A . . 108.4(18) ?
    C1 N1 H1B . . 113.6(18) ?
    C1 N1 H1C . . 111.0(18) ?
    C2 C1 N1 . . 119.1(2) ?
    C5 C1 N1 . . 119.1(2) ?
    C5 C1 C2 . . 121.8(2) ?
    C1 C2 H2 . . 120.6 ?
    C1 C2 C3 . . 118.8(3) ?
    C3 C2 H2 . . 120.6 ?
    C2 C3 H3 . . 119.7 ?
    C4 C3 C2 . . 120.5(3) ?
    C4 C3 H3 . . 119.7 ?
    C3 C4 H4 . . 120.0 ?
    C3 C4 C6 . . 120.0(3) ?
    C6 C4 H4 . . 120.0 ?
    C1 C5 H5 . . 120.7 ?
    C1 C5 C6 . . 118.6(3) ?
    C6 C5 H5 . . 120.7 ?
    C4 C6 C5 . . 120.2(3) ?
    C4 C6 H6 . . 119.9 ?
    C5 C6 H6 . . 119.9 ?
    C7 N2 C9 . . 117.3(2) ?
    C8 N2 C7 . . 121.2(2) ?
    C8 N2 C9 . . 121.5(2) ?
    N2 C7 H7A . . 109.5 ?
    N2 C7 H7B . . 109.5 ?
    N2 C7 H7C . . 109.5 ?
    H7A C7 H7B . . 109.5 ?
    H7A C7 H7C . . 109.5 ?
    H7B C7 H7C . . 109.5 ?
    O1 C8 N2 . . 124.7(2) ?
    O1 C8 H8 . . 117.6 ?
    N2 C8 H8 . . 117.6 ?
    N2 C9 H9A . . 109.5 ?
    N2 C9 H9B . . 109.5 ?
    N2 C9 H9C . . 109.5 ?
    H9A C9 H9B . . 109.5 ?
    H9A C9 H9C . . 109.5 ?
    H9B C9 H9C . . 109.5 ?
    C10 N3 C11 . . 122.7(2) ?
    C10 N3 C12 . . 121.0(2) ?
    C12 N3 C11 . . 116.3(2) ?
    O2 C10 N3 . . 126.1(3) ?
    O2 C10 H10 . . 116.9 ?
    N3 C10 H10 . . 116.9 ?
    N3 C11 H11A . . 109.5 ?
    N3 C11 H11B . . 109.5 ?
    N3 C11 H11C . . 109.5 ?
    H11A C11 H11B . . 109.5 ?
    H11A C11 H11C . . 109.5 ?
    H11B C11 H11C . . 109.5 ?
    N3 C12 H12A . . 109.5 ?
    N3 C12 H12B . . 109.5 ?
    N3 C12 H12C . . 109.5 ?
    H12A C12 H12B . . 109.5 ?
    H12A C12 H12C . . 109.5 ?
    H12B C12 H12C . . 109.5 ?
loop_
    _geom_torsion_atom_site_label_1
    _geom_torsion_atom_site_label_2
    _geom_torsion_atom_site_label_3
    _geom_torsion_atom_site_label_4
    _geom_torsion_site_symmetry_1
    _geom_torsion_site_symmetry_2
    _geom_torsion_site_symmetry_3
    _geom_torsion_site_symmetry_4
    _geom_torsion
    _geom_torsion_publ_flag
    N1 C1 C2 C3 . . . . 179.4(2) ?
    N1 C1 C5 C6 . . . . -178.9(2) ?
    C1 C2 C3 C4 . . . . 0.0(4) ?
    C1 C5 C6 C4 . . . . -0.8(4) ?
    C2 C1 C5 C6 . . . . 0.9(4) ?
    C2 C3 C4 C6 . . . . 0.1(4) ?
    C3 C4 C6 C5 . . . . 0.4(4) ?
    C5 C1 C2 C3 . . . . -0.5(4) ?
    C7 N2 C8 O1 . . . . 0.0(4) ?
    C9 N2 C8 O1 . . . . -179.2(2) ?
    C11 N3 C10 O2 . . . . -177.1(3) ?
    C12 N3 C10 O2 . . . . 1.5(5) ?
loop_
    _geom_hbond_atom_site_label_D
    _geom_hbond_atom_site_label_H
    _geom_hbond_atom_site_label_A
    _geom_hbond_site_symmetry_A
    _geom_hbond_distance_DH
    _geom_hbond_distance_HA
    _geom_hbond_distance_DA
    _geom_hbond_angle_DHA
    _geom_hbond_publ_flag
    N1 H1A O2 2_665 0.89(3) 2.01(3) 2.827(3) 152(2) yes
    N1 H1B O2 1_455 0.91(3) 1.94(3) 2.833(3) 168(3) yes
    N1 H1C O1 1_554 0.91(3) 1.82(3) 2.715(3) 166(3) yes
_shelx_space_group_comment
;
The symmetry employed for this shelxl refinement is uniquely defined
by the following loop, which should always be used as a source of
symmetry information in preference to the above space-group names.
They are only intended as comments.
;
_shelx_estimated_absorpt_T_min     0.403
_shelx_estimated_absorpt_T_max     0.769
_shelx_res_file
;
TITL scan_0mo in P-1
    scan_0mo.res
    created by SHELXL-2018/1 at 13:43:36 on 01-Apr-2019
CELL 0.71073 9.9813 10.6074 12.1686 104.606 90.709 103.146
ZERR 1 0.0011 0.0013 0.0015 0.003 0.003 0.003
LATT 1
SFAC C H N O Cl Mo
UNIT 24 44 6 4 14 6
EQIV $1 -1+X,+Y,+Z
EQIV $2 1-X,1-Y,-Z
EQIV $3 +X,+Y,-1+Z
L.S. 10
PLAN  -4 0 0
SIZE 0.12 0.46 0.48
TEMP -73.15
HTAB N1 O1_$3
HTAB N1 O2_$1
HTAB N1 O2_$2
BOND $H
CONF
MORE -1
fmap 2
acta
OMIT 1 0 0
REM <olex2.extras>
REM <HklSrc "%./scan_0mo.hkl">
REM </olex2.extras>
WGHT    0.012300    0.580800
EXTI    0.009638
FVAR       0.12859
MO1   6    0.329998    0.501423    0.439624    11.00000    0.01465    0.01876 =
         0.01888    0.00463    0.00272    0.00353
MO2   6    0.425049    0.338156    0.529881    11.00000    0.01627    0.01691 =
         0.01871    0.00474    0.00337    0.00234
MO3   6    0.458715    0.587367    0.641509    11.00000    0.01646    0.01852 =
         0.01703    0.00307    0.00436    0.00379
CL1   5    0.306604    0.264528    0.337168    11.00000    0.02049    0.02023 =
         0.02178    0.00220    0.00078    0.00108
CL2   5    0.448476    0.570465    0.279782    11.00000    0.02331    0.02563 =
         0.02077    0.00861    0.00221    0.00451
CL3   5    0.371959    0.739255    0.550076    11.00000    0.02306    0.02110 =
         0.02716    0.00457    0.00415    0.00861
CL4   5    0.228762    0.431490    0.605323    11.00000    0.01694    0.02674 =
         0.02475    0.00658    0.00662    0.00289
CL5   5    0.327736    0.125826    0.570028    11.00000    0.03448    0.02417 =
         0.03693    0.01344    0.00243   -0.00200
CL6   5    0.398361    0.695011    0.828880    11.00000    0.03502    0.03587 =
         0.02406   -0.00097    0.01125    0.00779
CL7   5    0.108388    0.503145    0.357132    11.00000    0.01987    0.03556 =
         0.03966    0.01325   -0.00194    0.00611
N1    3    0.113778    0.686077   -0.023943    11.00000    0.03060    0.02546 =
         0.03409    0.01041    0.00552    0.00940
H1A   2    0.144296    0.611742   -0.047968    11.00000   -1.50000
H1B   2    0.026014    0.650523   -0.009509    11.00000   -1.50000
H1C   2    0.110981    0.731672   -0.077515    11.00000   -1.50000
C1    1    0.199890    0.771530    0.077845    11.00000    0.02726    0.02522 =
         0.02964    0.00721    0.00410    0.01323
C2    1    0.188997    0.732652    0.177657    11.00000    0.04369    0.03074 =
         0.03792    0.01418    0.00695    0.01622
AFIX  43
H2    2    0.125907    0.652029    0.180955    11.00000   -1.20000
AFIX   0
C3    1    0.271257    0.812772    0.272765    11.00000    0.06321    0.04695 =
         0.03091    0.00975    0.00195    0.03279
AFIX  43
H3    2    0.264848    0.787222    0.342295    11.00000   -1.20000
AFIX   0
C4    1    0.362065    0.928800    0.267845    11.00000    0.05053    0.03960 =
         0.04328   -0.00730   -0.00839    0.02589
AFIX  43
H4    2    0.418475    0.983410    0.333788    11.00000   -1.20000
AFIX   0
C5    1    0.289359    0.887887    0.070920    11.00000    0.03724    0.02629 =
         0.03833    0.00893    0.01167    0.01452
AFIX  43
H5    2    0.294613    0.913873    0.001580    11.00000   -1.20000
AFIX   0
C6    1    0.371796    0.966612    0.167058    11.00000    0.04124    0.02772 =
         0.04953   -0.00164    0.00633    0.01147
AFIX  43
H6    2    0.435330    1.046973    0.163742    11.00000   -1.20000
AFIX   0
O1    4    0.092134    0.852062    0.843030    11.00000    0.04964    0.04795 =
         0.03918    0.02193    0.00449    0.01494
N2    3    0.047216    0.887162    0.671934    11.00000    0.02702    0.02747 =
         0.03261    0.00945    0.00069    0.00651
C7    1    0.007428    1.011244    0.719550    11.00000    0.04615    0.03553 =
         0.04653    0.01444    0.00837    0.01701
AFIX 137
H7A   2    0.004355    1.025920    0.802189    11.00000   -1.50000
H7B   2   -0.083924    1.006277    0.685843    11.00000   -1.50000
H7C   2    0.074846    1.085755    0.702938    11.00000   -1.50000
AFIX   0
C8    1    0.086004    0.818611    0.738003    11.00000    0.02484    0.03127 =
         0.04277    0.01397    0.00395    0.00484
AFIX  43
H8    2    0.111034    0.737608    0.702115    11.00000   -1.20000
AFIX   0
C9    1    0.040952    0.840312    0.548607    11.00000    0.03340    0.03620 =
         0.03323    0.00622   -0.00400   -0.00079
AFIX 137
H9A   2    0.057014    0.749801    0.526886    11.00000   -1.50000
H9B   2    0.111888    0.901063    0.519142    11.00000   -1.50000
H9C   2   -0.050269    0.838466    0.516599    11.00000   -1.50000
AFIX   0
O2    4    0.855983    0.578530    0.051788    11.00000    0.03585    0.03449 =
         0.06144    0.01916    0.01495    0.01335
N3    3    0.731781    0.732900    0.053767    11.00000    0.03094    0.04069 =
         0.03015    0.01203    0.00659    0.01687
C10   1    0.769779    0.641655    0.092076    11.00000    0.03911    0.03904 =
         0.04696    0.01974    0.01453    0.01116
AFIX  43
H10   2    0.727510    0.621423    0.157083    11.00000   -1.20000
AFIX   0
C11   1    0.633785    0.807133    0.109492    11.00000    0.05271    0.05269 =
         0.04273    0.01422    0.01494    0.03009
AFIX 137
H11A  2    0.607218    0.779492    0.178708    11.00000   -1.50000
H11B  2    0.551612    0.788223    0.057583    11.00000   -1.50000
H11C  2    0.676785    0.903485    0.129568    11.00000   -1.50000
AFIX   0
C12   1    0.787907    0.768370   -0.046558    11.00000    0.07335    0.09880 =
         0.04382    0.04245    0.02478    0.05256
AFIX 137
H12A  2    0.866691    0.846144   -0.023497    11.00000   -1.50000
H12B  2    0.716767    0.790546   -0.089431    11.00000   -1.50000
H12C  2    0.818232    0.692417   -0.094617    11.00000   -1.50000
AFIX   0
HKLF 4
REM  scan_0mo in P-1
REM R1 =  0.0186 for    3834 Fo > 4sig(Fo)  and  0.0219 for all    4245 data
REM    258 parameters refined using      0 restraints
END
WGHT      0.0123      0.5808
REM Highest difference peak  0.360,  deepest hole -0.540,  1-sigma level  0.070
Q1    1   0.3475  0.4229  0.5198  11.00000  0.05    0.36
Q2    1   0.4412  0.4566  0.4232  11.00000  0.05    0.35
Q3    1   0.5276  0.2822  0.4527  11.00000  0.05    0.34
Q4    1   0.4373  0.6363  0.7541  11.00000  0.05    0.31
;
_shelx_res_checksum     24947
data_2
_chemical_name_systematic
;
<i>p</i>-Phenylenediammonium
octa-\m~3~-chlorido-hexachlorido-<i>octahedro</i>-hexamolybdate
<i>N</i>,<i>N</i>-dimethylformamide hexasolvate
;
_chemical_name_common
;
;
_chemical_formula_moiety     'C6 H10 N2 2+, Cl14 Mo6 2-, 6(C3 H7 N O)'
_chemical_formula_sum     'C24 H52 Cl14 Mo6 N8 O6'
_chemical_formula_iupac     '(C6 H10 N2) [Mo6 Cl8 Cl6], 6C3 H7 N O'
_chemical_formula_weight     1620.67
_chemical_melting_point     ?
_space_group_crystal_system     triclinic
_space_group_name_H-M_alt     'P -1'
_space_group_name_Hall     '-P 1'
loop_
    _space_group_symop_operation_xyz
    'x, y, z'
    '-x, -y, -z'
_cell_length_a     10.1752(16)
_cell_length_b     10.3227(16)
_cell_length_c     13.736(2)
_cell_angle_alpha     95.204(4)
_cell_angle_beta     111.483(4)
_cell_angle_gamma     101.973(4)
_cell_volume     1291.1(3)
_cell_formula_units_Z     1
_cell_measurement_reflns_used     4690
_cell_measurement_theta_min     2.176
_cell_measurement_theta_max     25.009
_cell_measurement_temperature     200(2)
_exptl_crystal_description     'needle'
_exptl_crystal_colour     yellow
_exptl_crystal_size_max     0.50
_exptl_crystal_size_mid     0.13
_exptl_crystal_size_min     0.13
_exptl_crystal_density_diffrn     2.084
_exptl_crystal_density_meas     .
_exptl_crystal_density_method     ?
_exptl_crystal_F_000     790
_exptl_absorpt_coefficient_mu     2.180
_exptl_absorpt_correction_type     multi-scan
_exptl_absorpt_process_details
;
(SADABS; Bruker, 2012)
;
_exptl_absorpt_correction_T_min     0.5524
_exptl_absorpt_correction_T_max     0.7452
_diffrn_ambient_temperature     200.0
_diffrn_source     'sealed microfocus source'
_diffrn_source_power     0.04991
_diffrn_source_voltage     49.91
_diffrn_source_current     1.0
_diffrn_radiation_type     MoK\a
_diffrn_radiation_wavelength     0.71073
_diffrn_radiation_monochromator     'graphite'
_diffrn_measurement_device_type     'Bruker SMART X2S benchtop'
_diffrn_measurement_device     'three-circle diffractometer'
_diffrn_measurement_method     '\f and \w scans'
_diffrn_detector     'CCD plate'
_diffrn_detector_area_resol_mean     8.3330
_diffrn_reflns_number     12459
_diffrn_reflns_av_R_equivalents     0.0348
_diffrn_reflns_av_unetI/netI     0.0399
_diffrn_reflns_theta_min     2.370
_diffrn_reflns_theta_max     25.029
_diffrn_reflns_theta_full     25.029
_diffrn_measured_fraction_theta_max     0.987
_diffrn_measured_fraction_theta_full     0.987
_diffrn_reflns_limit_h_min     -12
_diffrn_reflns_limit_h_max     12
_diffrn_reflns_limit_k_min     -12
_diffrn_reflns_limit_k_max     12
_diffrn_reflns_limit_l_min     -16
_diffrn_reflns_limit_l_max     16
_diffrn_standards_number     0
_diffrn_radiation_probe     x-ray
_refine_special_details     ?
_reflns_number_total     4504
_reflns_number_gt     3666
_reflns_threshold_expression     'I > 2\s(I)'
_refine_ls_structure_factor_coef     Fsqd
_refine_ls_matrix_type     full
_refine_ls_R_factor_all     0.0370
_refine_ls_R_factor_gt     0.0259
_refine_ls_wR_factor_gt     0.0576
_refine_ls_wR_factor_ref     0.0621
_refine_ls_goodness_of_fit_ref     1.033
_refine_ls_restrained_S_all     1.017
_refine_ls_number_reflns     4504
_refine_ls_number_parameters     285
_refine_ls_number_restraints     144
_refine_ls_hydrogen_treatment     mixed
_refine_ls_weighting_scheme     calc
_refine_ls_weighting_details
              'w=1/[\s^2^(Fo^2^)+(0.0182P)^2^+0.7035P] where P=(Fo^2^+2Fc^2^)/3'
_atom_sites_solution_hydrogens     mixed
_atom_sites_solution_primary     direct
_atom_sites_solution_secondary     ?
_refine_ls_shift/su_max     0.002
_refine_ls_shift/su_mean     0.000
_refine_diff_density_max     0.661
_refine_diff_density_min     -0.561
_refine_ls_extinction_method
;
SHELXL2018 (Sheldrick, 2015)
;
_refine_ls_extinction_coef     0.0019(2)
_refine_ls_extinction_expression
                                  'Fc^*^=kFc[1+0.001xFc^2^\l^3^/sin(2\q)]^-1/4^'
loop_
    _atom_type_symbol
    _atom_type_description
    _atom_type_scat_dispersion_real
    _atom_type_scat_dispersion_imag
    _atom_type_scat_source
    'C' 'C' 0.0033 0.0016
                         'International Tables Vol C Tables 4.2.6.8 and 6.1.1.4'
    'H' 'H' 0.0000 0.0000
                         'International Tables Vol C Tables 4.2.6.8 and 6.1.1.4'
    'Cl' 'Cl' 0.1484 0.1585
                         'International Tables Vol C Tables 4.2.6.8 and 6.1.1.4'
    'Mo' 'Mo' -1.6832 0.6857
                         'International Tables Vol C Tables 4.2.6.8 and 6.1.1.4'
    'N' 'N' 0.0061 0.0033
                         'International Tables Vol C Tables 4.2.6.8 and 6.1.1.4'
    'O' 'O' 0.0106 0.0060
                         'International Tables Vol C Tables 4.2.6.8 and 6.1.1.4'
_computing_data_collection
;
APEX2 (Bruker, 2012)
;
_computing_cell_refinement
;
SAINT (Bruker, 2012)
;
_computing_data_reduction
;
SAINT (Bruker, 2012)
;
_computing_structure_solution
;
SHELXS (Sheldrick, 2008)
;
_computing_structure_refinement
;
SHELXL2018 (Sheldrick, 2015)
;
_computing_molecular_graphics
;
<i>CrystalMaker</i> (Palmer, 2019) and <i>CrystalExplorer</i>
(Spackman & Jayatilaka, 2009)
;
_computing_publication_material
;
<i>OLEX2</i> (Dolomanov <i>et al.</i>,  2009) and
publCIF (Westrip, 2010)
;
loop_
    _atom_site_type_symbol
    _atom_site_label
    _atom_site_fract_x
    _atom_site_fract_y
    _atom_site_fract_z
    _atom_site_U_iso_or_equiv
    _atom_site_adp_type
    _atom_site_calc_flag
    _atom_site_occupancy
    _atom_site_disorder_assembly
    _atom_site_disorder_group
    Mo Mo1 0.38576(3) 0.32569(3) 0.46504(2) 0.01984(9) Uani d 1 . .
    Mo Mo2 0.38226(3) 0.53457(3) 0.37203(2) 0.01942(9) Uani d 1 . .
    Mo Mo3 0.61719(3) 0.44772(3) 0.43759(2) 0.01961(9) Uani d 1 . .
    Cl Cl1 0.39098(9) 0.31721(8) 0.28606(6) 0.02470(19) Uani d 1 . .
    Cl Cl2 0.16889(8) 0.41769(8) 0.40411(7) 0.02485(19) Uani d 1 . .
    Cl Cl3 0.61432(9) 0.25211(8) 0.52889(7) 0.02446(19) Uani d 1 . .
    Cl Cl4 0.39296(9) 0.35261(8) 0.64765(6) 0.02436(19) Uani d 1 . .
    Cl Cl5 0.23637(10) 0.09538(8) 0.42076(7) 0.0329(2) Uani d 1 . .
    Cl Cl6 0.22927(9) 0.58540(9) 0.20362(7) 0.0303(2) Uani d 1 . .
    Cl Cl7 0.77350(10) 0.38668(9) 0.35511(7) 0.0340(2) Uani d 1 . .
    N N1 0.6572(4) 0.7709(3) 0.0311(3) 0.0349(8) Uani d 1 . .
    H H1A 0.593(4) 0.816(4) -0.008(3) 0.052 Uiso d 1 . .
    H H1B 0.735(3) 0.773(4) 0.010(3) 0.052 Uiso d 1 . .
    H H1C 0.702(4) 0.814(4) 0.1013(17) 0.052 Uiso d 1 . .
    C C1 0.5771(4) 0.6310(4) 0.0161(3) 0.0300(8) Uani d 1 . .
    C C2 0.4838(4) 0.5982(4) 0.0660(3) 0.0346(10) Uani d 0.918(4) A 1
    H H2 0.473071 0.666286 0.111672 0.041 Uiso calc 0.918(4) A 1
    C C2A 0.614(4) 0.562(3) 0.098(2) 0.0346(10) Uani d 0.082(4) A 2
    H H2A 0.690135 0.603414 0.164923 0.041 Uiso calc 0.082(4) A 2
    C C3 0.5946(4) 0.5334(4) -0.0500(3) 0.0368(11) Uani d 0.918(4) A 1
    H H3 0.659871 0.556614 -0.084221 0.044 Uiso calc 0.918(4) A 1
    C C3A 0.465(2) 0.570(3) -0.0792(18) 0.0368(11) Uani d 0.082(4) A 2
    H H3A 0.440687 0.620672 -0.134626 0.044 Uiso calc 0.082(4) A 2
    O O1 0.2262(3) 0.1030(3) 0.7614(2) 0.0397(7) Uani d 1 . .
    N N2 0.0590(3) 0.1987(3) 0.6536(2) 0.0345(7) Uani d 1 . .
    C C4 -0.0193(4) 0.2197(4) 0.5464(3) 0.0471(11) Uani d 1 . .
    H H4A 0.012128 0.173444 0.496723 0.071 Uiso calc 1 . .
    H H4B 0.001881 0.316351 0.544827 0.071 Uiso calc 1 . .
    H H4C -0.124667 0.183480 0.525552 0.071 Uiso calc 1 . .
    C C5 0.0344(6) 0.2671(6) 0.7385(4) 0.089(2) Uani d 1 . .
    H H5A 0.105377 0.355397 0.767114 0.133 Uiso calc 1 . .
    H H5B 0.045962 0.213536 0.795020 0.133 Uiso calc 1 . .
    H H5C -0.064912 0.279168 0.711359 0.133 Uiso calc 1 . .
    C C6 0.1511(4) 0.1229(3) 0.6738(3) 0.0310(9) Uani d 1 . .
    H H6 0.160825 0.078393 0.614092 0.037 Uiso calc 1 . .
    O O2 0.4557(3) -0.1235(3) 0.9024(2) 0.0528(8) Uani d 1 . .
    N N3 0.5360(3) -0.0093(3) 0.7928(2) 0.0365(8) Uani d 1 . .
    C C7 0.6841(5) 0.0426(5) 0.8704(4) 0.0737(16) Uani d 1 . .
    H H7A 0.742668 -0.019070 0.863107 0.111 Uiso calc 1 . .
    H H7B 0.684310 0.050996 0.942109 0.111 Uiso calc 1 . .
    H H7C 0.726072 0.131344 0.858773 0.111 Uiso calc 1 . .
    C C8 0.5004(5) 0.0294(4) 0.6892(3) 0.0521(12) Uani d 1 . .
    H H8A 0.516051 0.127409 0.697400 0.078 Uiso calc 1 . .
    H H8B 0.397800 -0.014548 0.643792 0.078 Uiso calc 1 . .
    H H8C 0.563372 0.001622 0.656359 0.078 Uiso calc 1 . .
    C C9 0.4359(4) -0.0854(4) 0.8172(4) 0.0401(10) Uani d 1 . .
    H H9 0.339326 -0.113538 0.763903 0.048 Uiso calc 1 . .
    O O3 1.1120(3) 0.2000(3) 0.0265(2) 0.0531(8) Uani d 1 . .
    N N4 0.9538(3) 0.2480(3) 0.0950(2) 0.0348(7) Uani d 1 . .
    C C10 0.8672(5) 0.3384(4) 0.1084(4) 0.0542(12) Uani d 1 . .
    H H10A 0.910401 0.386797 0.182173 0.081 Uiso calc 1 . .
    H H10B 0.767006 0.286161 0.091710 0.081 Uiso calc 1 . .
    H H10C 0.865666 0.403223 0.060362 0.081 Uiso calc 1 . .
    C C11 0.9567(5) 0.1356(4) 0.1512(3) 0.0513(11) Uani d 1 . .
    H H11A 0.986243 0.066079 0.116745 0.077 Uiso calc 1 . .
    H H11B 0.859138 0.097880 0.149607 0.077 Uiso calc 1 . .
    H H11C 1.026857 0.166773 0.225219 0.077 Uiso calc 1 . .
    C C12 1.0327(4) 0.2695(4) 0.0379(3) 0.0415(10) Uani d 1 . .
    H H12 1.027845 0.344630 0.002820 0.050 Uiso calc 1 . .
loop_
    _atom_site_aniso_label
    _atom_site_aniso_U_11
    _atom_site_aniso_U_22
    _atom_site_aniso_U_33
    _atom_site_aniso_U_12
    _atom_site_aniso_U_13
    _atom_site_aniso_U_23
    Mo1 0.01844(16) 0.01776(16) 0.02281(18) 0.00192(12) 0.00933(13) 0.00253(12)
    Mo2 0.01778(16) 0.01982(16) 0.02082(18) 0.00380(12) 0.00849(13) 0.00326(12)
    Mo3 0.01810(16) 0.01988(16) 0.02220(18) 0.00434(12) 0.01006(13) 0.00274(12)
    Cl1 0.0253(4) 0.0231(4) 0.0234(5) 0.0034(3) 0.0097(4) -0.0003(3)
    Cl2 0.0174(4) 0.0274(4) 0.0279(5) 0.0026(3) 0.0088(4) 0.0041(4)
    Cl3 0.0252(4) 0.0212(4) 0.0287(5) 0.0079(3) 0.0115(4) 0.0047(4)
    Cl4 0.0249(4) 0.0248(4) 0.0264(5) 0.0041(3) 0.0142(4) 0.0067(4)
    Cl5 0.0336(5) 0.0222(4) 0.0385(5) -0.0019(4) 0.0151(4) 0.0018(4)
    Cl6 0.0290(5) 0.0361(5) 0.0254(5) 0.0108(4) 0.0087(4) 0.0072(4)
    Cl7 0.0331(5) 0.0407(5) 0.0373(5) 0.0137(4) 0.0223(4) 0.0051(4)
    N1 0.0345(19) 0.039(2) 0.0338(19) 0.0056(16) 0.0181(16) 0.0081(16)
    C1 0.028(2) 0.036(2) 0.029(2) 0.0097(17) 0.0132(17) 0.0136(17)
    C2 0.039(2) 0.038(2) 0.032(2) 0.015(2) 0.018(2) 0.0055(19)
    C2A 0.039(2) 0.038(2) 0.032(2) 0.015(2) 0.018(2) 0.0055(19)
    C3 0.035(2) 0.049(3) 0.033(2) 0.010(2) 0.021(2) 0.012(2)
    C3A 0.035(2) 0.049(3) 0.033(2) 0.010(2) 0.021(2) 0.012(2)
    O1 0.0426(16) 0.0405(16) 0.0385(17) 0.0171(13) 0.0145(14) 0.0111(13)
    N2 0.0296(17) 0.0395(19) 0.040(2) 0.0109(15) 0.0191(15) 0.0086(15)
    C4 0.030(2) 0.060(3) 0.054(3) 0.013(2) 0.015(2) 0.027(2)
    C5 0.109(5) 0.126(5) 0.065(4) 0.083(4) 0.045(3) 0.016(4)
    C6 0.032(2) 0.0247(19) 0.039(2) 0.0027(17) 0.0197(19) 0.0024(17)
    O2 0.0527(19) 0.0526(19) 0.052(2) 0.0122(15) 0.0172(16) 0.0249(16)
    N3 0.0329(18) 0.0305(18) 0.040(2) 0.0080(15) 0.0073(15) 0.0089(15)
    C7 0.048(3) 0.060(3) 0.082(4) -0.008(3) -0.001(3) 0.027(3)
    C8 0.076(3) 0.054(3) 0.041(3) 0.032(3) 0.029(2) 0.016(2)
    C9 0.033(2) 0.027(2) 0.051(3) 0.0096(18) 0.007(2) 0.003(2)
    O3 0.0490(18) 0.0476(18) 0.071(2) 0.0059(15) 0.0388(17) 0.0033(16)
    N4 0.0308(17) 0.0370(19) 0.0326(19) 0.0017(15) 0.0122(15) 0.0045(15)
    C10 0.047(3) 0.057(3) 0.064(3) 0.012(2) 0.028(2) 0.008(2)
    C11 0.051(3) 0.055(3) 0.048(3) 0.009(2) 0.021(2) 0.020(2)
    C12 0.039(2) 0.040(2) 0.037(2) -0.004(2) 0.014(2) 0.0043(19)
_geom_special_details
;
 All esds (except the esd in the dihedral angle between two l.s. planes)
 are estimated using the full covariance matrix.  The cell esds are taken
 into account individually in the estimation of esds in distances, angles
 and torsion angles; correlations between esds in cell parameters are only
 used when they are defined by crystal symmetry.  An approximate (isotropic)
 treatment of cell esds is used for estimating esds involving l.s. planes.
;
loop_
    _geom_bond_atom_site_label_1
    _geom_bond_atom_site_label_2
    _geom_bond_site_symmetry_2
    _geom_bond_distance
    _geom_bond_publ_flag
    Mo1 Mo2 2_666 2.6065(5) ?
    Mo1 Mo2 . 2.6040(5) ?
    Mo1 Mo3 . 2.6039(5) ?
    Mo1 Mo3 2_666 2.5984(5) ?
    Mo1 Cl1 . 2.4724(9) ?
    Mo1 Cl2 . 2.4764(9) ?
    Mo1 Cl3 . 2.4727(9) ?
    Mo1 Cl4 . 2.4708(9) ?
    Mo1 Cl5 . 2.4277(9) ?
    Mo2 Mo3 2_666 2.6027(5) ?
    Mo2 Mo3 . 2.6055(5) ?
    Mo2 Cl1 . 2.4729(9) ?
    Mo2 Cl2 . 2.4644(9) ?
    Mo2 Cl3 2_666 2.4682(9) ?
    Mo2 Cl4 2_666 2.4629(9) ?
    Mo2 Cl6 . 2.4436(9) ?
    Mo3 Cl1 . 2.4781(9) ?
    Mo3 Cl2 2_666 2.4751(9) ?
    Mo3 Cl3 . 2.4724(9) ?
    Mo3 Cl4 2_666 2.4632(9) ?
    Mo3 Cl7 . 2.4116(9) ?
    N1 H1A . 0.922(18) ?
    N1 H1B . 0.927(18) ?
    N1 H1C . 0.924(18) ?
    N1 C1 . 1.458(5) ?
    C1 C2 . 1.367(5) ?
    C1 C2A . 1.361(16) ?
    C1 C3 . 1.377(5) ?
    C1 C3A . 1.366(16) ?
    C2 H2 . 0.9500 ?
    C2 C3 2_665 1.378(5) ?
    C2A H2A . 0.9500 ?
    C2A C3A 2_665 1.380(15) ?
    C3 H3 . 0.9500 ?
    C3A H3A . 0.9500 ?
    O1 C6 . 1.229(4) ?
    N2 C4 . 1.456(5) ?
    N2 C5 . 1.435(5) ?
    N2 C6 . 1.312(4) ?
    C4 H4A . 0.9800 ?
    C4 H4B . 0.9800 ?
    C4 H4C . 0.9800 ?
    C5 H5A . 0.9800 ?
    C5 H5B . 0.9800 ?
    C5 H5C . 0.9800 ?
    C6 H6 . 0.9500 ?
    O2 C9 . 1.228(5) ?
    N3 C7 . 1.442(5) ?
    N3 C8 . 1.450(5) ?
    N3 C9 . 1.316(5) ?
    C7 H7A . 0.9800 ?
    C7 H7B . 0.9800 ?
    C7 H7C . 0.9800 ?
    C8 H8A . 0.9800 ?
    C8 H8B . 0.9800 ?
    C8 H8C . 0.9800 ?
    C9 H9 . 0.9500 ?
    O3 C12 . 1.227(5) ?
    N4 C10 . 1.453(5) ?
    N4 C11 . 1.450(5) ?
    N4 C12 . 1.314(5) ?
    C10 H10A . 0.9800 ?
    C10 H10B . 0.9800 ?
    C10 H10C . 0.9800 ?
    C11 H11A . 0.9800 ?
    C11 H11B . 0.9800 ?
    C11 H11C . 0.9800 ?
    C12 H12 . 0.9500 ?
loop_
    _geom_angle_atom_site_label_1
    _geom_angle_atom_site_label_2
    _geom_angle_atom_site_label_3
    _geom_angle_site_symmetry_1
    _geom_angle_site_symmetry_3
    _geom_angle
    _geom_angle_publ_flag
    Mo2 Mo1 Mo2 . 2_666 90.126(16) ?
    Mo3 Mo1 Mo2 . 2_666 59.936(14) ?
    Mo3 Mo1 Mo2 . . 60.038(12) ?
    Mo3 Mo1 Mo2 2_666 2_666 60.074(13) ?
    Mo3 Mo1 Mo2 2_666 . 60.036(15) ?
    Mo3 Mo1 Mo3 2_666 . 89.946(14) ?
    Cl1 Mo1 Mo2 . 2_666 118.30(2) ?
    Cl1 Mo1 Mo2 . . 58.24(2) ?
    Cl1 Mo1 Mo3 . 2_666 118.26(2) ?
    Cl1 Mo1 Mo3 . . 58.37(2) ?
    Cl1 Mo1 Cl2 . . 89.61(3) ?
    Cl1 Mo1 Cl3 . . 90.01(3) ?
    Cl2 Mo1 Mo2 . . 57.97(2) ?
    Cl2 Mo1 Mo2 . 2_666 118.37(2) ?
    Cl2 Mo1 Mo3 . 2_666 58.32(2) ?
    Cl2 Mo1 Mo3 . . 117.99(2) ?
    Cl3 Mo1 Mo2 . 2_666 58.08(2) ?
    Cl3 Mo1 Mo2 . . 118.24(2) ?
    Cl3 Mo1 Mo3 . 2_666 118.13(2) ?
    Cl3 Mo1 Mo3 . . 58.22(2) ?
    Cl3 Mo1 Cl2 . . 175.50(3) ?
    Cl4 Mo1 Mo2 . 2_666 57.96(2) ?
    Cl4 Mo1 Mo2 . . 118.09(2) ?
    Cl4 Mo1 Mo3 . . 117.88(2) ?
    Cl4 Mo1 Mo3 . 2_666 58.08(2) ?
    Cl4 Mo1 Cl1 . . 175.46(3) ?
    Cl4 Mo1 Cl2 . . 90.28(3) ?
    Cl4 Mo1 Cl3 . . 89.74(3) ?
    Cl5 Mo1 Mo2 . 2_666 134.38(3) ?
    Cl5 Mo1 Mo2 . . 135.49(3) ?
    Cl5 Mo1 Mo3 . . 135.18(2) ?
    Cl5 Mo1 Mo3 . 2_666 134.87(3) ?
    Cl5 Mo1 Cl1 . . 92.58(3) ?
    Cl5 Mo1 Cl2 . . 92.57(3) ?
    Cl5 Mo1 Cl3 . . 91.93(3) ?
    Cl5 Mo1 Cl4 . . 91.96(3) ?
    Mo1 Mo2 Mo1 . 2_666 89.873(16) ?
    Mo1 Mo2 Mo3 . . 59.978(12) ?
    Mo3 Mo2 Mo1 2_666 2_666 59.981(14) ?
    Mo3 Mo2 Mo1 2_666 . 59.875(13) ?
    Mo3 Mo2 Mo1 . 2_666 59.809(14) ?
    Mo3 Mo2 Mo3 2_666 . 89.819(14) ?
    Cl1 Mo2 Mo1 . 2_666 118.14(2) ?
    Cl1 Mo2 Mo1 . . 58.22(2) ?
    Cl1 Mo2 Mo3 . 2_666 118.08(2) ?
    Cl1 Mo2 Mo3 . . 58.34(2) ?
    Cl2 Mo2 Mo1 . 2_666 118.37(2) ?
    Cl2 Mo2 Mo1 . . 58.42(2) ?
    Cl2 Mo2 Mo3 . . 118.38(2) ?
    Cl2 Mo2 Mo3 . 2_666 58.40(2) ?
    Cl2 Mo2 Cl1 . . 89.88(3) ?
    Cl2 Mo2 Cl3 . 2_666 89.95(3) ?
    Cl3 Mo2 Mo1 2_666 2_666 58.25(2) ?
    Cl3 Mo2 Mo1 2_666 . 118.15(2) ?
    Cl3 Mo2 Mo3 2_666 2_666 58.29(2) ?
    Cl3 Mo2 Mo3 2_666 . 118.04(2) ?
    Cl3 Mo2 Cl1 2_666 . 175.56(3) ?
    Cl4 Mo2 Mo1 2_666 . 118.04(2) ?
    Cl4 Mo2 Mo1 2_666 2_666 58.26(2) ?
    Cl4 Mo2 Mo3 2_666 . 58.07(2) ?
    Cl4 Mo2 Mo3 2_666 2_666 118.22(2) ?
    Cl4 Mo2 Cl1 2_666 . 89.81(3) ?
    Cl4 Mo2 Cl2 2_666 . 175.77(3) ?
    Cl4 Mo2 Cl3 2_666 2_666 90.03(3) ?
    Cl6 Mo2 Mo1 . 2_666 133.87(3) ?
    Cl6 Mo2 Mo1 . . 136.26(3) ?
    Cl6 Mo2 Mo3 . 2_666 134.96(3) ?
    Cl6 Mo2 Mo3 . . 135.19(2) ?
    Cl6 Mo2 Cl1 . . 93.14(3) ?
    Cl6 Mo2 Cl2 . . 92.74(3) ?
    Cl6 Mo2 Cl3 . 2_666 91.30(3) ?
    Cl6 Mo2 Cl4 . 2_666 91.49(3) ?
    Mo1 Mo3 Mo1 2_666 . 90.053(14) ?
    Mo1 Mo3 Mo2 2_666 2_666 60.086(12) ?
    Mo1 Mo3 Mo2 . . 59.984(14) ?
    Mo1 Mo3 Mo2 2_666 . 60.116(12) ?
    Mo2 Mo3 Mo1 2_666 . 60.082(11) ?
    Mo2 Mo3 Mo2 2_666 . 90.179(13) ?
    Cl1 Mo3 Mo1 . 2_666 118.25(2) ?
    Cl1 Mo3 Mo1 . . 58.16(2) ?
    Cl1 Mo3 Mo2 . . 58.15(2) ?
    Cl1 Mo3 Mo2 . 2_666 118.23(2) ?
    Cl2 Mo3 Mo1 2_666 . 118.07(2) ?
    Cl2 Mo3 Mo1 2_666 2_666 58.37(2) ?
    Cl2 Mo3 Mo2 2_666 . 118.46(2) ?
    Cl2 Mo3 Mo2 2_666 2_666 58.00(2) ?
    Cl2 Mo3 Cl1 2_666 . 175.60(3) ?
    Cl3 Mo3 Mo1 . . 58.23(2) ?
    Cl3 Mo3 Mo1 . 2_666 118.20(2) ?
    Cl3 Mo3 Mo2 . . 118.20(2) ?
    Cl3 Mo3 Mo2 . 2_666 58.13(2) ?
    Cl3 Mo3 Cl1 . . 89.89(3) ?
    Cl3 Mo3 Cl2 . 2_666 89.61(3) ?
    Cl4 Mo3 Mo1 2_666 . 118.03(2) ?
    Cl4 Mo3 Mo1 2_666 2_666 58.36(2) ?
    Cl4 Mo3 Mo2 2_666 2_666 118.43(2) ?
    Cl4 Mo3 Mo2 2_666 . 58.06(2) ?
    Cl4 Mo3 Cl1 2_666 . 89.68(3) ?
    Cl4 Mo3 Cl2 2_666 2_666 90.48(3) ?
    Cl4 Mo3 Cl3 2_666 . 175.60(3) ?
    Cl7 Mo3 Mo1 . . 136.77(3) ?
    Cl7 Mo3 Mo1 . 2_666 133.17(3) ?
    Cl7 Mo3 Mo2 . 2_666 135.56(3) ?
    Cl7 Mo3 Mo2 . . 134.21(3) ?
    Cl7 Mo3 Cl1 . . 92.98(3) ?
    Cl7 Mo3 Cl2 . 2_666 91.41(3) ?
    Cl7 Mo3 Cl3 . . 93.96(3) ?
    Cl7 Mo3 Cl4 . 2_666 90.44(3) ?
    Mo1 Cl1 Mo2 . . 63.55(2) ?
    Mo1 Cl1 Mo3 . . 63.47(2) ?
    Mo2 Cl1 Mo3 . . 63.50(2) ?
    Mo2 Cl2 Mo1 . . 63.61(2) ?
    Mo2 Cl2 Mo3 . 2_666 63.59(2) ?
    Mo3 Cl2 Mo1 2_666 . 63.31(2) ?
    Mo2 Cl3 Mo1 2_666 . 63.68(2) ?
    Mo2 Cl3 Mo3 2_666 . 63.58(2) ?
    Mo3 Cl3 Mo1 . . 63.55(2) ?
    Mo2 Cl4 Mo1 2_666 . 63.78(2) ?
    Mo2 Cl4 Mo3 2_666 2_666 63.86(2) ?
    Mo3 Cl4 Mo1 2_666 . 63.56(2) ?
    H1A N1 H1B . . 112(4) ?
    H1A N1 H1C . . 110(4) ?
    H1B N1 H1C . . 103(3) ?
    C1 N1 H1A . . 108(3) ?
    C1 N1 H1B . . 109(3) ?
    C1 N1 H1C . . 114(3) ?
    C2 C1 N1 . . 119.9(3) ?
    C2 C1 C3 . . 120.7(4) ?
    C2A C1 N1 . . 119.6(15) ?
    C2A C1 C3A . . 120.3(10) ?
    C3 C1 N1 . . 119.4(3) ?
    C3A C1 N1 . . 120.1(16) ?
    C1 C2 H2 . . 119.9 ?
    C1 C2 C3 . 2_665 120.1(4) ?
    C3 C2 H2 2_665 . 119.9 ?
    C1 C2A H2A . . 121.4 ?
    C1 C2A C3A . 2_665 117(3) ?
    C3A C2A H2A 2_665 . 121.4 ?
    C1 C3 C2 . 2_665 119.2(4) ?
    C1 C3 H3 . . 120.4 ?
    C2 C3 H3 2_665 . 120.4 ?
    C1 C3A C2A . 2_665 122(3) ?
    C1 C3A H3A . . 118.8 ?
    C2A C3A H3A 2_665 . 118.8 ?
    C5 N2 C4 . . 117.3(3) ?
    C6 N2 C4 . . 122.3(3) ?
    C6 N2 C5 . . 120.4(3) ?
    N2 C4 H4A . . 109.5 ?
    N2 C4 H4B . . 109.5 ?
    N2 C4 H4C . . 109.5 ?
    H4A C4 H4B . . 109.5 ?
    H4A C4 H4C . . 109.5 ?
    H4B C4 H4C . . 109.5 ?
    N2 C5 H5A . . 109.5 ?
    N2 C5 H5B . . 109.5 ?
    N2 C5 H5C . . 109.5 ?
    H5A C5 H5B . . 109.5 ?
    H5A C5 H5C . . 109.5 ?
    H5B C5 H5C . . 109.5 ?
    O1 C6 N2 . . 127.2(4) ?
    O1 C6 H6 . . 116.4 ?
    N2 C6 H6 . . 116.4 ?
    C7 N3 C8 . . 117.8(4) ?
    C9 N3 C7 . . 120.7(4) ?
    C9 N3 C8 . . 121.5(4) ?
    N3 C7 H7A . . 109.5 ?
    N3 C7 H7B . . 109.5 ?
    N3 C7 H7C . . 109.5 ?
    H7A C7 H7B . . 109.5 ?
    H7A C7 H7C . . 109.5 ?
    H7B C7 H7C . . 109.5 ?
    N3 C8 H8A . . 109.5 ?
    N3 C8 H8B . . 109.5 ?
    N3 C8 H8C . . 109.5 ?
    H8A C8 H8B . . 109.5 ?
    H8A C8 H8C . . 109.5 ?
    H8B C8 H8C . . 109.5 ?
    O2 C9 N3 . . 126.1(4) ?
    O2 C9 H9 . . 116.9 ?
    N3 C9 H9 . . 116.9 ?
    C11 N4 C10 . . 117.9(3) ?
    C12 N4 C10 . . 121.7(3) ?
    C12 N4 C11 . . 120.3(4) ?
    N4 C10 H10A . . 109.5 ?
    N4 C10 H10B . . 109.5 ?
    N4 C10 H10C . . 109.5 ?
    H10A C10 H10B . . 109.5 ?
    H10A C10 H10C . . 109.5 ?
    H10B C10 H10C . . 109.5 ?
    N4 C11 H11A . . 109.5 ?
    N4 C11 H11B . . 109.5 ?
    N4 C11 H11C . . 109.5 ?
    H11A C11 H11B . . 109.5 ?
    H11A C11 H11C . . 109.5 ?
    H11B C11 H11C . . 109.5 ?
    O3 C12 N4 . . 125.0(4) ?
    O3 C12 H12 . . 117.5 ?
    N4 C12 H12 . . 117.5 ?
loop_
    _geom_torsion_atom_site_label_1
    _geom_torsion_atom_site_label_2
    _geom_torsion_atom_site_label_3
    _geom_torsion_atom_site_label_4
    _geom_torsion_site_symmetry_1
    _geom_torsion_site_symmetry_2
    _geom_torsion_site_symmetry_3
    _geom_torsion_site_symmetry_4
    _geom_torsion
    _geom_torsion_publ_flag
    N1 C1 C2 C3 . . . 2_665 178.5(3) ?
    N1 C1 C2A C3A . . . 2_665 -179.7(9) ?
    N1 C1 C3 C2 . . . 2_665 -178.5(3) ?
    N1 C1 C3A C2A . . . 2_665 179.7(9) ?
    C2 C1 C3 C2 . . . 2_665 0.3(6) ?
    C2A C1 C3A C2A . . . 2_665 -1.1(18) ?
    C3 C1 C2 C3 . . . 2_665 -0.3(6) ?
    C3A C1 C2A C3A . . . 2_665 1.0(17) ?
    C4 N2 C6 O1 . . . . 177.0(4) ?
    C5 N2 C6 O1 . . . . -1.6(6) ?
    C7 N3 C9 O2 . . . . -2.6(6) ?
    C8 N3 C9 O2 . . . . 179.8(4) ?
    C10 N4 C12 O3 . . . . 177.3(4) ?
    C11 N4 C12 O3 . . . . 0.4(6) ?
loop_
    _geom_hbond_atom_site_label_D
    _geom_hbond_atom_site_label_H
    _geom_hbond_atom_site_label_A
    _geom_hbond_site_symmetry_A
    _geom_hbond_distance_DH
    _geom_hbond_distance_HA
    _geom_hbond_distance_DA
    _geom_hbond_angle_DHA
    _geom_hbond_publ_flag
    N1 H1A O2 1_564 0.922(18) 1.76(2) 2.672(4) 171(4) yes
    N1 H1B O3 2_765 0.927(18) 1.79(2) 2.710(4) 173(4) yes
    N1 H1C O1 2_666 0.924(18) 1.81(2) 2.727(4) 175(4) yes
_shelx_space_group_comment
;
The symmetry employed for this shelxl refinement is uniquely defined
by the following loop, which should always be used as a source of
symmetry information in preference to the above space-group names.
They are only intended as comments.
;
_shelx_estimated_absorpt_T_min     0.409
_shelx_estimated_absorpt_T_max     0.765
_shelx_res_file
;
TITL scan_0mo in P-1 #2
    scan_0mo.res
    created by SHELXL-2018/1 at 17:06:08 on 03-Apr-2019
CELL 0.71073 10.1752 10.3227 13.7357 95.204 111.483 101.973
ZERR 1 0.0016 0.0016 0.002 0.004 0.004 0.004
LATT 1
SFAC C H Cl Mo N O
UNIT 24 52 14 6 8 6
EQIV $1 1-X,1-Y,1-Z
EQIV $2 +X,1+Y,-1+Z
EQIV $3 2-X,1-Y,-Z
EQIV $4 1-X,1-Y,-Z
DFIX 0.91 N1 H1a N1 H1b N1 H1c
SADI C1 C2 C1 C2A C1 C3 C1 C3A
SADI C2 C3_$4 C3 C2_$4 C2A C3A_$4 C3A C2A_$4
FLAT C1 C3 C2_$4 C1_$4 C3_$4 C2
FLAT C1 C3A C2A_$4 C1_$4 C3A_$4 C2A
EADP C3 C3A
EADP C2 C2A
L.S. 10
PLAN  -4 0 0
SIZE 0.13 0.13 0.5
TEMP -73.15
HTAB N1 O1_$1
HTAB N1 O2_$2
HTAB N1 O3_$3
BOND $H
CONF
MORE -1
fmap 2
acta
OMIT 0 0 1
OMIT 0 1 0
REM <olex2.extras>
REM <HklSrc "%./scan_0mo.hkl">
REM </olex2.extras>
WGHT    0.018200    0.698900
EXTI    0.001934
FVAR       0.12398   0.91760
MO1   4    0.385755    0.325686    0.465035    11.00000    0.01844    0.01776 =
         0.02281    0.00253    0.00933    0.00192
MO2   4    0.382255    0.534570    0.372027    11.00000    0.01778    0.01982 =
         0.02082    0.00326    0.00849    0.00380
MO3   4    0.617194    0.447718    0.437590    11.00000    0.01810    0.01988 =
         0.02220    0.00274    0.01006    0.00434
CL1   3    0.390979    0.317210    0.286058    11.00000    0.02525    0.02312 =
         0.02344   -0.00026    0.00968    0.00337
CL2   3    0.168895    0.417694    0.404110    11.00000    0.01736    0.02743 =
         0.02792    0.00408    0.00881    0.00264
CL3   3    0.614315    0.252110    0.528892    11.00000    0.02516    0.02124 =
         0.02867    0.00469    0.01148    0.00793
CL4   3    0.392958    0.352613    0.647651    11.00000    0.02486    0.02475 =
         0.02638    0.00665    0.01418    0.00411
CL5   3    0.236370    0.095377    0.420760    11.00000    0.03361    0.02220 =
         0.03846    0.00178    0.01511   -0.00186
CL6   3    0.229272    0.585403    0.203616    11.00000    0.02899    0.03608 =
         0.02542    0.00722    0.00868    0.01080
CL7   3    0.773495    0.386682    0.355106    11.00000    0.03309    0.04067 =
         0.03727    0.00509    0.02225    0.01368
N1    5    0.657155    0.770878    0.031091    11.00000    0.03454    0.03892 =
         0.03379    0.00808    0.01814    0.00559
H1A   2    0.592745    0.815754   -0.008419    11.00000   -1.50000
H1B   2    0.734583    0.773095    0.010454    11.00000   -1.50000
H1C   2    0.702458    0.814419    0.101304    11.00000   -1.50000
C1    1    0.577129    0.630970    0.016091    11.00000    0.02827    0.03619 =
         0.02929    0.01360    0.01321    0.00972
PART 1
C2    1    0.483845    0.598203    0.065961    21.00000    0.03907    0.03809 =
         0.03227    0.00550    0.01813    0.01486
AFIX  43
H2    2    0.473071    0.666286    0.111672    21.00000   -1.20000
AFIX   0
PART 0
PART 2
C2A   1    0.613621    0.562151    0.097832   -21.00000    0.03907    0.03809 =
         0.03227    0.00550    0.01813    0.01486
AFIX  43
H2A   2    0.690135    0.603414    0.164923   -21.00000   -1.20000
AFIX   0
PART 0
PART 1
C3    1    0.594573    0.533441   -0.050016    21.00000    0.03530    0.04926 =
         0.03284    0.01207    0.02089    0.00979
AFIX  43
H3    2    0.659871    0.556614   -0.084221    21.00000   -1.20000
AFIX   0
PART 0
PART 2
C3A   1    0.465185    0.570070   -0.079162   -21.00000    0.03530    0.04926 =
         0.03284    0.01207    0.02089    0.00979
AFIX  43
H3A   2    0.440687    0.620672   -0.134626   -21.00000   -1.20000
AFIX   0
PART 0
O1    6    0.226214    0.103033    0.761405    11.00000    0.04257    0.04053 =
         0.03852    0.01106    0.01446    0.01711
N2    5    0.059021    0.198668    0.653590    11.00000    0.02963    0.03954 =
         0.04015    0.00856    0.01911    0.01085
C4    1   -0.019312    0.219705    0.546413    11.00000    0.02996    0.05996 =
         0.05403    0.02717    0.01486    0.01299
AFIX 137
H4A   2    0.012128    0.173444    0.496723    11.00000   -1.50000
H4B   2    0.001881    0.316351    0.544827    11.00000   -1.50000
H4C   2   -0.124667    0.183480    0.525552    11.00000   -1.50000
AFIX   0
C5    1    0.034410    0.267121    0.738506    11.00000    0.10931    0.12642 =
         0.06512    0.01595    0.04493    0.08261
AFIX 137
H5A   2    0.105377    0.355397    0.767114    11.00000   -1.50000
H5B   2    0.045962    0.213536    0.795020    11.00000   -1.50000
H5C   2   -0.064912    0.279168    0.711359    11.00000   -1.50000
AFIX   0
C6    1    0.151111    0.122863    0.673777    11.00000    0.03190    0.02470 =
         0.03859    0.00241    0.01969    0.00270
AFIX  43
H6    2    0.160825    0.078393    0.614092    11.00000   -1.20000
AFIX   0
O2    6    0.455662   -0.123508    0.902416    11.00000    0.05267    0.05262 =
         0.05237    0.02493    0.01716    0.01224
N3    5    0.536017   -0.009326    0.792809    11.00000    0.03289    0.03045 =
         0.04030    0.00893    0.00730    0.00804
C7    1    0.684131    0.042649    0.870416    11.00000    0.04751    0.06025 =
         0.08195    0.02674   -0.00111   -0.00791
AFIX 137
H7A   2    0.742668   -0.019070    0.863107    11.00000   -1.50000
H7B   2    0.684310    0.050996    0.942109    11.00000   -1.50000
H7C   2    0.726072    0.131344    0.858773    11.00000   -1.50000
AFIX   0
C8    1    0.500425    0.029430    0.689193    11.00000    0.07562    0.05425 =
         0.04078    0.01618    0.02897    0.03230
AFIX 137
H8A   2    0.516051    0.127409    0.697400    11.00000   -1.50000
H8B   2    0.397800   -0.014548    0.643792    11.00000   -1.50000
H8C   2    0.563372    0.001622    0.656359    11.00000   -1.50000
AFIX   0
C9    1    0.435929   -0.085423    0.817212    11.00000    0.03327    0.02721 =
         0.05132    0.00275    0.00736    0.00958
AFIX  43
H9    2    0.339326   -0.113538    0.763903    11.00000   -1.20000
AFIX   0
O3    6    1.112039    0.199963    0.026498    11.00000    0.04898    0.04760 =
         0.07128    0.00330    0.03878    0.00592
N4    5    0.953767    0.247995    0.095001    11.00000    0.03076    0.03697 =
         0.03260    0.00451    0.01223    0.00172
C10   1    0.867166    0.338397    0.108402    11.00000    0.04679    0.05696 =
         0.06360    0.00839    0.02840    0.01200
AFIX 137
H10A  2    0.910401    0.386797    0.182173    11.00000   -1.50000
H10B  2    0.767006    0.286161    0.091710    11.00000   -1.50000
H10C  2    0.865666    0.403223    0.060362    11.00000   -1.50000
AFIX   0
C11   1    0.956742    0.135566    0.151200    11.00000    0.05147    0.05508 =
         0.04848    0.02031    0.02146    0.00863
AFIX 137
H11A  2    0.986243    0.066079    0.116745    11.00000   -1.50000
H11B  2    0.859138    0.097880    0.149607    11.00000   -1.50000
H11C  2    1.026857    0.166773    0.225219    11.00000   -1.50000
AFIX   0
C12   1    1.032651    0.269505    0.037920    11.00000    0.03894    0.03995 =
         0.03715    0.00429    0.01373   -0.00389
AFIX  43
H12   2    1.027845    0.344630    0.002820    11.00000   -1.20000
AFIX   0
HKLF 4
REM  scan_0mo in P-1 #2
REM R1 =  0.0259 for    3666 Fo > 4sig(Fo)  and  0.0370 for all    4504 data
REM    285 parameters refined using     21 restraints
END
WGHT      0.0182      0.6989
REM Highest difference peak  0.661,  deepest hole -0.561,  1-sigma level  0.095
Q1    1   0.3927  0.4427  0.5183  11.00000  0.05    0.66
Q2    1   0.4211  0.4308  0.4341  11.00000  0.05    0.45
Q3    1   0.5820  0.5604  0.3725  11.00000  0.05    0.39
Q4    1   0.1575  0.1991  0.4857  11.00000  0.05    0.38
;
_shelx_res_checksum     33621
data_3
_chemical_name_systematic
;
<i>N</i>,<i>N</i>'-(1,4-Phenylene)bis(propan-2-iminium)
octa-\m~3~-chlorido-hexachlorido-<i>octahedro</i>-hexamolybdate acetone
trisolvate
;
_chemical_name_common     ?
_chemical_formula_moiety     'C12 H18 N2 2+, Cl14 Mo6 2-, 3(C3 H6 O)'
_chemical_formula_sum     'C21 H36 Cl14 Mo6 N2 O3'
_chemical_formula_iupac     '(C12 H18 N2) [Mo6 Cl8 Cl6], 3C3 H6 O'
_chemical_formula_weight     1436.46
_chemical_melting_point     ?
_space_group_crystal_system     triclinic
_space_group_name_H-M_alt     'P -1'
_space_group_name_Hall     '-P 1'
loop_
    _space_group_symop_operation_xyz
    'x, y, z'
    '-x, -y, -z'
_cell_length_a     9.451(2)
_cell_length_b     11.236(3)
_cell_length_c     11.712(3)
_cell_angle_alpha     64.933(6)
_cell_angle_beta     71.174(6)
_cell_angle_gamma     75.440(6)
_cell_volume     1056.7(5)
_cell_formula_units_Z     1
_cell_measurement_reflns_used     5309
_cell_measurement_theta_min     2.24
_cell_measurement_theta_max     25.09
_cell_measurement_temperature     200.0
_exptl_crystal_description     block
_exptl_crystal_colour     'clear light orange'
_exptl_crystal_size_max     0.55
_exptl_crystal_size_mid     0.33
_exptl_crystal_size_min     0.20
_exptl_crystal_density_diffrn     2.257
_exptl_crystal_density_meas     .
_exptl_crystal_density_method     ?
_exptl_crystal_F_000     690
_exptl_absorpt_coefficient_mu     2.640
_exptl_absorpt_correction_type     multi-scan
_exptl_absorpt_process_details
;
(SADABS; Bruker, 2012)
;
_exptl_absorpt_correction_T_min     0.4904
_exptl_absorpt_correction_T_max     0.7452
_diffrn_ambient_temperature     200.0
_diffrn_source     'sealed microfocus source'
_diffrn_source_power     0.04991
_diffrn_source_voltage     49.91
_diffrn_source_current     1.0
_diffrn_radiation_type     MoK\a
_diffrn_radiation_wavelength     0.71073
_diffrn_radiation_monochromator     'graphite'
_diffrn_measurement_device_type     'Bruker SMART X2S benchtop'
_diffrn_measurement_device     'three-circle diffractometer'
_diffrn_measurement_method     '\f and \w scans'
_diffrn_detector     'CCD plate'
_diffrn_detector_area_resol_mean     8.3330
_diffrn_reflns_number     10036
_diffrn_reflns_av_R_equivalents     0.0302
_diffrn_reflns_av_unetI/netI     0.0320
_diffrn_reflns_theta_min     2.638
_diffrn_reflns_theta_max     25.147
_diffrn_reflns_theta_full     25.147
_diffrn_measured_fraction_theta_max     0.975
_diffrn_measured_fraction_theta_full     0.975
_diffrn_reflns_limit_h_min     -11
_diffrn_reflns_limit_h_max     11
_diffrn_reflns_limit_k_min     -13
_diffrn_reflns_limit_k_max     13
_diffrn_reflns_limit_l_min     -13
_diffrn_reflns_limit_l_max     13
_diffrn_standards_number     0
_diffrn_radiation_probe     x-ray
_refine_special_details     ?
_reflns_number_total     3692
_reflns_number_gt     3220
_reflns_threshold_expression     'I > 2\s(I)'
_refine_ls_structure_factor_coef     Fsqd
_refine_ls_matrix_type     full
_refine_ls_R_factor_all     0.0303
_refine_ls_R_factor_gt     0.0252
_refine_ls_wR_factor_gt     0.0649
_refine_ls_wR_factor_ref     0.0681
_refine_ls_goodness_of_fit_ref     1.054
_refine_ls_restrained_S_all     1.053
_refine_ls_number_reflns     3692
_refine_ls_number_parameters     235
_refine_ls_number_restraints     13
_refine_ls_hydrogen_treatment     mixed
_refine_ls_weighting_scheme     calc
_refine_ls_weighting_details
              'w=1/[\s^2^(Fo^2^)+(0.0347P)^2^+0.3989P] where P=(Fo^2^+2Fc^2^)/3'
_atom_sites_solution_hydrogens     mixed
_atom_sites_solution_primary     heavy
_atom_sites_solution_secondary     ?
_refine_ls_shift/su_max     0.001
_refine_ls_shift/su_mean     0.000
_refine_diff_density_max     0.963
_refine_diff_density_min     -0.820
_refine_ls_extinction_method     none
_refine_ls_extinction_coef     .
loop_
    _atom_type_symbol
    _atom_type_description
    _atom_type_scat_dispersion_real
    _atom_type_scat_dispersion_imag
    _atom_type_scat_source
    'C' 'C' 0.0033 0.0016
                         'International Tables Vol C Tables 4.2.6.8 and 6.1.1.4'
    'H' 'H' 0.0000 0.0000
                         'International Tables Vol C Tables 4.2.6.8 and 6.1.1.4'
    'Cl' 'Cl' 0.1484 0.1585
                         'International Tables Vol C Tables 4.2.6.8 and 6.1.1.4'
    'Mo' 'Mo' -1.6832 0.6857
                         'International Tables Vol C Tables 4.2.6.8 and 6.1.1.4'
    'N' 'N' 0.0061 0.0033
                         'International Tables Vol C Tables 4.2.6.8 and 6.1.1.4'
    'O' 'O' 0.0106 0.0060
                         'International Tables Vol C Tables 4.2.6.8 and 6.1.1.4'
_computing_data_collection
;
APEX2 (Bruker, 2012)
;
_computing_cell_refinement
;
SAINT (Bruker, 2012)
;
_computing_data_reduction
;
SAINT (Bruker, 2012)
;
_computing_structure_solution
;
SHELXS (Sheldrick, 2008)
;
_computing_structure_refinement
;
SHELXL2018 (Sheldrick, 2015)
;
_computing_molecular_graphics
;
<i>CrystalMaker</i> (Palmer, 2019) and <i>CrystalExplorer</i>
(Spackman & Jayatilaka, 2009)
;
_computing_publication_material
;
<i>OLEX2</i> (Dolomanov <i>et al.</i>,  2009) and
publCIF (Westrip, 2010)
;
loop_
    _atom_site_type_symbol
    _atom_site_label
    _atom_site_fract_x
    _atom_site_fract_y
    _atom_site_fract_z
    _atom_site_U_iso_or_equiv
    _atom_site_adp_type
    _atom_site_calc_flag
    _atom_site_occupancy
    _atom_site_disorder_assembly
    _atom_site_disorder_group
    Mo Mo1 0.54044(3) 0.46936(2) 0.65449(2) 0.01669(9) Uani d 1 . .
    Mo Mo2 0.46251(3) 0.32776(2) 0.56169(2) 0.01681(9) Uani d 1 . .
    Mo Mo3 0.29965(3) 0.55064(2) 0.56544(2) 0.01718(9) Uani d 1 . .
    Cl Cl1 0.41212(10) 0.10003(8) 0.64118(8) 0.0324(2) Uani d 1 . .
    Cl Cl2 0.76390(8) 0.58538(7) 0.52537(7) 0.02273(17) Uani d 1 . .
    Cl Cl3 0.69229(9) 0.25958(7) 0.64379(7) 0.02413(18) Uani d 1 . .
    Cl Cl4 0.59212(10) 0.43277(8) 0.85707(7) 0.0303(2) Uani d 1 . .
    Cl Cl5 0.38283(9) 0.68264(7) 0.65005(7) 0.02236(17) Uani d 1 . .
    Cl Cl6 0.31409(9) 0.35417(8) 0.76707(7) 0.02377(18) Uani d 1 . .
    Cl Cl7 0.03772(9) 0.61748(9) 0.65222(9) 0.0360(2) Uani d 1 . .
    N N1 0.2062(3) 0.0615(3) 0.2565(3) 0.0242(6) Uani d 1 . .
    H H1 0.196(4) 0.021(3) 0.211(3) 0.036 Uiso d 1 . .
    C C1 0.4140(4) 0.1369(4) 0.0787(3) 0.0382(9) Uani d 1 . .
    H H1A 0.431717 0.228439 0.022574 0.057 Uiso calc 1 . .
    H H1B 0.366916 0.102550 0.037660 0.057 Uiso calc 1 . .
    H H1C 0.510355 0.081919 0.091601 0.057 Uiso calc 1 . .
    C C2 0.3131(4) 0.1337(3) 0.2058(3) 0.0265(7) Uani d 1 . .
    C C3 0.3406(4) 0.2109(3) 0.2704(4) 0.0370(9) Uani d 1 . .
    H H3A 0.424810 0.163487 0.311157 0.056 Uiso calc 1 . .
    H H3B 0.249770 0.222227 0.337134 0.056 Uiso calc 1 . .
    H H3C 0.365572 0.298048 0.205817 0.056 Uiso calc 1 . .
    C C4 0.1507(4) -0.0037(3) 0.4928(3) 0.0281(7) Uani d 1 . .
    H H4 0.253881 -0.006002 0.486934 0.034 Uiso calc 1 . .
    C C5 0.1019(4) 0.0328(3) 0.3819(3) 0.0227(7) Uani d 1 . .
    C C6 -0.0482(4) 0.0368(3) 0.3885(3) 0.0274(7) Uani d 1 . .
    H H6 -0.079966 0.062241 0.311317 0.033 Uiso calc 1 . .
    O O1 0.1737(3) 0.9573(3) 0.0897(2) 0.0440(7) Uani d 1 . .
    C C7 0.0245(5) 0.7839(4) 0.1942(4) 0.0502(11) Uani d 1 . .
    H H7A 0.012696 0.802221 0.271696 0.075 Uiso calc 1 . .
    H H7B 0.067673 0.691137 0.209401 0.075 Uiso calc 1 . .
    H H7C -0.074289 0.800190 0.175911 0.075 Uiso calc 1 . .
    C C8 0.1262(4) 0.8717(4) 0.0818(4) 0.0345(8) Uani d 1 . .
    C C9 0.1705(5) 0.8501(4) -0.0432(4) 0.0468(10) Uani d 1 . .
    H H9A 0.205823 0.930184 -0.115350 0.070 Uiso calc 1 . .
    H H9B 0.083109 0.830392 -0.056688 0.070 Uiso calc 1 . .
    H H9C 0.251527 0.775370 -0.039653 0.070 Uiso calc 1 . .
    O O2 0.0767(6) 0.3001(5) 0.0578(5) 0.0461(13) Uani d 0.5 . .
    C C10 0.0375(9) 0.4167(7) 0.0246(6) 0.0351(17) Uani d 0.5 A -1
    C C11 0.143(2) 0.512(2) -0.011(2) 0.049(5) Uani d 0.5 A -1
    H H11A 0.117815 0.548863 0.056809 0.073 Uiso calc 0.5 A -1
    H H11B 0.134909 0.584134 -0.094095 0.073 Uiso calc 0.5 A -1
    H H11C 0.246860 0.466249 -0.018685 0.073 Uiso calc 0.5 A -1
    C C12 -0.1156(17) 0.473(2) 0.006(2) 0.044(5) Uani d 0.5 A -1
    H H12A -0.114886 0.495968 -0.085108 0.067 Uiso calc 0.5 A -1
    H H12B -0.148442 0.553655 0.026059 0.067 Uiso calc 0.5 A -1
    H H12C -0.185388 0.408443 0.063119 0.067 Uiso calc 0.5 A -1
loop_
    _atom_site_aniso_label
    _atom_site_aniso_U_11
    _atom_site_aniso_U_22
    _atom_site_aniso_U_33
    _atom_site_aniso_U_12
    _atom_site_aniso_U_13
    _atom_site_aniso_U_23
    Mo1 0.01921(17) 0.01543(15) 0.01644(15) -0.00245(12) -0.00747(11)
                                                                    -0.00459(11)
    Mo2 0.01936(17) 0.01344(15) 0.01826(15) -0.00251(11) -0.00714(11)
                                                                    -0.00450(11)
    Mo3 0.01548(17) 0.01715(15) 0.01989(15) -0.00117(11) -0.00588(11)
                                                                    -0.00728(12)
    Cl1 0.0385(5) 0.0179(4) 0.0390(5) -0.0077(4) -0.0110(4) -0.0057(3)
    Cl2 0.0208(4) 0.0243(4) 0.0272(4) -0.0053(3) -0.0092(3) -0.0098(3)
    Cl3 0.0278(4) 0.0172(4) 0.0286(4) 0.0030(3) -0.0158(3) -0.0065(3)
    Cl4 0.0429(5) 0.0301(4) 0.0223(4) -0.0098(4) -0.0159(4) -0.0053(3)
    Cl5 0.0248(4) 0.0208(4) 0.0247(4) -0.0008(3) -0.0075(3) -0.0118(3)
    Cl6 0.0266(4) 0.0245(4) 0.0186(4) -0.0084(3) -0.0029(3) -0.0057(3)
    Cl7 0.0189(4) 0.0453(5) 0.0457(5) 0.0015(4) -0.0055(4) -0.0237(4)
    N1 0.0263(16) 0.0219(14) 0.0257(14) -0.0046(12) -0.0068(12) -0.0090(11)
    C1 0.040(2) 0.036(2) 0.0310(19) -0.0163(18) -0.0023(16) -0.0037(16)
    C2 0.0241(19) 0.0158(16) 0.0354(18) 0.0018(14) -0.0126(15) -0.0045(14)
    C3 0.037(2) 0.0235(18) 0.054(2) -0.0030(16) -0.0155(18) -0.0152(17)
    C4 0.0213(18) 0.0312(18) 0.0346(18) -0.0018(15) -0.0099(15) -0.0136(15)
    C5 0.0251(19) 0.0163(15) 0.0275(16) 0.0008(13) -0.0074(14) -0.0102(13)
    C6 0.028(2) 0.0311(18) 0.0265(17) -0.0021(15) -0.0113(14) -0.0115(15)
    O1 0.0565(18) 0.0433(16) 0.0429(15) -0.0198(14) -0.0152(13) -0.0166(13)
    C7 0.038(2) 0.047(2) 0.063(3) -0.012(2) -0.013(2) -0.014(2)
    C8 0.031(2) 0.0322(19) 0.043(2) 0.0004(16) -0.0204(17) -0.0105(16)
    C9 0.057(3) 0.043(2) 0.050(2) -0.001(2) -0.028(2) -0.018(2)
    O2 0.051(4) 0.037(3) 0.052(3) -0.007(3) -0.016(3) -0.015(3)
    C10 0.046(5) 0.038(5) 0.020(3) -0.006(4) -0.003(3) -0.013(3)
    C11 0.048(8) 0.054(10) 0.061(10) -0.010(7) -0.008(8) -0.040(8)
    C12 0.043(7) 0.042(8) 0.036(8) 0.000(6) 0.006(5) -0.017(7)
_geom_special_details
;
 All esds (except the esd in the dihedral angle between two l.s. planes)
 are estimated using the full covariance matrix.  The cell esds are taken
 into account individually in the estimation of esds in distances, angles
 and torsion angles; correlations between esds in cell parameters are only
 used when they are defined by crystal symmetry.  An approximate (isotropic)
 treatment of cell esds is used for estimating esds involving l.s. planes.
;
loop_
    _geom_bond_atom_site_label_1
    _geom_bond_atom_site_label_2
    _geom_bond_site_symmetry_2
    _geom_bond_distance
    _geom_bond_publ_flag
    Mo1 Mo2 2_666 2.5943(6) ?
    Mo1 Mo2 . 2.6126(5) ?
    Mo1 Mo3 . 2.6038(6) ?
    Mo1 Mo3 2_666 2.6031(7) ?
    Mo1 Cl2 . 2.4695(9) ?
    Mo1 Cl3 . 2.4627(9) ?
    Mo1 Cl4 . 2.4202(9) ?
    Mo1 Cl5 . 2.4727(9) ?
    Mo1 Cl6 . 2.4729(9) ?
    Mo2 Mo3 2_666 2.6069(6) ?
    Mo2 Mo3 . 2.5989(7) ?
    Mo2 Cl1 . 2.4391(10) ?
    Mo2 Cl2 2_666 2.4668(9) ?
    Mo2 Cl3 . 2.4727(9) ?
    Mo2 Cl5 2_666 2.4738(9) ?
    Mo2 Cl6 . 2.4616(9) ?
    Mo3 Cl2 2_666 2.4655(8) ?
    Mo3 Cl3 2_666 2.4680(9) ?
    Mo3 Cl5 . 2.4767(8) ?
    Mo3 Cl6 . 2.4714(9) ?
    Mo3 Cl7 . 2.4110(10) ?
    N1 H1 . 0.870(18) ?
    N1 C2 . 1.284(4) ?
    N1 C5 . 1.434(4) ?
    C1 H1A . 0.9800 ?
    C1 H1B . 0.9800 ?
    C1 H1C . 0.9800 ?
    C1 C2 . 1.477(5) ?
    C2 C3 . 1.480(5) ?
    C3 H3A . 0.9800 ?
    C3 H3B . 0.9800 ?
    C3 H3C . 0.9800 ?
    C4 H4 . 0.9500 ?
    C4 C5 . 1.381(4) ?
    C4 C6 2_556 1.372(5) ?
    C5 C6 . 1.386(4) ?
    C6 H6 . 0.9500 ?
    O1 C8 . 1.206(4) ?
    C7 H7A . 0.9800 ?
    C7 H7B . 0.9800 ?
    C7 H7C . 0.9800 ?
    C7 C8 . 1.480(5) ?
    C8 C9 . 1.494(5) ?
    C9 H9A . 0.9800 ?
    C9 H9B . 0.9800 ?
    C9 H9C . 0.9800 ?
    O2 C10 . 1.193(8) ?
    C10 C11 . 1.488(13) ?
    C10 C12 . 1.475(13) ?
    C11 H11A . 0.9800 ?
    C11 H11B . 0.9800 ?
    C11 H11C . 0.9800 ?
    C12 H12A . 0.9800 ?
    C12 H12B . 0.9800 ?
    C12 H12C . 0.9800 ?
loop_
    _geom_angle_atom_site_label_1
    _geom_angle_atom_site_label_2
    _geom_angle_atom_site_label_3
    _geom_angle_site_symmetry_1
    _geom_angle_site_symmetry_3
    _geom_angle
    _geom_angle_publ_flag
    Mo2 Mo1 Mo2 2_666 . 89.98(2) ?
    Mo2 Mo1 Mo3 2_666 2_666 60.005(19) ?
    Mo2 Mo1 Mo3 2_666 . 60.202(14) ?
    Mo3 Mo1 Mo2 2_666 . 59.977(16) ?
    Mo3 Mo1 Mo2 . . 59.763(15) ?
    Mo3 Mo1 Mo3 2_666 . 89.98(2) ?
    Cl2 Mo1 Mo2 . . 118.05(2) ?
    Cl2 Mo1 Mo2 . 2_666 58.24(2) ?
    Cl2 Mo1 Mo3 . 2_666 58.09(2) ?
    Cl2 Mo1 Mo3 . . 118.42(3) ?
    Cl2 Mo1 Cl5 . . 90.29(3) ?
    Cl2 Mo1 Cl6 . . 175.36(2) ?
    Cl3 Mo1 Mo2 . . 58.22(2) ?
    Cl3 Mo1 Mo2 . 2_666 118.22(2) ?
    Cl3 Mo1 Mo3 . 2_666 58.23(2) ?
    Cl3 Mo1 Mo3 . . 117.98(2) ?
    Cl3 Mo1 Cl2 . . 89.80(3) ?
    Cl3 Mo1 Cl5 . . 175.65(2) ?
    Cl3 Mo1 Cl6 . . 89.39(3) ?
    Cl4 Mo1 Mo2 . 2_666 134.02(3) ?
    Cl4 Mo1 Mo2 . . 136.00(2) ?
    Cl4 Mo1 Mo3 . 2_666 135.46(3) ?
    Cl4 Mo1 Mo3 . . 134.55(2) ?
    Cl4 Mo1 Cl2 . . 91.90(3) ?
    Cl4 Mo1 Cl3 . . 93.21(3) ?
    Cl4 Mo1 Cl5 . . 91.13(3) ?
    Cl4 Mo1 Cl6 . . 92.71(3) ?
    Cl5 Mo1 Mo2 . 2_666 58.39(2) ?
    Cl5 Mo1 Mo2 . . 118.08(2) ?
    Cl5 Mo1 Mo3 . . 58.33(2) ?
    Cl5 Mo1 Mo3 . 2_666 118.37(2) ?
    Cl5 Mo1 Cl6 . . 90.17(3) ?
    Cl6 Mo1 Mo2 . 2_666 118.37(2) ?
    Cl6 Mo1 Mo2 . . 57.82(2) ?
    Cl6 Mo1 Mo3 . . 58.19(2) ?
    Cl6 Mo1 Mo3 . 2_666 117.79(2) ?
    Mo1 Mo2 Mo1 2_666 . 90.02(2) ?
    Mo1 Mo2 Mo3 2_666 . 60.165(17) ?
    Mo1 Mo2 Mo3 2_666 2_666 60.081(15) ?
    Mo3 Mo2 Mo1 . . 59.951(17) ?
    Mo3 Mo2 Mo1 2_666 . 59.830(17) ?
    Mo3 Mo2 Mo3 . 2_666 90.00(2) ?
    Cl1 Mo2 Mo1 . . 135.83(3) ?
    Cl1 Mo2 Mo1 . 2_666 134.15(2) ?
    Cl1 Mo2 Mo3 . . 134.88(3) ?
    Cl1 Mo2 Mo3 . 2_666 135.11(2) ?
    Cl1 Mo2 Cl2 . 2_666 91.56(3) ?
    Cl1 Mo2 Cl3 . . 93.08(3) ?
    Cl1 Mo2 Cl5 . 2_666 91.61(3) ?
    Cl1 Mo2 Cl6 . . 92.55(3) ?
    Cl2 Mo2 Mo1 2_666 2_666 58.35(2) ?
    Cl2 Mo2 Mo1 2_666 . 118.11(2) ?
    Cl2 Mo2 Mo3 2_666 2_666 118.40(2) ?
    Cl2 Mo2 Mo3 2_666 . 58.18(2) ?
    Cl2 Mo2 Cl3 2_666 . 175.35(2) ?
    Cl2 Mo2 Cl5 2_666 2_666 90.33(3) ?
    Cl3 Mo2 Mo1 . . 57.85(2) ?
    Cl3 Mo2 Mo1 . 2_666 118.13(2) ?
    Cl3 Mo2 Mo3 . 2_666 58.07(2) ?
    Cl3 Mo2 Mo3 . . 117.79(2) ?
    Cl3 Mo2 Cl5 . 2_666 89.93(3) ?
    Cl5 Mo2 Mo1 2_666 . 118.09(2) ?
    Cl5 Mo2 Mo1 2_666 2_666 58.35(2) ?
    Cl5 Mo2 Mo3 2_666 2_666 58.28(2) ?
    Cl5 Mo2 Mo3 2_666 . 118.49(2) ?
    Cl6 Mo2 Mo1 . . 58.24(2) ?
    Cl6 Mo2 Mo1 . 2_666 118.54(3) ?
    Cl6 Mo2 Mo3 . 2_666 118.06(2) ?
    Cl6 Mo2 Mo3 . . 58.39(2) ?
    Cl6 Mo2 Cl2 . 2_666 89.98(3) ?
    Cl6 Mo2 Cl3 . . 89.42(3) ?
    Cl6 Mo2 Cl5 . 2_666 175.82(2) ?
    Mo1 Mo3 Mo1 2_666 . 90.025(19) ?
    Mo1 Mo3 Mo2 . 2_666 59.719(18) ?
    Mo1 Mo3 Mo2 2_666 2_666 60.193(13) ?
    Mo2 Mo3 Mo1 . . 60.287(13) ?
    Mo2 Mo3 Mo1 . 2_666 59.830(12) ?
    Mo2 Mo3 Mo2 . 2_666 90.00(2) ?
    Cl2 Mo3 Mo1 2_666 . 118.50(2) ?
    Cl2 Mo3 Mo1 2_666 2_666 58.24(2) ?
    Cl2 Mo3 Mo2 2_666 . 58.23(2) ?
    Cl2 Mo3 Mo2 2_666 2_666 118.42(2) ?
    Cl2 Mo3 Cl3 2_666 2_666 89.77(3) ?
    Cl2 Mo3 Cl5 2_666 . 175.88(3) ?
    Cl2 Mo3 Cl6 2_666 . 89.79(3) ?
    Cl3 Mo3 Mo1 2_666 2_666 58.03(2) ?
    Cl3 Mo3 Mo1 2_666 . 117.94(2) ?
    Cl3 Mo3 Mo2 2_666 2_666 58.24(2) ?
    Cl3 Mo3 Mo2 2_666 . 117.85(2) ?
    Cl3 Mo3 Cl5 2_666 . 89.98(3) ?
    Cl3 Mo3 Cl6 2_666 . 175.12(3) ?
    Cl5 Mo3 Mo1 . . 58.18(2) ?
    Cl5 Mo3 Mo1 . 2_666 118.35(2) ?
    Cl5 Mo3 Mo2 . 2_666 58.17(2) ?
    Cl5 Mo3 Mo2 . . 118.46(3) ?
    Cl6 Mo3 Mo1 . . 58.25(2) ?
    Cl6 Mo3 Mo1 . 2_666 117.84(3) ?
    Cl6 Mo3 Mo2 . . 58.02(2) ?
    Cl6 Mo3 Mo2 . 2_666 117.94(2) ?
    Cl6 Mo3 Cl5 . . 90.12(3) ?
    Cl7 Mo3 Mo1 . . 134.62(3) ?
    Cl7 Mo3 Mo1 . 2_666 135.36(2) ?
    Cl7 Mo3 Mo2 . 2_666 134.89(3) ?
    Cl7 Mo3 Mo2 . . 135.11(3) ?
    Cl7 Mo3 Cl2 . 2_666 92.39(3) ?
    Cl7 Mo3 Cl3 . 2_666 92.59(3) ?
    Cl7 Mo3 Cl5 . . 91.72(3) ?
    Cl7 Mo3 Cl6 . . 92.28(3) ?
    Mo2 Cl2 Mo1 2_666 . 63.41(2) ?
    Mo3 Cl2 Mo1 2_666 . 63.67(2) ?
    Mo3 Cl2 Mo2 2_666 2_666 63.59(2) ?
    Mo1 Cl3 Mo2 . . 63.92(2) ?
    Mo1 Cl3 Mo3 . 2_666 63.73(2) ?
    Mo3 Cl3 Mo2 2_666 . 63.69(2) ?
    Mo1 Cl5 Mo2 . 2_666 63.26(2) ?
    Mo1 Cl5 Mo3 . . 63.48(2) ?
    Mo2 Cl5 Mo3 2_666 . 63.55(2) ?
    Mo2 Cl6 Mo1 . . 63.94(2) ?
    Mo2 Cl6 Mo3 . . 63.58(3) ?
    Mo3 Cl6 Mo1 . . 63.56(2) ?
    C2 N1 H1 . . 117(2) ?
    C2 N1 C5 . . 129.1(3) ?
    C5 N1 H1 . . 114(2) ?
    H1A C1 H1B . . 109.5 ?
    H1A C1 H1C . . 109.5 ?
    H1B C1 H1C . . 109.5 ?
    C2 C1 H1A . . 109.5 ?
    C2 C1 H1B . . 109.5 ?
    C2 C1 H1C . . 109.5 ?
    N1 C2 C1 . . 118.1(3) ?
    N1 C2 C3 . . 122.8(3) ?
    C1 C2 C3 . . 119.1(3) ?
    C2 C3 H3A . . 109.5 ?
    C2 C3 H3B . . 109.5 ?
    C2 C3 H3C . . 109.5 ?
    H3A C3 H3B . . 109.5 ?
    H3A C3 H3C . . 109.5 ?
    H3B C3 H3C . . 109.5 ?
    C5 C4 H4 . . 120.4 ?
    C6 C4 H4 2_556 . 120.4 ?
    C6 C4 C5 2_556 . 119.1(3) ?
    C4 C5 N1 . . 121.0(3) ?
    C4 C5 C6 . . 121.2(3) ?
    C6 C5 N1 . . 117.7(3) ?
    C4 C6 C5 2_556 . 119.6(3) ?
    C4 C6 H6 2_556 . 120.2 ?
    C5 C6 H6 . . 120.2 ?
    H7A C7 H7B . . 109.5 ?
    H7A C7 H7C . . 109.5 ?
    H7B C7 H7C . . 109.5 ?
    C8 C7 H7A . . 109.5 ?
    C8 C7 H7B . . 109.5 ?
    C8 C7 H7C . . 109.5 ?
    O1 C8 C7 . . 121.9(4) ?
    O1 C8 C9 . . 120.5(3) ?
    C7 C8 C9 . . 117.7(3) ?
    C8 C9 H9A . . 109.5 ?
    C8 C9 H9B . . 109.5 ?
    C8 C9 H9C . . 109.5 ?
    H9A C9 H9B . . 109.5 ?
    H9A C9 H9C . . 109.5 ?
    H9B C9 H9C . . 109.5 ?
    O2 C10 C11 . . 122.1(9) ?
    O2 C10 C12 . . 120.8(9) ?
    C12 C10 C11 . . 116.9(14) ?
    C10 C11 H11A . . 109.5 ?
    C10 C11 H11B . . 109.5 ?
    C10 C11 H11C . . 109.5 ?
    H11A C11 H11B . . 109.5 ?
    H11A C11 H11C . . 109.5 ?
    H11B C11 H11C . . 109.5 ?
    C10 C12 H12A . . 109.5 ?
    C10 C12 H12B . . 109.5 ?
    C10 C12 H12C . . 109.5 ?
    H12A C12 H12B . . 109.5 ?
    H12A C12 H12C . . 109.5 ?
    H12B C12 H12C . . 109.5 ?
loop_
    _geom_torsion_atom_site_label_1
    _geom_torsion_atom_site_label_2
    _geom_torsion_atom_site_label_3
    _geom_torsion_atom_site_label_4
    _geom_torsion_site_symmetry_1
    _geom_torsion_site_symmetry_2
    _geom_torsion_site_symmetry_3
    _geom_torsion_site_symmetry_4
    _geom_torsion
    _geom_torsion_publ_flag
    N1 C5 C6 C4 . . . 2_556 176.9(3) ?
    C2 N1 C5 C4 . . . . -46.6(5) ?
    C2 N1 C5 C6 . . . . 136.5(3) ?
    C4 C5 C6 C4 . . . 2_556 -0.1(5) ?
    C5 N1 C2 C1 . . . . 174.4(3) ?
    C5 N1 C2 C3 . . . . -4.4(5) ?
    C6 C4 C5 N1 2_556 . . . -176.7(3) ?
    C6 C4 C5 C6 2_556 . . . 0.1(5) ?
loop_
    _geom_hbond_atom_site_label_D
    _geom_hbond_atom_site_label_H
    _geom_hbond_atom_site_label_A
    _geom_hbond_site_symmetry_A
    _geom_hbond_distance_DH
    _geom_hbond_distance_HA
    _geom_hbond_distance_DA
    _geom_hbond_angle_DHA
    _geom_hbond_publ_flag
    N1 H1 O1 1_545 0.870(18) 1.927(19) 2.791(4) 172(3) yes
_shelx_space_group_comment
;
The symmetry employed for this shelxl refinement is uniquely defined
by the following loop, which should always be used as a source of
symmetry information in preference to the above space-group names.
They are only intended as comments.
;
_shelx_estimated_absorpt_T_min     0.325
_shelx_estimated_absorpt_T_max     0.620
_shelx_res_file
;
TITL scan_0mo in P-1
    scan_0mo.res
    created by SHELXL-2018/1 at 17:11:46 on 03-Apr-2019
CELL 0.71073 9.4506 11.2362 11.7117 64.933 71.174 75.44
ZERR 1 0.0022 0.0028 0.003 0.006 0.006 0.006
LATT 1
SFAC C H Cl Mo N O
UNIT 21 36 14 6 2 3
EQIV $1 +X,-1+Y,+Z
EQIV $2 -X,1-Y,-Z
DFIX 1.48 C11 C10 C12 C10 C12_$2 C10_$2 C11_$2 C10_$2
DFIX 0.88 N1 H1
FLAT O2 C10 C11 C12
DELU C10 C12
SIMU C10 C12
L.S. 4
PLAN  -4 0 0
SIZE 0.2 0.33 0.55
TEMP -73.15
HTAB N1 O1_$1
BOND $H
CONF
MORE -1
fmap 2
acta 52
OMIT 0 1 1
OMIT 1 1 1
OMIT 1 1 0
REM <olex2.extras>
REM <HklSrc "%./scan_0mo.hkl">
REM </olex2.extras>
WGHT    0.034700    0.399000
FVAR       0.13053
MO1   4    0.540442    0.469357    0.654485    11.00000    0.01921    0.01543 =
         0.01644   -0.00459   -0.00747   -0.00245
MO2   4    0.462509    0.327762    0.561689    11.00000    0.01936    0.01344 =
         0.01826   -0.00450   -0.00714   -0.00251
MO3   4    0.299649    0.550642    0.565439    11.00000    0.01548    0.01715 =
         0.01989   -0.00728   -0.00588   -0.00117
CL1   3    0.412120    0.100030    0.641183    11.00000    0.03848    0.01790 =
         0.03900   -0.00567   -0.01099   -0.00774
CL2   3    0.763898    0.585378    0.525372    11.00000    0.02079    0.02434 =
         0.02719   -0.00977   -0.00923   -0.00532
CL3   3    0.692293    0.259576    0.643789    11.00000    0.02777    0.01720 =
         0.02858   -0.00654   -0.01578    0.00300
CL4   3    0.592118    0.432772    0.857072    11.00000    0.04294    0.03009 =
         0.02226   -0.00534   -0.01590   -0.00979
CL5   3    0.382834    0.682644    0.650049    11.00000    0.02483    0.02075 =
         0.02472   -0.01175   -0.00745   -0.00083
CL6   3    0.314089    0.354172    0.767072    11.00000    0.02655    0.02452 =
         0.01860   -0.00574   -0.00286   -0.00842
CL7   3    0.037717    0.617483    0.652223    11.00000    0.01887    0.04529 =
         0.04568   -0.02373   -0.00554    0.00153
N1    5    0.206227    0.061491    0.256539    11.00000    0.02633    0.02188 =
         0.02567   -0.00897   -0.00681   -0.00461
H1    2    0.195756    0.021339    0.211039    11.00000   -1.50000
C1    1    0.414013    0.136918    0.078720    11.00000    0.03972    0.03605 =
         0.03105   -0.00368   -0.00225   -0.01626
AFIX 137
H1A   2    0.431717    0.228439    0.022574    11.00000   -1.50000
H1B   2    0.366916    0.102550    0.037660    11.00000   -1.50000
H1C   2    0.510355    0.081919    0.091601    11.00000   -1.50000
AFIX   0
C2    1    0.313126    0.133673    0.205790    11.00000    0.02412    0.01585 =
         0.03540   -0.00450   -0.01260    0.00180
C3    1    0.340644    0.210880    0.270434    11.00000    0.03680    0.02349 =
         0.05434   -0.01525   -0.01550   -0.00303
AFIX 137
H3A   2    0.424810    0.163487    0.311157    11.00000   -1.50000
H3B   2    0.249770    0.222227    0.337134    11.00000   -1.50000
H3C   2    0.365572    0.298048    0.205817    11.00000   -1.50000
AFIX   0
C4    1    0.150687   -0.003746    0.492756    11.00000    0.02131    0.03120 =
         0.03458   -0.01358   -0.00991   -0.00184
AFIX  43
H4    2    0.253881   -0.006002    0.486934    11.00000   -1.20000
AFIX   0
C5    1    0.101898    0.032818    0.381882    11.00000    0.02507    0.01634 =
         0.02748   -0.01020   -0.00739    0.00084
C6    1   -0.048186    0.036789    0.388520    11.00000    0.02783    0.03113 =
         0.02648   -0.01146   -0.01131   -0.00208
AFIX  43
H6    2   -0.079966    0.062241    0.311317    11.00000   -1.20000
AFIX   0
O1    6    0.173665    0.957260    0.089723    11.00000    0.05653    0.04333 =
         0.04293   -0.01663   -0.01521   -0.01981
C7    1    0.024477    0.783898    0.194188    11.00000    0.03848    0.04695 =
         0.06283   -0.01432   -0.01344   -0.01171
AFIX 137
H7A   2    0.012696    0.802221    0.271696    11.00000   -1.50000
H7B   2    0.067673    0.691137    0.209401    11.00000   -1.50000
H7C   2   -0.074289    0.800190    0.175911    11.00000   -1.50000
AFIX   0
C8    1    0.126187    0.871709    0.081768    11.00000    0.03060    0.03220 =
         0.04300   -0.01053   -0.02042    0.00037
C9    1    0.170472    0.850050   -0.043237    11.00000    0.05703    0.04267 =
         0.05017   -0.01822   -0.02809   -0.00122
AFIX 137
H9A   2    0.205823    0.930184   -0.115350    11.00000   -1.50000
H9B   2    0.083109    0.830392   -0.056688    11.00000   -1.50000
H9C   2    0.251527    0.775370   -0.039653    11.00000   -1.50000
AFIX   0
O2    6    0.076670    0.300054    0.057848    10.50000    0.05079    0.03720 =
         0.05242   -0.01543   -0.01627   -0.00727
PART -1
C10   1    0.037525    0.416709    0.024643    10.50000    0.04601    0.03829 =
         0.01975   -0.01324   -0.00309   -0.00581
C11   1    0.143309    0.512136   -0.010863    10.50000    0.04810    0.05443 =
         0.06094   -0.04031   -0.00805   -0.00994
AFIX 137
H11A  2    0.117815    0.548863    0.056809    10.50000   -1.50000
H11B  2    0.134909    0.584134   -0.094095    10.50000   -1.50000
H11C  2    0.246860    0.466249   -0.018685    10.50000   -1.50000
AFIX   0
C12   1   -0.115650    0.473455    0.005579    10.50000    0.04270    0.04220 =
         0.03595   -0.01739    0.00551   -0.00011
AFIX 137
H12A  2   -0.114886    0.495968   -0.085108    10.50000   -1.50000
H12B  2   -0.148442    0.553655    0.026059    10.50000   -1.50000
H12C  2   -0.185388    0.408443    0.063119    10.50000   -1.50000
AFIX   0
HKLF 4
REM  scan_0mo in P-1
REM R1 =  0.0252 for    3220 Fo > 4sig(Fo)  and  0.0303 for all    3692 data
REM    235 parameters refined using     13 restraints
END
WGHT      0.0347      0.3989
REM Highest difference peak  0.963,  deepest hole -0.820,  1-sigma level  0.125
Q1    1   0.5828  0.3757  0.5122  11.00000  0.05    0.96
Q2    1   0.3600  0.3013  0.5636  11.00000  0.05    0.69
Q3    1   0.4167  0.4268  0.6873  11.00000  0.05    0.64
Q4    1   0.1996  0.5284  0.5689  11.00000  0.05    0.64
;
_shelx_res_checksum     49310
data_4
_chemical_name_systematic
;
1,1'-Dimethyl-4,4'-bipyridinium
octa-\m~3~-chlorido-hexachlorido-<i>octahedro</i>-hexamolybdate
<i>N</i>,<i>N</i>-dimethylformamide tetrasolvate
;
_chemical_name_common     ?
_chemical_formula_moiety     'C12 H14 N2 2+, Cl14 Mo6 2-, 4(C3 H7 N O)'
_chemical_formula_sum     'C24 H42 Cl14 Mo6 N6 O4'
_chemical_formula_iupac     '(C12 H14 N2) [Mo6 Cl8 Cl6], 4C3 H7 N O'
_chemical_formula_weight     1550.57
_chemical_melting_point     ?
_space_group_crystal_system     triclinic
_space_group_name_H-M_alt     'P -1'
_space_group_name_Hall     '-P 1'
loop_
    _space_group_symop_operation_xyz
    'x, y, z'
    '-x, -y, -z'
_cell_length_a     9.8252(11)
_cell_length_b     10.0933(11)
_cell_length_c     12.6319(15)
_cell_angle_alpha     107.395(3)
_cell_angle_beta     91.881(3)
_cell_angle_gamma     93.309(3)
_cell_volume     1191.8(2)
_cell_formula_units_Z     1
_cell_measurement_reflns_used     6604
_cell_measurement_theta_min     2.61
_cell_measurement_theta_max     25.02
_cell_measurement_temperature     200
_exptl_crystal_description     'block'
_exptl_crystal_colour     orange
_exptl_crystal_size_max     0.32
_exptl_crystal_size_mid     0.30
_exptl_crystal_size_min     0.28
_exptl_crystal_density_diffrn     2.161
_exptl_crystal_density_meas     .
_exptl_crystal_density_method     ?
_exptl_crystal_F_000     750
_exptl_absorpt_coefficient_mu     2.353
_exptl_absorpt_correction_type     multi-scan
_exptl_absorpt_process_details
;
(SADABS; Bruker, 2012)
;
_exptl_absorpt_correction_T_min     0.8152
_exptl_absorpt_correction_T_max     1.0000
_diffrn_ambient_temperature     200.0
_diffrn_source     'sealed microfocus source'
_diffrn_source_power     0.0494109
_diffrn_source_voltage     49.91
_diffrn_source_current     0.99
_diffrn_radiation_type     MoK\a
_diffrn_radiation_wavelength     0.71073
_diffrn_radiation_monochromator     'graphite'
_diffrn_measurement_device_type     'Bruker SMART X2S benchtop'
_diffrn_measurement_device     'three-circle diffractometer'
_diffrn_measurement_method     '\f and \w scans'
_diffrn_detector     'CCD plate'
_diffrn_detector_area_resol_mean     8.3330
_diffrn_reflns_number     11498
_diffrn_reflns_av_R_equivalents     0.0238
_diffrn_reflns_av_unetI/netI     0.0248
_diffrn_reflns_theta_min     2.279
_diffrn_reflns_theta_max     25.092
_diffrn_reflns_theta_full     25.092
_diffrn_measured_fraction_theta_max     0.987
_diffrn_measured_fraction_theta_full     0.987
_diffrn_reflns_limit_h_min     -11
_diffrn_reflns_limit_h_max     11
_diffrn_reflns_limit_k_min     -11
_diffrn_reflns_limit_k_max     11
_diffrn_reflns_limit_l_min     -15
_diffrn_reflns_limit_l_max     15
_diffrn_standards_number     0
_diffrn_radiation_probe     x-ray
_refine_special_details     ?
_reflns_number_total     4187
_reflns_number_gt     3743
_reflns_threshold_expression     'I > 2\s(I)'
_refine_ls_structure_factor_coef     Fsqd
_refine_ls_matrix_type     full
_refine_ls_R_factor_all     0.0239
_refine_ls_R_factor_gt     0.0201
_refine_ls_wR_factor_gt     0.0472
_refine_ls_wR_factor_ref     0.0489
_refine_ls_goodness_of_fit_ref     1.023
_refine_ls_restrained_S_all     1.023
_refine_ls_number_reflns     4187
_refine_ls_number_parameters     250
_refine_ls_number_restraints     0
_refine_ls_hydrogen_treatment     constr
_refine_ls_weighting_scheme     calc
_refine_ls_weighting_details
              'w=1/[\s^2^(Fo^2^)+(0.0184P)^2^+0.8263P] where P=(Fo^2^+2Fc^2^)/3'
_atom_sites_solution_hydrogens     geom
_atom_sites_solution_primary     heavy
_atom_sites_solution_secondary     ?
_refine_ls_shift/su_max     0.002
_refine_ls_shift/su_mean     0.000
_refine_diff_density_max     0.422
_refine_diff_density_min     -0.444
_refine_ls_extinction_method
;
SHELXL2018 (Sheldrick, 2015)
;
_refine_ls_extinction_coef     0.0075(3)
_refine_ls_extinction_expression
                                  'Fc^*^=kFc[1+0.001xFc^2^\l^3^/sin(2\q)]^-1/4^'
loop_
    _atom_type_symbol
    _atom_type_description
    _atom_type_scat_dispersion_real
    _atom_type_scat_dispersion_imag
    _atom_type_scat_source
    'C' 'C' 0.0033 0.0016
                         'International Tables Vol C Tables 4.2.6.8 and 6.1.1.4'
    'H' 'H' 0.0000 0.0000
                         'International Tables Vol C Tables 4.2.6.8 and 6.1.1.4'
    'Cl' 'Cl' 0.1484 0.1585
                         'International Tables Vol C Tables 4.2.6.8 and 6.1.1.4'
    'Mo' 'Mo' -1.6832 0.6857
                         'International Tables Vol C Tables 4.2.6.8 and 6.1.1.4'
    'N' 'N' 0.0061 0.0033
                         'International Tables Vol C Tables 4.2.6.8 and 6.1.1.4'
    'O' 'O' 0.0106 0.0060
                         'International Tables Vol C Tables 4.2.6.8 and 6.1.1.4'
_computing_data_collection
;
APEX2 (Bruker, 2012)
;
_computing_cell_refinement
;
SAINT (Bruker, 2012)
;
_computing_data_reduction
;
SAINT (Bruker, 2012)
;
_computing_structure_solution
;
SHELXS (Sheldrick, 2008)
;
_computing_structure_refinement
;
SHELXL2018 (Sheldrick, 2015)
;
_computing_molecular_graphics
;
<i>CrystalMaker</i> (Palmer, 2019) and <i>CrystalExplorer</i>
(Spackman & Jayatilaka, 2009)
;
_computing_publication_material
;
<i>OLEX2</i> (Dolomanov <i>et al.</i>,  2009) and
publCIF (Westrip, 2010)
;
loop_
    _atom_site_type_symbol
    _atom_site_label
    _atom_site_fract_x
    _atom_site_fract_y
    _atom_site_fract_z
    _atom_site_U_iso_or_equiv
    _atom_site_adp_type
    _atom_site_calc_flag
    _atom_site_occupancy
    _atom_site_disorder_assembly
    _atom_site_disorder_group
    Mo Mo1 0.34350(2) 0.52105(2) 0.42443(2) 0.01878(7) Uani d 1 . .
    Mo Mo2 0.43880(2) 0.61443(2) 0.62913(2) 0.01930(7) Uani d 1 . .
    Mo Mo3 0.41622(2) 0.34763(2) 0.52876(2) 0.01916(7) Uani d 1 . .
    Cl Cl4 0.21336(6) 0.48336(6) 0.57792(5) 0.02520(14) Uani d 1 . .
    Cl Cl2 0.51113(6) 0.44527(7) 0.72253(5) 0.02551(14) Uani d 1 . .
    Cl Cl7 0.30745(7) 0.14843(7) 0.56719(6) 0.03486(17) Uani d 1 . .
    Cl Cl6 0.35663(7) 0.76331(7) 0.79813(6) 0.03874(18) Uani d 1 . .
    Cl Cl3 0.32970(6) 0.26780(6) 0.33243(5) 0.02516(14) Uani d 1 . .
    Cl Cl1 0.37330(6) 0.77313(6) 0.52328(5) 0.02510(14) Uani d 1 . .
    Cl Cl5 0.13401(6) 0.54800(7) 0.32618(5) 0.03256(16) Uani d 1 . .
    N N1 0.0168(2) 0.9093(3) 0.7467(2) 0.0392(6) Uani d 1 . .
    C C3 0.0031(2) 0.9806(3) 0.5519(2) 0.0299(6) Uani d 1 . .
    C C6 0.0223(4) 0.8700(4) 0.8508(3) 0.0560(9) Uani d 1 . .
    H H6A 0.092144 0.930439 0.903109 0.084 Uiso calc 1 . .
    H H6B 0.045141 0.772867 0.834244 0.084 Uiso calc 1 . .
    H H6C -0.066769 0.880619 0.883944 0.084 Uiso calc 1 . .
    O O1 0.0987(4) 0.2529(3) 0.9699(2) 0.0947(11) Uani d 1 . .
    N N2 0.1930(3) 0.4599(3) 0.9693(2) 0.0462(7) Uani d 1 . .
    C C7 0.1610(5) 0.3616(4) 1.0150(3) 0.0661(11) Uani d 1 . .
    H H7 0.190127 0.378592 1.090665 0.079 Uiso calc 1 . .
    C C9 0.1539(4) 0.4414(4) 0.8553(3) 0.0642(10) Uani d 1 . .
    H H9A 0.191569 0.357250 0.808268 0.096 Uiso calc 1 . .
    H H9B 0.189323 0.522299 0.834281 0.096 Uiso calc 1 . .
    H H9C 0.054111 0.432088 0.845257 0.096 Uiso calc 1 . .
    C C8 0.2613(6) 0.5918(5) 1.0316(4) 0.0954(17) Uani d 1 . .
    H H8A 0.274154 0.595293 1.109641 0.143 Uiso calc 1 . .
    H H8B 0.205703 0.667344 1.026178 0.143 Uiso calc 1 . .
    H H8C 0.350353 0.602489 1.001246 0.143 Uiso calc 1 . .
    O O2 0.2430(3) 0.9764(3) 0.1097(2) 0.0629(7) Uani d 1 . .
    N N3 0.4369(3) 0.9015(3) 0.1660(2) 0.0425(6) Uani d 1 . .
    C C10 0.3573(4) 0.9392(3) 0.0942(3) 0.0479(8) Uani d 1 . .
    H H10 0.393572 0.936671 0.024855 0.058 Uiso calc 1 . .
    C C12 0.3883(4) 0.9057(4) 0.2736(3) 0.0567(9) Uani d 1 . .
    H H12A 0.311583 0.965299 0.289780 0.085 Uiso calc 1 . .
    H H12B 0.462220 0.943321 0.330545 0.085 Uiso calc 1 . .
    H H12C 0.358102 0.811373 0.273342 0.085 Uiso calc 1 . .
    C C11 0.5716(4) 0.8576(4) 0.1409(4) 0.0698(11) Uani d 1 . .
    H H11A 0.576876 0.762359 0.144373 0.105 Uiso calc 1 . .
    H H11B 0.638360 0.920002 0.195053 0.105 Uiso calc 1 . .
    H H11C 0.591481 0.860583 0.066069 0.105 Uiso calc 1 . .
    C C2 0.0219(3) 0.8454(3) 0.5522(2) 0.0407(7) Uani d 1 . .
    H H2 0.030656 0.774946 0.483942 0.049 Uiso calc 1 . .
    C C1 0.0281(3) 0.8128(4) 0.6492(3) 0.0450(8) Uani d 1 . .
    H H1 0.040636 0.719562 0.647548 0.054 Uiso calc 1 . .
    C C4 -0.0086(4) 1.0768(3) 0.6542(3) 0.0499(9) Uani d 1 . .
    H H4 -0.021238 1.170823 0.658585 0.060 Uiso calc 1 . .
    C C5 -0.0023(4) 1.0392(3) 0.7493(3) 0.0539(9) Uani d 1 . .
    H H5 -0.011812 1.107404 0.818648 0.065 Uiso calc 1 . .
loop_
    _atom_site_aniso_label
    _atom_site_aniso_U_11
    _atom_site_aniso_U_22
    _atom_site_aniso_U_33
    _atom_site_aniso_U_12
    _atom_site_aniso_U_13
    _atom_site_aniso_U_23
    Mo1 0.01652(11) 0.02000(13) 0.02050(12) 0.00181(8) 0.00057(8) 0.00707(9)
    Mo2 0.01846(11) 0.01990(13) 0.01947(12) 0.00228(9) 0.00309(8) 0.00547(9)
    Mo3 0.01755(11) 0.01909(13) 0.02210(12) 0.00020(8) 0.00183(8) 0.00827(9)
    Cl4 0.0185(3) 0.0295(3) 0.0290(3) 0.0021(2) 0.0059(2) 0.0103(3)
    Cl2 0.0272(3) 0.0301(4) 0.0223(3) 0.0025(3) 0.0018(2) 0.0124(3)
    Cl7 0.0300(3) 0.0327(4) 0.0474(4) -0.0075(3) -0.0014(3) 0.0226(3)
    Cl6 0.0430(4) 0.0374(4) 0.0305(4) 0.0072(3) 0.0131(3) 0.0001(3)
    Cl3 0.0239(3) 0.0227(3) 0.0259(3) -0.0016(2) -0.0023(2) 0.0038(3)
    Cl1 0.0240(3) 0.0207(3) 0.0318(3) 0.0047(2) 0.0021(2) 0.0090(3)
    Cl5 0.0254(3) 0.0383(4) 0.0335(4) 0.0070(3) -0.0058(3) 0.0100(3)
    N1 0.0294(12) 0.0537(17) 0.0346(13) 0.0046(11) 0.0096(10) 0.0125(12)
    C3 0.0193(12) 0.0339(16) 0.0316(14) -0.0056(11) 0.0078(11) 0.0031(12)
    C6 0.054(2) 0.082(3) 0.0421(19) 0.0242(19) 0.0164(16) 0.0289(19)
    O1 0.166(3) 0.0601(18) 0.0529(17) -0.046(2) 0.0022(19) 0.0192(15)
    N2 0.0566(17) 0.0467(16) 0.0351(14) -0.0092(13) -0.0047(12) 0.0153(13)
    C7 0.105(3) 0.061(3) 0.0329(18) -0.010(2) 0.0046(19) 0.0184(19)
    C9 0.078(3) 0.070(3) 0.047(2) -0.013(2) -0.0116(19) 0.028(2)
    C8 0.132(4) 0.080(3) 0.067(3) -0.046(3) -0.033(3) 0.026(3)
    O2 0.0563(16) 0.0770(18) 0.0618(16) 0.0167(14) -0.0073(13) 0.0295(14)
    N3 0.0483(15) 0.0320(14) 0.0497(16) 0.0033(12) -0.0034(13) 0.0165(12)
    C10 0.060(2) 0.0404(19) 0.0432(18) -0.0019(16) -0.0034(16) 0.0146(16)
    C12 0.078(3) 0.048(2) 0.047(2) 0.0120(18) -0.0094(18) 0.0183(17)
    C11 0.056(2) 0.064(3) 0.100(3) 0.0104(19) 0.009(2) 0.038(2)
    C2 0.0383(16) 0.0433(19) 0.0360(16) 0.0171(14) 0.0025(13) 0.0024(14)
    C1 0.0423(17) 0.049(2) 0.0455(19) 0.0226(15) 0.0062(14) 0.0125(16)
    C4 0.079(2) 0.0295(17) 0.0366(17) -0.0111(16) 0.0227(16) 0.0043(14)
    C5 0.080(3) 0.039(2) 0.0360(18) -0.0106(17) 0.0218(17) 0.0016(15)
_geom_special_details
;
 All esds (except the esd in the dihedral angle between two l.s. planes)
 are estimated using the full covariance matrix.  The cell esds are taken
 into account individually in the estimation of esds in distances, angles
 and torsion angles; correlations between esds in cell parameters are only
 used when they are defined by crystal symmetry.  An approximate (isotropic)
 treatment of cell esds is used for estimating esds involving l.s. planes.
;
loop_
    _geom_bond_atom_site_label_1
    _geom_bond_atom_site_label_2
    _geom_bond_site_symmetry_2
    _geom_bond_distance
    _geom_bond_publ_flag
    Mo1 Mo2 2_666 2.6043(4) ?
    Mo1 Mo2 . 2.5948(4) ?
    Mo1 Mo3 . 2.6026(3) ?
    Mo1 Mo3 2_666 2.5996(4) ?
    Mo1 Cl4 . 2.4671(6) ?
    Mo1 Cl2 2_666 2.4692(6) ?
    Mo1 Cl3 . 2.4650(7) ?
    Mo1 Cl1 . 2.4716(7) ?
    Mo1 Cl5 . 2.4392(7) ?
    Mo2 Mo3 2_666 2.5949(3) ?
    Mo2 Mo3 . 2.6037(4) ?
    Mo2 Cl4 . 2.4760(6) ?
    Mo2 Cl2 . 2.4701(6) ?
    Mo2 Cl6 . 2.4088(7) ?
    Mo2 Cl3 2_666 2.4683(6) ?
    Mo2 Cl1 . 2.4720(6) ?
    Mo3 Cl4 . 2.4745(6) ?
    Mo3 Cl2 . 2.4766(7) ?
    Mo3 Cl7 . 2.4061(7) ?
    Mo3 Cl3 . 2.4719(7) ?
    Mo3 Cl1 2_666 2.4689(6) ?
    N1 C6 . 1.484(4) ?
    N1 C1 . 1.334(4) ?
    N1 C5 . 1.327(4) ?
    C3 C3 2_576 1.477(5) ?
    C3 C2 . 1.388(4) ?
    C3 C4 . 1.377(4) ?
    C6 H6A . 0.9800 ?
    C6 H6B . 0.9800 ?
    C6 H6C . 0.9800 ?
    O1 C7 . 1.195(4) ?
    N2 C7 . 1.318(4) ?
    N2 C9 . 1.432(4) ?
    N2 C8 . 1.442(5) ?
    C7 H7 . 0.9500 ?
    C9 H9A . 0.9800 ?
    C9 H9B . 0.9800 ?
    C9 H9C . 0.9800 ?
    C8 H8A . 0.9800 ?
    C8 H8B . 0.9800 ?
    C8 H8C . 0.9800 ?
    O2 C10 . 1.208(4) ?
    N3 C10 . 1.331(4) ?
    N3 C12 . 1.445(4) ?
    N3 C11 . 1.435(4) ?
    C10 H10 . 0.9500 ?
    C12 H12A . 0.9800 ?
    C12 H12B . 0.9800 ?
    C12 H12C . 0.9800 ?
    C11 H11A . 0.9800 ?
    C11 H11B . 0.9800 ?
    C11 H11C . 0.9800 ?
    C2 H2 . 0.9500 ?
    C2 C1 . 1.361(4) ?
    C1 H1 . 0.9500 ?
    C4 H4 . 0.9500 ?
    C4 C5 . 1.363(4) ?
    C5 H5 . 0.9500 ?
loop_
    _geom_angle_atom_site_label_1
    _geom_angle_atom_site_label_2
    _geom_angle_atom_site_label_3
    _geom_angle_site_symmetry_1
    _geom_angle_site_symmetry_3
    _geom_angle
    _geom_angle_publ_flag
    Mo2 Mo1 Mo2 . 2_666 89.921(11) ?
    Mo2 Mo1 Mo3 . 2_666 59.942(8) ?
    Mo2 Mo1 Mo3 . . 60.128(10) ?
    Mo3 Mo1 Mo2 . 2_666 59.784(9) ?
    Mo3 Mo1 Mo2 2_666 2_666 60.045(11) ?
    Mo3 Mo1 Mo3 2_666 . 89.992(11) ?
    Cl4 Mo1 Mo2 . 2_666 118.129(17) ?
    Cl4 Mo1 Mo2 . . 58.503(17) ?
    Cl4 Mo1 Mo3 . 2_666 118.428(17) ?
    Cl4 Mo1 Mo3 . . 58.357(16) ?
    Cl4 Mo1 Cl2 . 2_666 175.80(2) ?
    Cl4 Mo1 Cl1 . . 90.24(2) ?
    Cl2 Mo1 Mo2 2_666 . 118.347(18) ?
    Cl2 Mo1 Mo2 2_666 2_666 58.200(16) ?
    Cl2 Mo1 Mo3 2_666 2_666 58.426(16) ?
    Cl2 Mo1 Mo3 2_666 . 117.975(17) ?
    Cl2 Mo1 Cl1 2_666 . 90.06(2) ?
    Cl3 Mo1 Mo2 . 2_666 58.199(15) ?
    Cl3 Mo1 Mo2 . . 118.426(17) ?
    Cl3 Mo1 Mo3 . . 58.314(17) ?
    Cl3 Mo1 Mo3 . 2_666 118.235(16) ?
    Cl3 Mo1 Cl4 . . 89.90(2) ?
    Cl3 Mo1 Cl2 . 2_666 89.50(2) ?
    Cl3 Mo1 Cl1 . . 175.83(2) ?
    Cl1 Mo1 Mo2 . 2_666 118.234(17) ?
    Cl1 Mo1 Mo2 . . 58.347(15) ?
    Cl1 Mo1 Mo3 . 2_666 58.203(15) ?
    Cl1 Mo1 Mo3 . . 118.456(18) ?
    Cl5 Mo1 Mo2 . . 134.428(19) ?
    Cl5 Mo1 Mo2 . 2_666 135.644(19) ?
    Cl5 Mo1 Mo3 . . 134.380(19) ?
    Cl5 Mo1 Mo3 . 2_666 135.62(2) ?
    Cl5 Mo1 Cl4 . . 91.17(2) ?
    Cl5 Mo1 Cl2 . 2_666 93.01(2) ?
    Cl5 Mo1 Cl3 . . 92.03(2) ?
    Cl5 Mo1 Cl1 . . 92.13(2) ?
    Mo1 Mo2 Mo1 . 2_666 90.078(10) ?
    Mo1 Mo2 Mo3 . 2_666 60.121(11) ?
    Mo1 Mo2 Mo3 . . 60.084(8) ?
    Mo3 Mo2 Mo1 . 2_666 59.890(9) ?
    Mo3 Mo2 Mo1 2_666 2_666 60.076(9) ?
    Mo3 Mo2 Mo3 2_666 . 90.070(10) ?
    Cl4 Mo2 Mo1 . 2_666 118.113(18) ?
    Cl4 Mo2 Mo1 . . 58.169(15) ?
    Cl4 Mo2 Mo3 . . 58.238(16) ?
    Cl4 Mo2 Mo3 . 2_666 118.272(17) ?
    Cl2 Mo2 Mo1 . . 118.429(18) ?
    Cl2 Mo2 Mo1 . 2_666 58.164(15) ?
    Cl2 Mo2 Mo3 . . 58.360(17) ?
    Cl2 Mo2 Mo3 . 2_666 118.230(17) ?
    Cl2 Mo2 Cl4 . . 90.05(2) ?
    Cl2 Mo2 Cl1 . . 175.86(2) ?
    Cl6 Mo2 Mo1 . . 134.52(2) ?
    Cl6 Mo2 Mo1 . 2_666 135.40(2) ?
    Cl6 Mo2 Mo3 . . 134.68(2) ?
    Cl6 Mo2 Mo3 . 2_666 135.25(2) ?
    Cl6 Mo2 Cl4 . . 91.70(2) ?
    Cl6 Mo2 Cl2 . . 92.13(2) ?
    Cl6 Mo2 Cl3 . 2_666 92.69(2) ?
    Cl6 Mo2 Cl1 . . 92.01(3) ?
    Cl3 Mo2 Mo1 2_666 2_666 58.075(17) ?
    Cl3 Mo2 Mo1 2_666 . 118.479(16) ?
    Cl3 Mo2 Mo3 2_666 2_666 58.382(16) ?
    Cl3 Mo2 Mo3 2_666 . 117.956(16) ?
    Cl3 Mo2 Cl4 2_666 . 175.60(2) ?
    Cl3 Mo2 Cl2 2_666 . 89.40(2) ?
    Cl3 Mo2 Cl1 2_666 . 90.21(2) ?
    Cl1 Mo2 Mo1 . 2_666 118.322(16) ?
    Cl1 Mo2 Mo1 . . 58.332(17) ?
    Cl1 Mo2 Mo3 . 2_666 58.262(16) ?
    Cl1 Mo2 Mo3 . . 118.397(19) ?
    Cl1 Mo2 Cl4 . . 90.03(2) ?
    Mo1 Mo3 Mo1 2_666 . 90.008(11) ?
    Mo1 Mo3 Mo2 2_666 . 60.064(8) ?
    Mo1 Mo3 Mo2 . . 59.788(11) ?
    Mo2 Mo3 Mo1 2_666 . 60.140(9) ?
    Mo2 Mo3 Mo1 2_666 2_666 59.936(10) ?
    Mo2 Mo3 Mo2 2_666 . 89.930(10) ?
    Cl4 Mo3 Mo1 . 2_666 118.345(18) ?
    Cl4 Mo3 Mo1 . . 58.082(15) ?
    Cl4 Mo3 Mo2 . . 58.296(16) ?
    Cl4 Mo3 Mo2 . 2_666 118.209(17) ?
    Cl4 Mo3 Cl2 . . 89.94(2) ?
    Cl2 Mo3 Mo1 . . 117.894(18) ?
    Cl2 Mo3 Mo1 . 2_666 58.152(15) ?
    Cl2 Mo3 Mo2 . 2_666 118.066(17) ?
    Cl2 Mo3 Mo2 . . 58.121(16) ?
    Cl7 Mo3 Mo1 . . 135.303(19) ?
    Cl7 Mo3 Mo1 . 2_666 134.689(19) ?
    Cl7 Mo3 Mo2 . . 135.02(2) ?
    Cl7 Mo3 Mo2 . 2_666 135.04(2) ?
    Cl7 Mo3 Cl4 . . 92.33(2) ?
    Cl7 Mo3 Cl2 . . 92.13(2) ?
    Cl7 Mo3 Cl3 . . 92.61(2) ?
    Cl7 Mo3 Cl1 . 2_666 91.81(2) ?
    Cl3 Mo3 Mo1 . . 58.057(16) ?
    Cl3 Mo3 Mo1 . 2_666 118.159(16) ?
    Cl3 Mo3 Mo2 . . 117.829(17) ?
    Cl3 Mo3 Mo2 . 2_666 58.247(16) ?
    Cl3 Mo3 Cl4 . . 89.57(2) ?
    Cl3 Mo3 Cl2 . . 175.25(2) ?
    Cl1 Mo3 Mo1 2_666 . 118.500(16) ?
    Cl1 Mo3 Mo1 2_666 2_666 58.302(17) ?
    Cl1 Mo3 Mo2 2_666 2_666 58.376(16) ?
    Cl1 Mo3 Mo2 2_666 . 118.352(17) ?
    Cl1 Mo3 Cl4 2_666 . 175.86(2) ?
    Cl1 Mo3 Cl2 2_666 . 89.95(2) ?
    Cl1 Mo3 Cl3 2_666 . 90.20(2) ?
    Mo1 Cl4 Mo2 . . 63.328(16) ?
    Mo1 Cl4 Mo3 . . 63.562(15) ?
    Mo3 Cl4 Mo2 . . 63.465(17) ?
    Mo1 Cl2 Mo2 2_666 . 63.638(16) ?
    Mo1 Cl2 Mo3 2_666 . 63.422(17) ?
    Mo2 Cl2 Mo3 . . 63.519(17) ?
    Mo1 Cl3 Mo2 . 2_666 63.726(16) ?
    Mo1 Cl3 Mo3 . . 63.629(16) ?
    Mo2 Cl3 Mo3 2_666 . 63.372(16) ?
    Mo1 Cl1 Mo2 . . 63.322(17) ?
    Mo3 Cl1 Mo1 2_666 . 63.496(16) ?
    Mo3 Cl1 Mo2 2_666 . 63.363(16) ?
    C1 N1 C6 . . 119.9(3) ?
    C5 N1 C6 . . 120.5(3) ?
    C5 N1 C1 . . 119.6(3) ?
    C2 C3 C3 . 2_576 122.0(3) ?
    C4 C3 C3 . 2_576 121.9(3) ?
    C4 C3 C2 . . 116.1(3) ?
    N1 C6 H6A . . 109.5 ?
    N1 C6 H6B . . 109.5 ?
    N1 C6 H6C . . 109.5 ?
    H6A C6 H6B . . 109.5 ?
    H6A C6 H6C . . 109.5 ?
    H6B C6 H6C . . 109.5 ?
    C7 N2 C9 . . 120.4(3) ?
    C7 N2 C8 . . 122.3(3) ?
    C9 N2 C8 . . 117.2(3) ?
    O1 C7 N2 . . 125.8(3) ?
    O1 C7 H7 . . 117.1 ?
    N2 C7 H7 . . 117.1 ?
    N2 C9 H9A . . 109.5 ?
    N2 C9 H9B . . 109.5 ?
    N2 C9 H9C . . 109.5 ?
    H9A C9 H9B . . 109.5 ?
    H9A C9 H9C . . 109.5 ?
    H9B C9 H9C . . 109.5 ?
    N2 C8 H8A . . 109.5 ?
    N2 C8 H8B . . 109.5 ?
    N2 C8 H8C . . 109.5 ?
    H8A C8 H8B . . 109.5 ?
    H8A C8 H8C . . 109.5 ?
    H8B C8 H8C . . 109.5 ?
    C10 N3 C12 . . 119.7(3) ?
    C10 N3 C11 . . 122.2(3) ?
    C11 N3 C12 . . 118.1(3) ?
    O2 C10 N3 . . 125.6(3) ?
    O2 C10 H10 . . 117.2 ?
    N3 C10 H10 . . 117.2 ?
    N3 C12 H12A . . 109.5 ?
    N3 C12 H12B . . 109.5 ?
    N3 C12 H12C . . 109.5 ?
    H12A C12 H12B . . 109.5 ?
    H12A C12 H12C . . 109.5 ?
    H12B C12 H12C . . 109.5 ?
    N3 C11 H11A . . 109.5 ?
    N3 C11 H11B . . 109.5 ?
    N3 C11 H11C . . 109.5 ?
    H11A C11 H11B . . 109.5 ?
    H11A C11 H11C . . 109.5 ?
    H11B C11 H11C . . 109.5 ?
    C3 C2 H2 . . 119.6 ?
    C1 C2 C3 . . 120.8(3) ?
    C1 C2 H2 . . 119.6 ?
    N1 C1 C2 . . 121.2(3) ?
    N1 C1 H1 . . 119.4 ?
    C2 C1 H1 . . 119.4 ?
    C3 C4 H4 . . 119.4 ?
    C5 C4 C3 . . 121.1(3) ?
    C5 C4 H4 . . 119.4 ?
    N1 C5 C4 . . 121.2(3) ?
    N1 C5 H5 . . 119.4 ?
    C4 C5 H5 . . 119.4 ?
loop_
    _geom_torsion_atom_site_label_1
    _geom_torsion_atom_site_label_2
    _geom_torsion_atom_site_label_3
    _geom_torsion_atom_site_label_4
    _geom_torsion_site_symmetry_1
    _geom_torsion_site_symmetry_2
    _geom_torsion_site_symmetry_3
    _geom_torsion_site_symmetry_4
    _geom_torsion
    _geom_torsion_publ_flag
    C3 C3 C2 C1 2_576 . . . 179.5(3) ?
    C3 C3 C4 C5 2_576 . . . -179.8(3) ?
    C3 C2 C1 N1 . . . . -0.3(5) ?
    C3 C4 C5 N1 . . . . 0.8(5) ?
    C6 N1 C1 C2 . . . . 179.3(3) ?
    C6 N1 C5 C4 . . . . -179.5(3) ?
    C9 N2 C7 O1 . . . . -0.6(7) ?
    C8 N2 C7 O1 . . . . 176.1(5) ?
    C12 N3 C10 O2 . . . . -1.1(5) ?
    C11 N3 C10 O2 . . . . 179.6(3) ?
    C2 C3 C4 C5 . . . . -0.3(5) ?
    C1 N1 C5 C4 . . . . -1.0(5) ?
    C4 C3 C2 C1 . . . . 0.0(4) ?
    C5 N1 C1 C2 . . . . 0.8(5) ?
loop_
    _geom_hbond_atom_site_label_D
    _geom_hbond_atom_site_label_H
    _geom_hbond_atom_site_label_A
    _geom_hbond_site_symmetry_A
    _geom_hbond_distance_DH
    _geom_hbond_distance_HA
    _geom_hbond_distance_DA
    _geom_hbond_angle_DHA
    _geom_hbond_publ_flag
    C5 H5 O1 1_565 0.95 2.23 3.063(4) 145.3 yes
    C6 H6C O2 2_576 0.98 2.31 3.088(4) 136.2 yes
_shelx_space_group_comment
;
The symmetry employed for this shelxl refinement is uniquely defined
by the following loop, which should always be used as a source of
symmetry information in preference to the above space-group names.
They are only intended as comments.
;
_shelx_estimated_absorpt_T_min     0.520
_shelx_estimated_absorpt_T_max     0.559
_shelx_res_file
;
TITL scan_0mo in P-1 #2
    scan_0mo.res
    created by SHELXL-2018/1 at 15:12:37 on 01-Apr-2019
CELL 0.71073 9.8252 10.0933 12.6319 107.395 91.881 93.309
ZERR 1 0.0011 0.0011 0.0015 0.003 0.003 0.003
LATT 1
SFAC C H Cl Mo N O
UNIT 24 42 14 6 6 4
L.S. 4
PLAN  -4 0 0
SIZE 0.28 0.3 0.32
TEMP -73
BOND $H
CONF
MORE -1
fmap 2
acta
OMIT 0 0 1
OMIT 1 0 0
REM <olex2.extras>
REM <HklSrc "%./scan_0mo.hkl">
REM </olex2.extras>
WGHT    0.018400    0.826300
EXTI    0.007452
FVAR       0.13965
MO1   4    0.343502    0.521053    0.424428    11.00000    0.01652    0.02000 =
         0.02050    0.00707    0.00057    0.00181
MO2   4    0.438803    0.614427    0.629126    11.00000    0.01846    0.01990 =
         0.01947    0.00547    0.00309    0.00228
MO3   4    0.416222    0.347628    0.528763    11.00000    0.01755    0.01909 =
         0.02210    0.00827    0.00183    0.00020
CL4   3    0.213363    0.483364    0.577921    11.00000    0.01849    0.02946 =
         0.02902    0.01030    0.00588    0.00215
CL2   3    0.511126    0.445266    0.722528    11.00000    0.02716    0.03015 =
         0.02225    0.01236    0.00177    0.00255
CL7   3    0.307450    0.148433    0.567186    11.00000    0.03003    0.03266 =
         0.04742    0.02263   -0.00141   -0.00749
CL6   3    0.356629    0.763305    0.798127    11.00000    0.04303    0.03736 =
         0.03046    0.00013    0.01305    0.00716
CL3   3    0.329697    0.267803    0.332433    11.00000    0.02391    0.02273 =
         0.02587    0.00378   -0.00234   -0.00155
CL1   3    0.373295    0.773128    0.523283    11.00000    0.02400    0.02065 =
         0.03177    0.00899    0.00205    0.00473
CL5   3    0.134005    0.547996    0.326176    11.00000    0.02537    0.03831 =
         0.03354    0.01005   -0.00583    0.00698
N1    5    0.016844    0.909280    0.746673    11.00000    0.02940    0.05372 =
         0.03456    0.01253    0.00959    0.00458
C3    1    0.003052    0.980585    0.551919    11.00000    0.01934    0.03389 =
         0.03163    0.00312    0.00776   -0.00557
C6    1    0.022303    0.869964    0.850834    11.00000    0.05358    0.08229 =
         0.04211    0.02890    0.01644    0.02416
AFIX 137
H6A   2    0.092144    0.930439    0.903109    11.00000   -1.50000
H6B   2    0.045141    0.772867    0.834244    11.00000   -1.50000
H6C   2   -0.066769    0.880619    0.883944    11.00000   -1.50000
AFIX   0
O1    6    0.098744    0.252921    0.969866    11.00000    0.16560    0.06014 =
         0.05286    0.01916    0.00224   -0.04552
N2    5    0.192957    0.459892    0.969270    11.00000    0.05657    0.04672 =
         0.03514    0.01530   -0.00469   -0.00925
C7    1    0.161033    0.361584    1.015023    11.00000    0.10506    0.06121 =
         0.03291    0.01844    0.00460   -0.00960
AFIX  43
H7    2    0.190127    0.378592    1.090665    11.00000   -1.20000
AFIX   0
C9    1    0.153909    0.441425    0.855274    11.00000    0.07847    0.07045 =
         0.04717    0.02782   -0.01160   -0.01268
AFIX 137
H9A   2    0.191569    0.357250    0.808268    11.00000   -1.50000
H9B   2    0.189323    0.522299    0.834281    11.00000   -1.50000
H9C   2    0.054111    0.432088    0.845257    11.00000   -1.50000
AFIX   0
C8    1    0.261260    0.591816    1.031571    11.00000    0.13241    0.07976 =
         0.06709    0.02552   -0.03301   -0.04649
AFIX 137
H8A   2    0.274154    0.595293    1.109641    11.00000   -1.50000
H8B   2    0.205703    0.667344    1.026178    11.00000   -1.50000
H8C   2    0.350353    0.602489    1.001246    11.00000   -1.50000
AFIX   0
O2    6    0.243011    0.976423    0.109677    11.00000    0.05625    0.07699 =
         0.06184    0.02947   -0.00734    0.01666
N3    5    0.436852    0.901504    0.165979    11.00000    0.04831    0.03196 =
         0.04973    0.01645   -0.00336    0.00326
C10   1    0.357344    0.939219    0.094190    11.00000    0.06039    0.04038 =
         0.04322    0.01457   -0.00340   -0.00192
AFIX  43
H10   2    0.393572    0.936671    0.024855    11.00000   -1.20000
AFIX   0
C12   1    0.388285    0.905712    0.273561    11.00000    0.07816    0.04821 =
         0.04656    0.01833   -0.00939    0.01201
AFIX 137
H12A  2    0.311583    0.965299    0.289780    11.00000   -1.50000
H12B  2    0.462220    0.943321    0.330545    11.00000   -1.50000
H12C  2    0.358102    0.811373    0.273342    11.00000   -1.50000
AFIX   0
C11   1    0.571576    0.857633    0.140878    11.00000    0.05649    0.06370 =
         0.09957    0.03849    0.00939    0.01043
AFIX 137
H11A  2    0.576876    0.762359    0.144373    11.00000   -1.50000
H11B  2    0.638360    0.920002    0.195053    11.00000   -1.50000
H11C  2    0.591481    0.860583    0.066069    11.00000   -1.50000
AFIX   0
C2    1    0.021934    0.845443    0.552222    11.00000    0.03826    0.04330 =
         0.03600    0.00241    0.00250    0.01711
AFIX  43
H2    2    0.030656    0.774946    0.483942    11.00000   -1.20000
AFIX   0
C1    1    0.028094    0.812787    0.649246    11.00000    0.04231    0.04864 =
         0.04549    0.01251    0.00621    0.02256
AFIX  43
H1    2    0.040636    0.719562    0.647548    11.00000   -1.20000
AFIX   0
C4    1   -0.008602    1.076759    0.654203    11.00000    0.07938    0.02954 =
         0.03663    0.00430    0.02265   -0.01106
AFIX  43
H4    2   -0.021238    1.170823    0.658585    11.00000   -1.20000
AFIX   0
C5    1   -0.002307    1.039231    0.749268    11.00000    0.07968    0.03898 =
         0.03604    0.00157    0.02181   -0.01063
AFIX  43
H5    2   -0.011812    1.107404    0.818648    11.00000   -1.20000
AFIX   0
HKLF 4
REM  scan_0mo in P-1 #2
REM R1 =  0.0201 for    3743 Fo > 4sig(Fo)  and  0.0239 for all    4187 data
REM    250 parameters refined using      0 restraints
END
WGHT      0.0184      0.8263
REM Highest difference peak  0.422,  deepest hole -0.444,  1-sigma level  0.077
Q1    1   0.5439  0.6668  0.5442  11.00000  0.05    0.42
Q2    1   0.4420  0.5752  0.3426  11.00000  0.05    0.39
Q3    1   0.4870  0.6286  0.5548  11.00000  0.05    0.36
Q4    1   0.3850  0.3610  0.5993  11.00000  0.05    0.36
;
_shelx_res_checksum     27105
