# Supplementary material for: Crystal structures and hydrogen-bonding analysis of a series of solvated ammonium salts of molybdenum(II) chloride clusters
Source: Acta Crystallogr E Crystallogr Commun. 2019 Oct 22;75(Pt 11):1705–11. doi: 10.1107/S205698901901380X (PMC6829717; doi:10.1107/S205698901901380X)
Supplement: Supplementary file 2 [file e-75-01705-1sup2.hkl]

#
# h,k,l, Fc-squared, Fo-squared, sigma(Fo-squared), status flag
#
data_1
_shelx_title ' scan_0mo in P-1'
_shelx_refln_list_code          4
_shelx_F_calc_maximum      264.16
_exptl_crystal_F_000       752.00
_reflns_d_resolution_high  0.8377

loop_
 _space_group_symop_operation_xyz
 'x, y, z'
 '-x, -y, -z'

_cell_length_a     9.9813
_cell_length_b    10.6074
_cell_length_c    12.1686
_cell_angle_alpha 104.606
_cell_angle_beta   90.709
_cell_angle_gamma 103.146

_shelx_F_squared_multiplier     1.000

loop_
 _refln_index_h
 _refln_index_k
 _refln_index_l
 _refln_F_squared_calc
 _refln_F_squared_meas
 _refln_F_squared_sigma
 _refln_observed_status
   2   0   0        111.66        116.96         3.17 o
   3   0   0       3485.49       3477.97        48.13 o
   4   0   0       3713.15       3807.37        53.22 o
   5   0   0        324.74        316.52         8.13 o
   6   0   0        392.82        391.71         9.49 o
   7   0   0        628.39        599.51        20.74 o
   8   0   0       4069.73       4031.31        82.64 o
   9   0   0       8725.81       8762.65       206.59 o
  10   0   0        483.84        436.54        26.64 o
  11   0   0         60.91         78.02        13.31 o
 -11   1   0        664.36        669.27        35.13 o
 -10   1   0       7374.37       7472.74       246.44 o
  -9   1   0      17004.18      17614.25       334.66 o
  -8   1   0       4832.25       4572.16        90.63 o
  -7   1   0        544.53        543.35        19.01 o
  -6   1   0         45.05         42.51         3.25 o
  -5   1   0        426.92        400.19         8.73 o
  -4   1   0        240.16        263.09         8.30 o
  -3   1   0          7.72          9.74         1.44 o
  -2   1   0       4789.88       4698.64        90.33 o
  -1   1   0      24622.35      22883.95      1016.54 o
   1   1   0      15307.70      16342.91       216.56 o
   2   1   0        391.75        375.30        10.50 o
   3   1   0      19645.14      20642.21       327.12 o
   4   1   0         27.01         22.87         2.91 o
   5   1   0        332.16        334.89         8.62 o
   6   1   0        823.72        789.64        20.28 o
   7   1   0        577.39        589.43        16.39 o
   8   1   0        166.68        172.22        13.01 o
   9   1   0       1369.68       1345.21        42.51 o
  10   1   0        618.83        619.35        26.33 o
  11   1   0       1143.84       1152.59        64.88 o
 -10   2   0       5517.33       5628.50       188.90 o
  -9   2   0      13153.25      13294.53       301.03 o
  -8   2   0       3917.86       3894.41       104.11 o
  -7   2   0       1296.97       1298.71        37.13 o
  -6   2   0        209.31        196.04        10.31 o
  -5   2   0       6967.63       7016.38        95.54 o
  -4   2   0          9.64         25.16         2.03 o
  -3   2   0        925.82        885.86        25.18 o
  -2   2   0        656.08        635.47        10.81 o
  -1   2   0       1477.56       1448.04        22.53 o
   0   2   0        113.63        145.52         3.54 o
   1   2   0       1423.72       1490.95        23.74 o
   2   2   0       5485.67       5805.20        79.14 o
   3   2   0        758.67        772.75        17.45 o
   4   2   0        632.49        654.26        22.19 o
   5   2   0       1823.43       1768.72        49.35 o
   6   2   0       8830.09       8760.55       205.72 o
   7   2   0       5514.65       5563.50       136.31 o
   8   2   0       1388.75       1333.39        42.44 o
   9   2   0        721.92        714.40        53.62 o
  10   2   0          5.01         11.23         8.71 o
 -10   3   0       1085.76       1064.88        46.69 o
  -9   3   0       2699.77       2726.73        72.69 o
  -8   3   0        733.27        722.52        19.42 o
  -7   3   0         20.77         21.04         2.87 o
  -6   3   0        151.99        155.50         5.43 o
  -5   3   0       1220.08       1172.64        20.81 o
  -4   3   0        632.98        614.83        11.14 o
  -3   3   0      12105.08      11397.91       164.56 o
  -2   3   0      17426.69      17172.16       247.44 o
  -1   3   0       3591.85       3595.06        53.75 o
   0   3   0       1114.44       1201.81        22.22 o
   1   3   0       6698.22       6910.50       103.43 o
   2   3   0        912.33        840.18        20.15 o
   3   3   0        358.87        354.70         9.07 o
   4   3   0         50.97         42.01         6.82 o
   5   3   0      25858.72      26232.51       592.57 o
   6   3   0      24766.76      24833.02       563.28 o
   7   3   0      14808.20      14940.21       345.86 o
   8   3   0        232.61        241.49        17.15 o
   9   3   0        526.94        532.87        25.45 o
  10   3   0         72.09         60.20        12.40 o
 -11   4   0        889.18       1001.72        55.15 o
 -10   4   0       1266.54       1196.48        44.90 o
  -9   4   0        107.10         84.05         9.29 o
  -8   4   0        126.42        102.94         7.01 o
  -7   4   0        370.34        371.25         9.45 o
  -6   4   0        710.96        748.57        15.64 o
  -5   4   0       4874.52       5037.78        74.97 o
  -4   4   0      12457.89      11850.66       173.31 o
  -3   4   0      24868.14      23443.26       337.47 o
  -2   4   0      21282.53      21205.53       305.71 o
  -1   4   0        728.94        679.62        13.83 o
   0   4   0        573.28        554.42        11.49 o
   1   4   0        617.58        612.27        24.32 o
   2   4   0       1276.42       1321.39        26.44 o
   3   4   0        106.81         99.93         5.34 o
   4   4   0         44.59         35.51         6.68 o
   5   4   0      11527.10      11662.92       271.95 o
   6   4   0      15749.40      15764.77       364.56 o
   7   4   0       7140.63       7095.30       174.16 o
   8   4   0        864.19        872.02        34.33 o
   9   4   0        237.82        258.39        19.69 o
  10   4   0        320.71        324.36        39.34 o
 -10   5   0       1718.91       1755.23        80.17 o
  -9   5   0         41.06         33.76         7.56 o
  -8   5   0        470.13        475.62        28.46 o
  -7   5   0        174.09        163.53         6.54 o
  -6   5   0        216.65        216.21         7.05 o
  -5   5   0        255.28        266.17         7.86 o
  -4   5   0      32524.33      31989.37       517.85 o
  -3   5   0      43863.57      43330.79       717.83 o
  -2   5   0      27158.04      28154.31       531.15 o
  -1   5   0        514.54        496.57        18.72 o
   0   5   0       3112.33       3183.55        65.68 o
   1   5   0        501.49        502.59        13.28 o
   2   5   0        878.28        878.74        19.79 o
   3   5   0        398.39        437.25        12.33 o
   4   5   0        113.56        121.27         8.12 o
   5   5   0       1766.08       1752.46        52.88 o
   6   5   0       1381.18       1331.35        44.52 o
   7   5   0        315.57        284.89        26.33 o
   8   5   0         34.16         23.05         9.40 o
   9   5   0        164.79        167.03        18.17 o
 -10   6   0        842.79        802.92        47.87 o
  -9   6   0        397.27        420.07        19.33 o
  -8   6   0          0.39          7.96         5.23 o
  -7   6   0         13.70         17.11         3.93 o
  -6   6   0          0.03         -1.64         2.50 o
  -5   6   0         34.70         25.14         3.47 o
  -4   6   0       9812.66       9408.38       182.06 o
  -3   6   0      13500.58      13355.29       255.92 o
  -2   6   0          3.72          0.00         2.90 o
  -1   6   0        332.75        319.15        11.85 o
   0   6   0        153.84        148.05         8.47 o
   1   6   0        785.92        784.18        21.74 o
   2   6   0          3.76          8.31         3.82 o
   3   6   0        323.11        320.83        11.35 o
   4   6   0       1786.66       1814.33        43.39 o
   5   6   0         55.20         37.50        13.91 o
   6   6   0        321.92        292.56        19.70 o
   7   6   0        841.63        872.67        36.25 o
   8   6   0        833.08        844.28        37.27 o
 -10   7   0        484.10        446.20        35.11 o
  -9   7   0         42.08         63.86        16.63 o
  -8   7   0         51.36         41.97         7.60 o
  -7   7   0        430.54        404.52        18.71 o
  -6   7   0        245.82        274.25        11.53 o
  -5   7   0       2573.94       2714.05        58.29 o
  -4   7   0        451.72        500.32        16.01 o
  -3   7   0         15.24         16.53         4.11 o
  -2   7   0          0.11         -2.04         3.18 o
  -1   7   0        132.72        134.35         9.28 o
   0   7   0        384.15        362.45        14.05 o
   1   7   0         84.97         77.62        10.59 o
   2   7   0       2436.72       2385.39        54.39 o
   3   7   0       5803.43       5769.22       118.94 o
   4   7   0      10149.70      10147.46       243.21 o
   5   7   0       1141.87       1110.08        41.28 o
   6   7   0          0.63          9.52         7.82 o
   7   7   0         52.80         24.70        10.75 o
 -10   8   0        233.30        196.04        27.23 o
  -9   8   0        167.89        159.11        24.20 o
  -8   8   0          0.10          0.56         5.51 o
  -7   8   0       1466.95       1474.67        35.96 o
  -6   8   0       7986.95       8043.27       159.26 o
  -5   8   0      11292.61      11443.75       222.56 o
  -4   8   0       2449.92       2461.26        54.91 o
  -3   8   0         34.03         43.44         6.01 o
  -2   8   0         14.56          4.20         5.85 o
  -1   8   0          6.83         -2.28         4.27 o
   0   8   0        681.21        672.69        21.74 o
   1   8   0        927.39        887.26        26.36 o
   2   8   0       8986.68       8789.71       217.05 o
   3   8   0      19492.81      19679.81       380.49 o
   4   8   0       8159.87       8103.23       274.83 o
   5   8   0          6.84          6.20         7.78 o
   6   8   0       1059.21       1018.56        41.91 o
  -9   9   0         79.67         44.15        16.33 o
  -8   9   0        453.59        419.31        21.82 o
  -7   9   0       4993.65       4917.23       129.05 o
  -6   9   0      11937.20      11767.61       230.06 o
  -5   9   0      10797.66      10645.05       208.64 o
  -4   9   0         33.82         36.68         6.64 o
  -3   9   0         67.96         65.17         8.52 o
  -2   9   0        127.06        118.14         9.82 o
  -1   9   0         41.39         35.36         6.93 o
   0   9   0         65.49         41.50        11.49 o
   1   9   0        785.39        770.43        25.38 o
   2   9   0       3892.67       3824.69        85.04 o
   3   9   0       4162.09       4084.70       111.29 o
   4   9   0       1615.27       1631.44        56.10 o
   5   9   0        115.36        109.27        17.54 o
  -8  10   0         68.80         52.04        10.85 o
  -7  10   0       1533.38       1546.06        51.73 o
  -6  10   0       4869.50       4944.07       104.23 o
  -5  10   0       4068.54       4026.49        87.38 o
  -4  10   0          0.95          5.33         5.42 o
  -3  10   0         99.48         91.16         9.24 o
  -2  10   0          0.62         -0.28         4.60 o
  -1  10   0        128.20        100.97        12.63 o
   0  10   0        431.12        393.01        17.97 o
   1  10   0        258.56        250.30        29.61 o
   2  10   0         18.10         15.72         9.07 o
   3  10   0         78.43         76.50        12.91 o
   4  10   0         81.30         70.00        13.66 o
  -7  11   0        275.67        311.46        22.31 o
  -6  11   0        147.95        145.73        16.46 o
  -5  11   0          8.87         13.47         6.64 o
  -4  11   0        660.67        638.59        23.85 o
  -3  11   0          5.36         -2.12         6.68 o
  -2  11   0        118.41         92.20        12.64 o
  -1  11   0        238.64        232.86        15.87 o
   0  11   0       2954.95       2914.69        70.29 o
   1  11   0       2577.15       2544.64       127.45 o
   2  11   0        533.36        522.13        29.48 o
  -5  12   0         13.94        -12.09        12.09 o
  -4  12   0        204.94        161.92        17.15 o
  -3  12   0          5.06          4.19         6.85 o
  -2  12   0        237.28        235.85        16.91 o
  -1  12   0        683.75        665.54        27.96 o
   0 -12   1       5574.60       5553.03       122.39 o
   1 -12   1       1636.28       1581.29        45.58 o
   2 -12   1        345.30        337.36        19.06 o
   3 -12   1        283.04        289.17        17.81 o
   4 -12   1        309.05        288.21        31.99 o
   5 -12   1         30.27         27.29         8.86 o
  -2 -11   1          3.99          4.11         8.47 o
  -1 -11   1       1284.27       1238.59        38.26 o
   0 -11   1       1933.96       1834.56        49.04 o
   1 -11   1        794.31        742.40        26.46 o
   2 -11   1        218.10        203.75        14.69 o
   3 -11   1          2.60          4.06         6.05 o
   4 -11   1         19.27         10.00         9.90 o
   5 -11   1         30.60         14.70         9.93 o
   6 -11   1        278.45        257.08        15.54 o
   7 -11   1        325.25        327.50        21.66 o
  -4 -10   1        187.47        184.36        19.18 o
  -3 -10   1        535.09        489.36        27.34 o
  -2 -10   1        219.45        220.74        14.86 o
  -1 -10   1        571.27        542.81        21.59 o
   0 -10   1        225.53        206.45        13.61 o
   1 -10   1       1825.59       1787.28        46.04 o
   2 -10   1       1379.23       1325.48        36.82 o
   3 -10   1        314.66        299.17        15.42 o
   4 -10   1        797.88        772.30        29.24 o
   5 -10   1       3909.30       3943.57       100.60 o
   6 -10   1       4258.56       4369.56       109.34 o
   7 -10   1       3045.37       2946.79       110.27 o
   9 -10   1        113.37        140.94        26.61 o
  -5  -9   1         71.81         48.59        11.97 o
  -4  -9   1       2049.58       2067.42        69.90 o
  -3  -9   1       3924.34       4099.28       111.19 o
  -2  -9   1       3108.41       3085.02        71.25 o
  -1  -9   1        102.21        103.74         9.92 o
   0  -9   1         98.36        102.33        12.57 o
   1  -9   1       3202.43       3177.40        70.81 o
   2  -9   1       2106.70       2021.68        57.77 o
   3  -9   1        471.16        449.64        20.43 o
   4  -9   1        631.13        610.62        25.12 o
   5  -9   1       7206.74       7207.30       144.82 o
   6  -9   1       9179.09       9304.45       183.73 o
   7  -9   1       4919.36       5000.95       103.14 o
  -7  -8   1        157.58        157.79        18.56 o
  -6  -8   1       1009.88        943.78        39.32 o
  -5  -8   1        319.59        330.83        22.28 o
  -4  -8   1      10062.91      10248.05       247.31 o
  -3  -8   1      12583.15      12367.61       244.58 o
  -2  -8   1       5451.97       5474.58       114.46 o
  -1  -8   1        167.77        154.35        11.85 o
   0  -8   1          3.81          2.95         4.17 o
   1  -8   1       1329.07       1299.01        33.59 o
   2  -8   1         38.80         23.70         5.14 o
   3  -8   1        586.48        568.86        18.52 o
   4  -8   1          6.98          9.13         4.35 o
   5  -8   1       5376.45       5364.33       108.88 o
   6  -8   1       6219.37       6133.09       122.81 o
   7  -8   1       1786.01       1767.45        41.46 o
   8  -8   1         39.69         39.62         7.50 o
  10  -8   1        303.20        362.48        37.52 o
  -8  -7   1        546.55        554.00        50.25 o
  -7  -7   1         40.46         43.68        11.30 o
  -6  -7   1         23.60         14.96         7.83 o
  -5  -7   1       1097.97       1102.98        40.41 o
  -4  -7   1      12585.54      12648.76       248.61 o
  -3  -7   1       4458.91       4448.11        94.31 o
  -2  -7   1       1789.38       1731.36        42.04 o
  -1  -7   1          0.05         -0.65         3.53 o
   0  -7   1         59.83         58.32         6.22 o
   1  -7   1       1484.86       1497.42        43.17 o
   2  -7   1         47.78         40.26         5.35 o
   3  -7   1        181.97        189.37         9.35 o
   4  -7   1          4.55          4.28         3.28 o
   5  -7   1       2191.48       2281.42        49.80 o
   6  -7   1          1.19         25.83         5.58 o
   7  -7   1       1154.39       1174.01        28.95 o
   8  -7   1       2176.45       2144.86        60.35 o
  10  -7   1        655.73        665.64        46.64 o
  11  -7   1        331.42        337.69        36.92 o
  -8  -6   1         18.73          4.40         8.83 o
  -7  -6   1        442.20        440.82        24.43 o
  -6  -6   1         27.34         23.65         8.43 o
  -5  -6   1          4.89          0.17         5.68 o
  -4  -6   1       1154.54       1183.10        31.36 o
  -3  -6   1       1139.16       1131.03        29.91 o
  -2  -6   1        398.08        441.79        15.32 o
  -1  -6   1         22.13         36.18         9.10 o
   0  -6   1       2925.57       2958.83        62.58 o
   1  -6   1        220.47        214.40         9.49 o
   2  -6   1         45.78         48.57        11.16 o
   3  -6   1       6656.78       6608.90       129.86 o
   4  -6   1       4845.73       4724.35        94.22 o
   5  -6   1        298.27        313.19        10.83 o
   6  -6   1        213.43        192.09         8.41 o
   7  -6   1       1787.61       1821.21        40.33 o
   8  -6   1       3333.70       3422.77        70.87 o
   9  -6   1       1918.19       1924.30        70.50 o
  10  -6   1        172.35        194.80        26.01 o
  11  -6   1       1898.41       2163.49       102.04 o
  -9  -5   1        493.01        514.88        27.91 o
  -8  -5   1         10.23         19.98         8.95 o
  -7  -5   1        426.38        399.66        22.24 o
  -6  -5   1      10795.09      10828.61       275.94 o
  -5  -5   1       2413.27       2336.27        65.54 o
  -4  -5   1        603.08        629.09        27.38 o
  -3  -5   1          6.37          9.02         3.09 o
  -2  -5   1        175.22        166.59         9.22 o
  -1  -5   1      10847.70      10786.64       182.32 o
   0  -5   1       2813.18       2588.18        54.44 o
   1  -5   1        793.47        746.20        19.58 o
   2  -5   1      13556.60      13625.93       222.18 o
   3  -5   1      35035.08      33653.77       483.38 o
   4  -5   1       9126.18       9004.67       132.10 o
   5  -5   1        463.57        498.09        10.45 o
   6  -5   1        131.98        139.53         6.16 o
   7  -5   1       1084.54       1101.72        33.20 o
   8  -5   1       4980.80       4986.30        99.31 o
   9  -5   1        826.63        821.25        35.15 o
  10  -5   1        535.37        570.42        39.36 o
  11  -5   1       2196.55       2308.60       103.94 o
 -10  -4   1        751.30        766.78        34.06 o
  -9  -4   1       1090.41       1083.36        40.06 o
  -8  -4   1        534.52        493.29        45.11 o
  -7  -4   1       6441.17       6395.22       193.98 o
  -6  -4   1      16677.47      17034.89       392.26 o
  -5  -4   1       9012.80       9039.81       213.39 o
  -4  -4   1         16.26         22.22         3.54 o
  -3  -4   1       3980.74       3987.43        70.65 o
  -2  -4   1       2113.03       2009.65        43.60 o
  -1  -4   1       6504.47       6482.01       110.85 o
   0  -4   1         21.53         17.26         2.82 o
   1  -4   1      21593.58      22385.41       298.00 o
   2  -4   1       7434.37       6970.55       102.31 o
   3  -4   1      33405.29      32515.39       509.47 o
   4  -4   1       6318.24       6103.68        89.78 o
   5  -4   1       1283.77       1302.71        24.40 o
   6  -4   1        464.92        490.07        10.56 o
   7  -4   1        399.16        391.94        10.22 o
   8  -4   1         72.53         73.15         5.96 o
   9  -4   1         57.95         52.78         7.70 o
  10  -4   1        948.81       1008.71        53.95 o
 -10  -3   1        689.02        661.40        29.40 o
  -9  -3   1        673.42        645.31        32.41 o
  -8  -3   1        168.27        187.37        14.89 o
  -7  -3   1       6645.68       6674.94       162.35 o
  -6  -3   1      17858.93      18212.67       416.41 o
  -5  -3   1       8925.12       9144.13       213.72 o
  -4  -3   1       3538.45       3826.58        77.49 o
  -3  -3   1       1646.52       1733.11        32.48 o
  -2  -3   1         40.52         66.80         3.83 o
  -1  -3   1       2254.94       2360.36        33.97 o
   0  -3   1         56.16         45.52         2.52 o
   1  -3   1       3796.37       3702.83        50.97 o
   2  -3   1        547.13        510.58        14.26 o
   3  -3   1       5932.40       5509.71        90.32 o
   4  -3   1       1621.20       1615.87        33.10 o
   5  -3   1       2779.34       2728.92        42.06 o
   6  -3   1         19.08         14.98         2.43 o
   7  -3   1        248.61        221.16         6.95 o
   8  -3   1          8.26          5.11         4.34 o
   9  -3   1        580.27        592.29        20.72 o
  10  -3   1        147.38        153.66        19.36 o
 -10  -2   1        159.00        128.25        22.99 o
  -9  -2   1        219.16        223.82        15.45 o
  -8  -2   1       1169.54       1208.73        38.75 o
  -7  -2   1       1472.28       1418.98        50.43 o
  -6  -2   1       6119.65       6202.80       148.50 o
  -5  -2   1          4.48          5.65         4.58 o
  -4  -2   1       2159.63       2180.98        35.34 o
  -3  -2   1        422.86        450.52         8.97 o
  -2  -2   1        201.00        205.66         5.06 o
  -1  -2   1       8253.23       8745.09       117.87 o
   0  -2   1      15023.71      15490.41       205.68 o
   1  -2   1       2038.38       1975.94        27.52 o
   2  -2   1       5723.44       5647.54        75.81 o
   3  -2   1       4301.99       4472.42        60.53 o
   4  -2   1       4179.52       4104.36        56.44 o
   5  -2   1      14249.49      13823.24       212.23 o
   6  -2   1       1603.08       1546.15        28.98 o
   7  -2   1        233.24        230.06         7.95 o
   8  -2   1       3206.20       3189.95        65.95 o
   9  -2   1       6360.35       6388.42       125.87 o
  10  -2   1       1442.32       1453.70        57.06 o
 -11  -1   1        125.73        122.79        16.94 o
 -10  -1   1        336.06        349.22        32.68 o
  -9  -1   1        242.97        213.11        14.55 o
  -8  -1   1        219.44        196.11        13.09 o
  -7  -1   1         53.78         43.42         4.84 o
  -6  -1   1        362.98        376.12        11.54 o
  -5  -1   1        160.28        142.28         5.82 o
  -4  -1   1      12902.94      12748.19       219.85 o
  -3  -1   1       1248.18       1133.79        19.46 o
  -2  -1   1         78.59         63.23         3.09 o
  -1  -1   1       7702.11       7856.01       105.14 o
   0  -1   1      36955.67      37470.92      2201.90 o
   1  -1   1      23425.02      23751.00       743.74 o
   2  -1   1      15441.76      15400.22       494.01 o
   3  -1   1        251.80        258.36         6.52 o
   4  -1   1       4650.43       4421.70        61.05 o
   5  -1   1       8362.78       7996.08       135.30 o
   6  -1   1        143.55        133.43         7.23 o
   7  -1   1        210.94        215.88         8.70 o
   8  -1   1       4543.17       4490.03       135.22 o
   9  -1   1       7856.11       7880.59       153.80 o
  10  -1   1       1040.66       1039.25        44.87 o
 -11   0   1        331.58        312.88        24.21 o
 -10   0   1       1915.48       1904.40        74.74 o
  -9   0   1      10582.79      10571.84       242.23 o
  -8   0   1       4699.19       4537.93       111.42 o
  -7   0   1          0.97          5.80         2.47 o
  -6   0   1        816.75        785.48        15.52 o
  -5   0   1       2290.74       2318.31        37.55 o
  -4   0   1       6814.36       6568.89        99.21 o
  -3   0   1      21505.73      21441.91       284.94 o
  -2   0   1       3179.75       3152.98        43.81 o
  -1   0   1      29956.39      24335.31      1089.49 o
   1   0   1      23716.68      22888.53       397.05 o
   2   0   1       3899.09       3954.55        53.92 o
   3   0   1        235.45        240.70         8.04 o
   4   0   1       1198.17       1134.36        17.93 o
   5   0   1       5882.15       5818.52        80.55 o
   6   0   1         34.98         33.10         3.72 o
   7   0   1        416.87        417.87        12.05 o
   8   0   1       3549.30       3603.34        75.36 o
   9   0   1       2744.53       2766.66        74.20 o
  10   0   1        131.21        109.56        12.35 o
 -11   1   1        310.62        344.95        24.81 o
 -10   1   1       8519.51       8773.63       287.92 o
  -9   1   1      22157.81      22019.47       415.06 o
  -8   1   1       2886.91       2898.21        59.40 o
  -7   1   1         29.73         21.76         4.45 o
  -6   1   1        454.76        441.43        12.02 o
  -5   1   1       1294.52       1293.44        21.84 o
  -4   1   1       2249.83       2164.33        31.07 o
  -3   1   1       2087.31       2158.75        39.01 o
  -2   1   1       3224.83       3313.93        56.78 o
  -1   1   1      20005.85      18465.02       754.77 o
   0   1   1      16288.98      16591.75       243.24 o
   1   1   1       4908.10       4753.54        95.72 o
   2   1   1       1084.78       1082.05        20.97 o
   3   1   1       1338.17       1267.22        24.01 o
   4   1   1       3808.21       3817.36        65.07 o
   5   1   1        657.57        615.54        21.86 o
   6   1   1        517.52        520.96        20.70 o
   7   1   1          0.83         -0.05         4.79 o
   8   1   1        132.27        122.84        16.94 o
   9   1   1         34.26         26.82         8.43 o
  10   1   1       1657.51       1656.03        79.84 o
 -11   2   1         10.10          6.65         7.86 o
 -10   2   1       2456.44       2463.77       111.06 o
  -9   2   1       8537.28       8497.37       206.05 o
  -8   2   1       2220.13       2193.00        46.08 o
  -7   2   1       1522.57       1501.76        27.42 o
  -6   2   1       1625.13       1685.77        30.02 o
  -5   2   1        558.39        558.41        13.22 o
  -4   2   1       1078.75       1193.98        27.49 o
  -3   2   1      20334.83      20187.34       457.27 o
  -2   2   1        120.83         83.95         3.16 o
  -1   2   1       3869.41       3988.10        54.85 o
   0   2   1       5050.43       5111.65        69.74 o
   1   2   1      11228.72      11230.07       166.16 o
   2   2   1       8148.43       8076.03       109.61 o
   3   2   1       8754.62       8737.64       163.55 o
   4   2   1         61.74         35.73         6.54 o
   5   2   1       1255.70       1151.36        35.21 o
   6   2   1       2209.72       2200.26        81.66 o
   7   2   1       9207.75       9029.70       213.94 o
   8   2   1        562.02        540.66        46.94 o
   9   2   1        117.02         91.85        12.49 o
  10   2   1       1156.78       1084.39        41.23 o
 -11   3   1        871.02        850.19        42.42 o
 -10   3   1        104.62         91.54        10.24 o
  -9   3   1       1238.39       1146.91        64.32 o
  -8   3   1        244.34        248.84        13.51 o
  -7   3   1         39.18         32.66         9.68 o
  -6   3   1       1238.54       1298.73        59.86 o
  -5   3   1       1346.32       1436.73        30.90 o
  -4   3   1       4717.75       4579.68        67.94 o
  -3   3   1      21588.46      21038.14       480.89 o
  -2   3   1       4135.74       3918.72        54.52 o
  -1   3   1        345.39        386.59         7.79 o
   0   3   1       7258.98       7428.09       111.43 o
   1   3   1       8268.53       7846.11       107.06 o
   2   3   1      26739.43      27799.00       460.36 o
   3   3   1       8856.74       8886.85       222.15 o
   4   3   1        605.49        626.93        23.53 o
   5   3   1       6380.98       6625.67       159.28 o
   6   3   1       8476.43       8293.58       197.70 o
   7   3   1       7689.68       7938.84       191.47 o
   8   3   1        312.74        304.08        19.05 o
   9   3   1        318.45        303.08        51.14 o
  10   3   1       1053.07       1097.09        49.71 o
 -11   4   1       1769.05       1730.08        79.55 o
 -10   4   1        206.72        219.30        20.57 o
  -9   4   1          6.84         11.14        10.89 o
  -8   4   1       6493.49       6494.96       161.52 o
  -7   4   1       2518.75       2561.01        73.49 o
  -6   4   1        920.56        902.65        17.70 o
  -5   4   1        102.45        111.69         4.58 o
  -4   4   1      17658.22      17627.07       286.73 o
  -3   4   1      26441.66      25722.82       370.29 o
  -2   4   1      21467.64      21338.67       324.79 o
  -1   4   1         57.13         82.74         4.47 o
   0   4   1        241.04        245.96         9.53 o
   1   4   1       4288.50       4232.42        74.57 o
   2   4   1       2613.00       2655.44        67.23 o
   3   4   1        177.70        183.23         8.78 o
   4   4   1        422.92        440.42        44.82 o
   5   4   1       2989.01       3055.15        81.14 o
   6   4   1       2318.21       2295.76        65.58 o
   7   4   1        297.76        293.78        19.63 o
   8   4   1        192.76        175.25        16.54 o
   9   4   1         53.56         52.31        11.97 o
 -11   5   1       2803.41       2771.96       118.69 o
 -10   5   1         46.72         44.80         8.52 o
  -9   5   1         26.04         17.66         6.54 o
  -8   5   1       2298.47       2308.60        64.99 o
  -7   5   1       4252.72       4298.21        86.33 o
  -6   5   1       1859.78       1802.62        33.04 o
  -5   5   1        105.34        117.36         5.17 o
  -4   5   1      12831.77      12627.13       207.37 o
  -3   5   1      18988.89      18917.82       308.69 o
  -2   5   1      11895.88      11695.96       224.42 o
  -1   5   1       1077.10       1120.65        26.99 o
   0   5   1       2778.15       2788.28        69.75 o
   1   5   1        239.79        259.55         9.29 o
   2   5   1        839.33        779.41        18.67 o
   3   5   1        329.69        338.34        13.14 o
   4   5   1         95.37        100.15         7.08 o
   5   5   1         98.98        120.78        14.22 o
   6   5   1        158.56        142.27        14.25 o
   7   5   1         17.36         18.41         8.70 o
   8   5   1       2461.60       2419.41        73.43 o
   9   5   1       1652.53       1682.66        93.17 o
 -11   6   1       1585.36       1483.93        75.26 o
 -10   6   1         47.90         44.04         8.95 o
  -9   6   1        283.73        298.17        25.42 o
  -8   6   1          3.88         -3.33         4.70 o
  -7   6   1        193.58        165.87        20.70 o
  -6   6   1       1485.12       1499.08        36.22 o
  -5   6   1        360.21        367.84        10.42 o
  -4   6   1        853.88        814.48        21.43 o
  -3   6   1        472.42        497.18        45.50 o
  -2   6   1        170.84        199.59        13.10 o
  -1   6   1       1920.28       1930.96        43.35 o
   0   6   1        782.22        728.62        20.83 o
   1   6   1        582.38        575.18        18.05 o
   2   6   1        253.46        237.70        10.97 o
   3   6   1         35.16         37.20         5.41 o
   4   6   1        144.66        141.02         9.25 o
   5   6   1         96.33         78.74        11.48 o
   6   6   1        145.00        116.77        14.21 o
   7   6   1       1373.07       1294.56        46.99 o
   8   6   1       5634.53       5853.18       152.95 o
 -10   7   1         96.43         67.74        16.94 o
  -9   7   1         26.17         32.98         8.77 o
  -8   7   1          6.23          4.30         5.67 o
  -7   7   1       2216.01       2081.27        60.61 o
  -6   7   1        189.93        206.00        10.00 o
  -5   7   1       2723.54       2714.98        58.77 o
  -4   7   1        104.26         98.75         7.45 o
  -3   7   1       2392.25       2404.17        53.04 o
  -2   7   1       2555.45       2528.07        55.82 o
  -1   7   1       7004.50       6851.77       136.96 o
   0   7   1       3233.50       3160.50        68.60 o
   1   7   1        226.42        200.72        11.36 o
   2   7   1        475.81        488.95        17.38 o
   3   7   1       7259.82       7337.10       166.65 o
   4   7   1       5017.89       5022.02       129.97 o
   5   7   1        104.04         89.60        13.18 o
   6   7   1          8.62         16.47         9.15 o
   7   7   1        242.96        205.74        26.93 o
 -10   8   1        404.33        306.88        33.90 o
  -9   8   1       1739.54       1682.26       117.20 o
  -8   8   1        116.37        101.50        12.18 o
  -7   8   1        396.17        424.42        21.52 o
  -6   8   1       6385.90       6412.53       129.08 o
  -5   8   1       6064.73       6067.36       122.78 o
  -4   8   1         50.56         51.18         6.52 o
  -3   8   1          2.85          4.01         4.94 o
  -2   8   1       1512.81       1491.23        37.56 o
  -1   8   1       7667.33       7497.16       151.01 o
   0   8   1       6557.27       6479.28       132.46 o
   1   8   1         11.18          7.64         5.25 o
   2   8   1       1682.07       1599.52        51.42 o
   3   8   1       8882.32       8876.25       180.80 o
   4   8   1       5785.96       5664.01       146.58 o
   5   8   1        115.67        104.17        14.54 o
   6   8   1        143.68        137.05        17.46 o
  -9   9   1        894.01        914.95        76.66 o
  -8   9   1        115.20         93.94        12.64 o
  -7   9   1       4015.31       4068.73       110.54 o
  -6   9   1       7237.52       7202.26       279.12 o
  -5   9   1       1500.57       1489.98        38.19 o
  -4   9   1        421.63        392.29        15.97 o
  -3   9   1         29.89         26.07         5.97 o
  -2   9   1        396.50        355.99        15.73 o
  -1   9   1       1362.09       1302.88        35.62 o
   0   9   1        700.97        696.23        23.75 o
   1   9   1        450.91        446.12        23.56 o
   2   9   1        394.84        369.33        17.14 o
   3   9   1        597.28        570.69        28.89 o
   4   9   1          5.02          0.06         9.07 o
   5   9   1        974.06        986.49        42.65 o
  -8  10   1         26.22         -6.47        23.28 o
  -7  10   1        938.21        876.53        40.00 o
  -6  10   1       2597.48       2516.54        79.72 o
  -5  10   1        709.81        742.63        24.79 o
  -4  10   1        125.82        111.15        10.23 o
  -3  10   1        217.34        200.79        13.62 o
  -2  10   1        821.69        806.34        26.61 o
  -1  10   1        699.99        642.67        23.22 o
   0  10   1         29.84         18.39         9.07 o
   1  10   1        233.92        225.05        14.95 o
   2  10   1        904.25        874.02        54.54 o
   3  10   1        408.75        442.01        26.87 o
  -7  11   1        119.61        108.70        15.93 o
  -6  11   1         47.02         29.63        10.26 o
  -5  11   1         35.62         26.46         7.88 o
  -4  11   1       1468.27       1386.70        39.35 o
  -3  11   1       1271.68       1168.86        61.19 o
  -2  11   1        455.70        394.14        18.79 o
  -1  11   1        111.48         85.34        20.26 o
   0  11   1        914.57        887.01        30.50 o
   1  11   1        797.50        755.01        35.45 o
   0 -12   2        495.69        456.55        23.69 o
   1 -12   2         51.06         43.54         9.76 o
   2 -12   2        396.75        381.94        25.39 o
   3 -12   2        359.13        349.34        18.79 o
   4 -12   2       1271.56       1250.07        39.18 o
   5 -12   2          8.18         21.94         8.00 o
   6 -12   2        314.80        350.79        22.39 o
  -3 -11   2         95.57         60.38        16.94 o
  -2 -11   2        140.48        102.38        14.54 o
  -1 -11   2        107.15         82.20        12.99 o
   0 -11   2        358.27        329.66        20.21 o
   1 -11   2        262.31        232.53        15.49 o
   2 -11   2        346.98        341.46        18.38 o
   3 -11   2       1160.22       1146.67        34.46 o
   4 -11   2          5.94          4.18         5.86 o
   5 -11   2        173.11        164.92        12.90 o
   6 -11   2          6.41          1.30         5.87 o
   7 -11   2        261.13        243.85        32.67 o
  -4 -10   2         10.78          8.91         8.70 o
  -3 -10   2         34.92         27.79        10.31 o
  -2 -10   2         21.73         20.84         7.25 o
  -1 -10   2       1223.87       1206.16        35.64 o
   0 -10   2          2.17         10.70         5.93 o
   1 -10   2       3946.09       3827.17        85.02 o
   2 -10   2      12009.65      11965.75       236.22 o
   3 -10   2       6802.22       6795.00       139.99 o
   4 -10   2        154.22        150.22        11.67 o
   5 -10   2       2277.21       2278.16        54.18 o
   6 -10   2       2250.59       2234.87        52.98 o
   7 -10   2        717.43        782.45        31.23 o
   8 -10   2         43.15         67.74        21.17 o
   9 -10   2         28.06         33.87        18.75 o
  -6  -9   2       1054.32       1053.95        44.12 o
  -5  -9   2         75.45         84.10        13.94 o
  -4  -9   2        744.20        676.99        31.43 o
  -3  -9   2       1648.92       1621.85        54.29 o
  -2  -9   2        309.43        270.75        15.69 o
  -1  -9   2        779.04        741.43        24.89 o
   0  -9   2        681.81        663.79        22.81 o
   1  -9   2       8471.84       8426.18       169.06 o
   2  -9   2       6967.15       6940.06       141.13 o
   3  -9   2       3688.23       3681.00        79.62 o
   4  -9   2        474.90        443.90        31.68 o
   5  -9   2         54.35         69.41        12.86 o
   6  -9   2        553.77        519.15        23.87 o
   7  -9   2        680.87        701.32        33.60 o
   8  -9   2        130.89        117.96        22.38 o
   9  -9   2        851.00        928.30        60.59 o
  10  -9   2        876.25        911.91        61.80 o
  -7  -8   2       2560.86       2612.21        80.80 o
  -6  -8   2       2083.25       2070.14        66.45 o
  -5  -8   2          0.00          2.18         7.14 o
  -4  -8   2       1839.17       1824.61        75.66 o
  -3  -8   2       6329.28       6387.99       132.72 o
  -2  -8   2       4896.53       4846.69       102.91 o
  -1  -8   2         82.00         66.40         7.81 o
   0  -8   2         79.10         69.14         7.55 o
   1  -8   2        788.53        806.75        23.80 o
   2  -8   2        324.60        331.66        13.75 o
   3  -8   2        329.20        320.89        13.33 o
   4  -8   2        127.54        128.49         8.92 o
   5  -8   2         46.47         54.94         6.52 o
   6  -8   2        159.02        142.54         9.44 o
   7  -8   2        264.40        268.02        12.13 o
   8  -8   2       1967.40       2082.42        97.25 o
   9  -8   2        129.01        137.92        23.59 o
  10  -8   2         60.97         83.46        21.77 o
  -8  -7   2       1561.66       1642.23        76.46 o
  -7  -7   2       1325.42       1366.17        49.21 o
  -6  -7   2        537.56        558.00        27.50 o
  -5  -7   2        251.31        232.10        17.46 o
  -4  -7   2       1881.10       1927.77        47.58 o
  -3  -7   2       2541.26       2554.27        58.88 o
  -2  -7   2        319.08        346.04        14.78 o
  -1  -7   2       1565.68       1563.10        38.56 o
   0  -7   2         58.93         80.27         7.32 o
   1  -7   2         50.68         76.47         8.19 o
   2  -7   2        532.40        550.74        17.38 o
   3  -7   2        100.31         80.82         6.79 o
   4  -7   2        957.16        991.73        25.46 o
   5  -7   2         25.43         26.42         4.80 o
   6  -7   2          1.91         -0.65         3.20 o
   7  -7   2       3192.41       3267.22        68.72 o
   8  -7   2      13004.44      13223.53       255.08 o
   9  -7   2       6204.03       6680.26       258.00 o
  10  -7   2         15.77         11.49        13.91 o
  11  -7   2        160.74        146.40        27.83 o
  -8  -6   2         15.52         21.77         9.33 o
  -7  -6   2        888.00        905.58        36.37 o
  -6  -6   2        186.30        187.04        18.76 o
  -5  -6   2        155.42        140.47        13.54 o
  -4  -6   2         21.13         10.90         5.41 o
  -3  -6   2         58.42         59.32         5.61 o
  -2  -6   2       2029.14       2109.26        48.35 o
  -1  -6   2      12935.07      13485.71       259.93 o
   0  -6   2       1762.31       1652.11        38.24 o
   1  -6   2          4.55         21.72         4.27 o
   2  -6   2        146.61        154.27         8.12 o
   3  -6   2       2295.82       2217.76        47.76 o
   4  -6   2          4.88          6.49         2.54 o
   5  -6   2         74.27         86.78         5.94 o
   6  -6   2         34.66         41.87         4.02 o
   7  -6   2       3807.09       3840.20        78.48 o
   8  -6   2      20108.26      20423.64       390.63 o
   9  -6   2       3581.37       3952.00       159.94 o
  10  -6   2        415.71        432.82        36.32 o
  11  -6   2         17.99          3.02        15.72 o
  -9  -5   2       2679.67       2676.64        79.01 o
  -8  -5   2        402.23        400.78        35.11 o
  -7  -5   2         93.30         93.52        25.71 o
  -6  -5   2       3057.43       3003.06        82.13 o
  -5  -5   2       1904.55       1857.71        43.84 o
  -4  -5   2        456.53        445.21        15.81 o
  -3  -5   2        322.85        339.32        12.78 o
  -2  -5   2      10467.41      10367.10       176.54 o
  -1  -5   2      34705.39      35142.85       582.97 o
   0  -5   2      20436.58      20926.43       396.07 o
   1  -5   2        303.84        310.53        10.84 o
   2  -5   2       4347.39       4373.61        74.40 o
   3  -5   2      16317.30      15676.96       254.02 o
   4  -5   2       2357.53       2339.80        41.30 o
   5  -5   2        679.44        678.26        14.52 o
   6  -5   2        113.77        108.88         4.81 o
   7  -5   2       2507.14       2480.51        45.00 o
   8  -5   2       7427.89       7640.51       149.59 o
   9  -5   2        221.00        207.54        24.81 o
  10  -5   2        351.09        302.02        29.66 o
  11  -5   2        113.69         97.39        21.78 o
 -10  -4   2       5307.10       5130.80       198.89 o
  -9  -4   2       1687.91       1719.07        54.67 o
  -8  -4   2         74.02         72.69        11.19 o
  -7  -4   2       2115.39       2059.19        60.20 o
  -6  -4   2       4087.27       4175.84       106.77 o
  -5  -4   2        383.26        385.56        23.51 o
  -4  -4   2       1555.40       1563.93        39.10 o
  -3  -4   2       2792.00       2761.82        62.13 o
  -2  -4   2      25262.78      26555.22       501.13 o
  -1  -4   2      20655.93      20886.88       394.87 o
   0  -4   2       1627.80       1494.69        23.16 o
   1  -4   2         25.19         24.31         3.15 o
   2  -4   2       3592.14       3609.70        54.41 o
   3  -4   2       3007.01       2902.99        44.10 o
   4  -4   2         34.69         40.63         2.79 o
   5  -4   2          2.22          5.69         1.46 o
   6  -4   2         38.91         34.13         2.95 o
   7  -4   2        386.35        430.03        11.43 o
   8  -4   2         45.30         57.00        10.87 o
   9  -4   2        820.86        848.94        29.76 o
  10  -4   2        577.74        551.71        38.15 o
 -10  -3   2       1707.83       1741.29        87.43 o
  -9  -3   2        436.02        437.93        22.17 o
  -8  -3   2         14.58         23.71         7.26 o
  -7  -3   2        169.28        162.43        20.57 o
  -6  -3   2       8008.99       8047.40       137.88 o
  -5  -3   2        222.68        231.15        11.53 o
  -4  -3   2         58.48         74.70         5.04 o
  -3  -3   2        189.23        211.12         7.64 o
  -2  -3   2         70.86         69.88         3.89 o
  -1  -3   2         69.21         42.87         3.15 o
   0  -3   2        124.71        134.83         7.87 o
   1  -3   2        998.70        996.56        15.51 o
   2  -3   2       3679.24       3885.15        53.50 o
   3  -3   2        658.33        684.73        11.73 o
   4  -3   2       2778.33       2726.23        41.38 o
   5  -3   2       4029.40       3940.14        59.23 o
   6  -3   2       4843.58       4728.48        71.05 o
   7  -3   2       1251.86       1235.49        36.82 o
   8  -3   2        136.91        129.54         7.72 o
   9  -3   2        163.42        153.87         9.47 o
  10  -3   2         88.96         65.32        15.73 o
 -10  -2   2        175.77        145.19        24.80 o
  -9  -2   2        396.73        373.53        18.81 o
  -8  -2   2         53.26         60.90         8.70 o
  -7  -2   2        523.57        519.79        15.72 o
  -6  -2   2       2633.48       2647.86        49.17 o
  -5  -2   2        397.32        396.09        11.29 o
  -4  -2   2      13396.75      13320.68       198.23 o
  -3  -2   2       2772.49       2587.86        41.41 o
  -2  -2   2      16089.07      16508.71       220.03 o
  -1  -2   2        123.17        117.45         8.35 o
   0  -2   2        210.27        158.17         4.12 o
   1  -2   2        210.80        202.78         7.27 o
   2  -2   2        362.08        417.33         9.52 o
   3  -2   2        299.37        278.75         6.01 o
   4  -2   2      20563.34      19914.75       438.22 o
   5  -2   2      54244.66      54562.26       817.11 o
   6  -2   2      15586.76      15616.27       253.77 o
   7  -2   2        356.97        338.45        14.68 o
   8  -2   2       4340.78       4262.62        87.11 o
   9  -2   2        863.30        865.65        23.72 o
 -11  -1   2        549.43        552.81        33.91 o
 -10  -1   2        132.19        136.11        16.33 o
  -9  -1   2         94.73         77.34         9.61 o
  -8  -1   2        125.12        109.52        15.11 o
  -7  -1   2         73.90         77.33         5.67 o
  -6  -1   2        138.98        143.53         6.34 o
  -5  -1   2      16103.21      15834.53       270.18 o
  -4  -1   2      31280.73      30032.04       956.24 o
  -3  -1   2      12115.07      11589.13       253.32 o
  -2  -1   2       5398.88       5167.09        86.69 o
  -1  -1   2         14.97         16.29         2.25 o
   0  -1   2      14990.96      14506.17       433.43 o
   1  -1   2         92.01         87.96         3.05 o
   2  -1   2        106.92         96.48         3.74 o
   3  -1   2         13.22          7.93         1.95 o
   4  -1   2      28338.54      28386.50       415.14 o
   5  -1   2      26860.02      27025.47       396.28 o
   6  -1   2       6290.69       6239.12       106.67 o
   7  -1   2         76.02         73.58         5.98 o
   8  -1   2        360.79        351.82        14.51 o
   9  -1   2        127.23        117.36        16.94 o
  10  -1   2         37.64         32.66        12.70 o
 -11   0   2       1298.56       1344.13        58.84 o
 -10   0   2        831.26        858.09        41.81 o
  -9   0   2       3760.71       3734.96       130.75 o
  -8   0   2       1580.79       1532.43        34.17 o
  -7   0   2       1378.02       1342.64        25.87 o
  -6   0   2        421.55        438.03        15.39 o
  -5   0   2      12774.18      12751.83       232.15 o
  -4   0   2      26449.12      26126.75       433.02 o
  -3   0   2       3699.25       3469.52        54.58 o
  -2   0   2       6958.21       7155.44        96.73 o
  -1   0   2       4935.35       4934.15        66.82 o
   0   0   2      10534.87       9563.54       211.46 o
   1   0   2        777.91        797.24        14.57 o
   2   0   2       1717.39       1640.52        23.77 o
   3   0   2       1168.04       1242.65        19.06 o
   4   0   2       4214.85       4168.85        58.24 o
   5   0   2       5575.35       5517.40        84.51 o
   6   0   2          0.42          4.06         3.01 o
   7   0   2        580.88        537.27        14.61 o
   8   0   2         35.69         46.89         6.46 o
   9   0   2         28.19         29.10         9.19 o
  10   0   2        196.61        199.66        21.78 o
 -11   1   2        251.02        331.58        25.41 o
 -10   1   2       1735.47       1754.19        69.85 o
  -9   1   2       5053.66       4922.37       123.82 o
  -8   1   2        524.16        512.87        27.88 o
  -7   1   2         26.74         27.40         2.71 o
  -6   1   2        114.90        113.39         4.16 o
  -5   1   2       5564.72       5525.10        94.89 o
  -4   1   2      11101.90      11023.74       185.79 o
  -3   1   2          2.37         10.65         4.19 o
  -2   1   2        759.16        768.12        13.73 o
  -1   1   2      10061.82       9970.14       149.44 o
   0   1   2       1347.48       1430.69        21.10 o
   1   1   2      14008.27      13798.66       184.85 o
   2   1   2       3947.41       3865.85        54.17 o
   3   1   2       9005.64       8996.45       122.00 o
   4   1   2        302.88        312.59        11.21 o
   5   1   2          1.90          2.62         3.37 o
   6   1   2        812.50        830.38        39.42 o
   7   1   2          0.10          8.05         6.95 o
   8   1   2         95.90         93.13        11.45 o
   9   1   2        438.63        438.26        22.33 o
  10   1   2       3239.10       3339.07        90.85 o
 -11   2   2        546.33        498.33        30.88 o
 -10   2   2        352.24        332.86        17.53 o
  -9   2   2        275.05        230.28        24.21 o
  -8   2   2         63.46         65.06         7.83 o
  -7   2   2        725.27        767.64        30.31 o
  -6   2   2        969.57        912.54        29.01 o
  -5   2   2          3.77          9.89         5.14 o
  -4   2   2       1870.19       1921.81        41.26 o
  -3   2   2         41.95         44.30         2.73 o
  -2   2   2       4246.47       4452.54        61.59 o
  -1   2   2         55.62         40.44         3.20 o
   0   2   2       2404.25       2444.72        38.79 o
   1   2   2       6237.31       6283.54        86.23 o
   2   2   2      13102.15      13179.99       177.70 o
   3   2   2      19713.64      19721.59       290.28 o
   4   2   2       5521.54       5605.64       134.47 o
   5   2   2         46.52         43.45         7.48 o
   6   2   2          5.76         12.09         6.41 o
   7   2   2        187.35        187.56        15.08 o
   8   2   2          0.05         -5.58         6.62 o
   9   2   2        839.00        834.54        33.72 o
  10   2   2       3598.73       3621.30       130.20 o
 -11   3   2        473.70        426.81        28.45 o
 -10   3   2          1.38         -4.18         8.47 o
  -9   3   2          4.16          0.00         8.47 o
  -8   3   2       3782.06       3701.71        96.76 o
  -7   3   2      10431.33      10638.39       256.52 o
  -6   3   2      18585.79      18352.88       435.08 o
  -5   3   2          4.08         25.89         5.23 o
  -4   3   2        205.62        174.24         6.25 o
  -3   3   2       1159.83       1078.07        18.60 o
  -2   3   2       7545.22       7592.42       111.83 o
  -1   3   2        868.39        941.17        15.93 o
   0   3   2         11.86         38.44         5.78 o
   1   3   2      12394.78      12522.90       210.65 o
   2   3   2      36767.30      37398.04       619.40 o
   3   3   2      37741.45      39397.81       651.17 o
   4   3   2        261.44        221.36        33.90 o
   5   3   2       1513.68       1439.49        44.99 o
   6   3   2       1917.31       1883.53        55.45 o
   7   3   2        853.42        834.32        32.69 o
   8   3   2        796.55        770.62        35.45 o
   9   3   2         49.67         30.57        11.19 o
  10   3   2       1374.90       1310.75        48.54 o
 -11   4   2        280.76        301.82        18.52 o
 -10   4   2        398.07        393.70        20.17 o
  -9   4   2        148.79        135.30        25.41 o
  -8   4   2       7965.62       7969.69       196.77 o
  -7   4   2      20757.81      20640.27       489.74 o
  -6   4   2      18319.61      17689.80       531.47 o
  -5   4   2       1614.93       1675.78        36.42 o
  -4   4   2       3015.71       2984.67        52.17 o
  -3   4   2       2381.38       2291.51        41.26 o
  -2   4   2       7111.11       7283.96       121.91 o
  -1   4   2        598.31        613.97        14.77 o
   0   4   2       1233.48       1242.84        30.74 o
   1   4   2      14955.40      15243.54       256.27 o
   2   4   2      11417.67      11567.35       195.95 o
   3   4   2       2808.69       2900.66        74.34 o
   4   4   2       3071.18       3120.79        82.35 o
   5   4   2        540.60        531.21        23.88 o
   6   4   2       1006.21        938.87        76.42 o
   7   4   2          0.20         -7.10        10.88 o
   8   4   2        936.13       1012.34        39.26 o
   9   4   2        194.50        181.52        18.56 o
 -11   5   2       1224.35       1178.10        41.70 o
 -10   5   2        165.57        155.74        14.10 o
  -9   5   2          0.20          3.29         5.33 o
  -8   5   2       3863.19       3841.39       101.94 o
  -7   5   2       2554.14       2514.69        70.46 o
  -6   5   2       2893.10       2904.84        60.47 o
  -5   5   2        874.64        847.96        18.12 o
  -4   5   2        661.44        701.62        15.91 o
  -3   5   2        992.05       1065.25        22.36 o
  -2   5   2        900.89        856.59        22.24 o
  -1   5   2        861.36        844.72        22.67 o
   0   5   2        190.90        185.40         9.17 o
   1   5   2        485.00        503.43        16.19 o
   2   5   2         14.68         24.78         4.54 o
   3   5   2        114.37        117.21         6.90 o
   4   5   2        198.93        191.41        14.54 o
   5   5   2         12.17         -0.40         7.56 o
   6   5   2        622.62        571.94        27.60 o
   7   5   2        316.41        278.97        20.21 o
   8   5   2       3310.96       3126.19        90.50 o
 -11   6   2       1002.55        912.79        56.37 o
 -10   6   2        437.09        412.79        22.06 o
  -9   6   2       1037.43        989.93        36.12 o
  -8   6   2        132.38        152.36        25.71 o
  -7   6   2        150.81        141.37        12.79 o
  -6   6   2          5.04          7.79         4.26 o
  -5   6   2          9.63         10.51         3.14 o
  -4   6   2         76.37         72.96         6.00 o
  -3   6   2        241.37        231.64        10.32 o
  -2   6   2       1783.51       1702.17        39.52 o
  -1   6   2      19015.44      19517.58       371.94 o
   0   6   2       9724.66       9458.66       185.51 o
   1   6   2       1071.78       1122.02        37.87 o
   2   6   2        102.30         90.40         7.78 o
   3   6   2        587.96        572.83        29.63 o
   4   6   2        344.07        311.67        12.99 o
   5   6   2         63.80         59.17        11.17 o
   6   6   2        121.06        101.90        19.05 o
   7   6   2       1647.81       1632.43        56.18 o
   8   6   2       9186.07       9307.71       231.45 o
 -10   7   2        581.33        616.23        42.09 o
  -9   7   2       1127.79       1143.05        50.64 o
  -8   7   2        518.03        500.47        23.57 o
  -7   7   2        939.88        916.50        34.22 o
  -6   7   2         62.27         60.85         6.21 o
  -5   7   2          2.78          5.53         3.81 o
  -4   7   2        124.31        137.23         8.86 o
  -3   7   2       1098.43       1133.99        29.37 o
  -2   7   2       9572.86       9393.72       185.06 o
  -1   7   2      23068.62      23450.43       447.83 o
   0   7   2      15169.00      15219.60       294.74 o
   1   7   2        690.19        667.92        25.70 o
   2   7   2        136.46        141.73        10.40 o
   3   7   2        575.35        561.45        19.75 o
   4   7   2         56.44         56.55        12.40 o
   5   7   2        152.08        136.09        15.84 o
   6   7   2        375.87        376.93        25.58 o
   7   7   2       1672.17       1623.98        58.17 o
 -10   8   2       6443.03       6500.87       257.68 o
  -9   8   2       2828.85       3023.14       165.29 o
  -8   8   2        228.98        208.67        17.15 o
  -7   8   2         59.51         53.57         9.56 o
  -6   8   2       2271.33       2271.95        51.99 o
  -5   8   2       1487.02       1469.32        36.93 o
  -4   8   2        147.56        116.05         9.04 o
  -3   8   2         91.02         79.59         8.07 o
  -2   8   2       1580.16       1606.66        40.38 o
  -1   8   2      13516.25      13490.02       263.09 o
   0   8   2       7547.60       7585.50       153.73 o
   1   8   2       1775.40       1676.28        42.77 o
   2   8   2         54.90         48.60         7.50 o
   3   8   2        969.79        906.23        36.50 o
   4   8   2         96.01         72.77        13.31 o
   5   8   2         15.13         12.26         8.70 o
   6   8   2         31.62         42.57        13.07 o
  -9   9   2       3563.99       3701.80       104.59 o
  -8   9   2          5.80         12.79         8.33 o
  -7   9   2        366.28        370.98        35.41 o
  -6   9   2       3417.56       3500.08        98.32 o
  -5   9   2        749.88        767.09        34.99 o
  -4   9   2        510.17        498.80        18.67 o
  -3   9   2        304.61        279.94        14.22 o
  -2   9   2        647.95        641.12        22.36 o
  -1   9   2       1678.56       1654.08        43.10 o
   0   9   2          3.09         10.88         5.77 o
   1   9   2        589.73        556.25        21.62 o
   2   9   2        180.08        152.51        28.74 o
   3   9   2         77.47         45.36        21.77 o
   4   9   2       1340.39       1297.30        87.35 o
  -8  10   2         74.45         43.99        27.82 o
  -7  10   2        258.89        297.14        27.23 o
  -6  10   2        123.12        126.43        15.33 o
  -5  10   2         11.79         14.94         7.45 o
  -4  10   2        921.65        920.35        28.81 o
  -3  10   2        330.68        327.40        16.26 o
  -2  10   2        520.34        546.18        21.70 o
  -1  10   2         65.39         86.95        10.44 o
   0  10   2        544.07        510.19        21.18 o
   1  10   2        108.02         88.35        10.43 o
   2  10   2        314.61        317.11        30.86 o
   3  10   2        380.50        345.32        25.30 o
  -6  11   2         35.46         41.85        17.84 o
  -5  11   2       1318.82       1344.90        50.85 o
  -4  11   2       5280.54       5222.12       113.06 o
  -3  11   2       2558.90       2500.91        61.97 o
  -2  11   2       1392.18       1367.74        40.14 o
  -1  11   2          1.57         -4.19         6.52 o
   0  11   2        480.67        427.14        21.04 o
   1  11   2         82.46         57.94        13.76 o
  -1 -12   3          0.37         -9.68        18.14 o
   0 -12   3          0.62         -7.28         7.28 o
   1 -12   3         10.21          5.63         7.78 o
   2 -12   3        270.94        268.46        21.20 o
   3 -12   3         21.23         18.28         7.83 o
   4 -12   3       1107.39       1129.38        35.41 o
   5 -12   3        125.93        121.90        12.28 o
   6 -12   3         40.16         34.23        10.51 o
  -3 -11   3         12.90         11.70        10.16 o
  -2 -11   3         52.88         26.30        13.31 o
  -1 -11   3         75.25         82.96        10.94 o
   0 -11   3         86.39         74.96        10.27 o
   1 -11   3        952.69        944.58        31.34 o
   2 -11   3       4986.04       4958.15       108.00 o
   3 -11   3       2041.24       2033.80        51.95 o
   4 -11   3        114.33        117.21        12.58 o
   5 -11   3         86.76         86.60        10.04 o
   6 -11   3         45.15         38.37         9.16 o
   7 -11   3        218.03        233.78        18.76 o
   8 -11   3         97.13         82.86        22.98 o
  -4 -10   3         56.29         68.23        12.87 o
  -3 -10   3         69.57         88.11        13.63 o
  -2 -10   3          1.05         -1.56         6.28 o
  -1 -10   3       2530.09       2546.94        62.26 o
   0 -10   3        178.95        170.74        13.34 o
   1 -10   3       5108.24       5097.87       109.37 o
   2 -10   3      17153.91      17416.77       338.96 o
   3 -10   3       8323.36       8372.25       169.30 o
   4 -10   3        134.92        128.92        11.15 o
   5 -10   3        340.85        361.90        16.61 o
   6 -10   3         17.13         15.87         6.21 o
   7 -10   3        179.96        167.27        17.24 o
   8 -10   3         78.54         85.28        22.38 o
   9 -10   3       1169.90       1290.87        77.00 o
  -6  -9   3       3519.50       3535.98       136.54 o
  -5  -9   3          7.39          3.89         7.70 o
  -4  -9   3         46.27         41.00        10.85 o
  -3  -9   3          9.20          6.96        10.33 o
  -2  -9   3        144.67        162.30        13.15 o
  -1  -9   3          8.97          6.01         5.86 o
   0  -9   3       1552.02       1537.87        40.53 o
   1  -9   3      11470.79      11653.77       230.14 o
   2  -9   3       7045.78       7140.93       145.16 o
   3  -9   3       3344.38       3399.15        74.40 o
   4  -9   3          0.05         -0.19         4.31 o
   5  -9   3        626.45        605.15        20.36 o
   6  -9   3        259.14        250.20        13.00 o
   7  -9   3          2.73         -5.08         6.04 o
   8  -9   3        229.89        262.60        32.67 o
   9  -9   3        562.28        571.01        46.02 o
  -7  -8   3       5076.80       5326.93       142.29 o
  -6  -8   3       3956.75       4042.10       111.44 o
  -5  -8   3       1015.59        967.04        38.46 o
  -4  -8   3        319.42        300.55        29.66 o
  -3  -8   3        144.50        122.48        11.46 o
  -2  -8   3       1116.91       1063.33        39.11 o
  -1  -8   3        193.26        180.72        13.36 o
   0  -8   3       1442.13       1456.68        37.60 o
   1  -8   3       1132.55       1163.32        31.27 o
   2  -8   3       1876.45       1836.87        43.82 o
   3  -8   3         35.78         37.37         5.96 o
   4  -8   3         20.53         20.67         6.44 o
   5  -8   3          0.14         -0.47         3.77 o
   6  -8   3         80.90         63.00        10.29 o
   7  -8   3        463.44        459.58        16.27 o
   8  -8   3       2240.43       2348.90        68.82 o
   9  -8   3       1322.93       1424.50        76.44 o
  10  -8   3        160.68        169.39        29.04 o
  -8  -7   3        833.99        867.35        37.56 o
  -7  -7   3        949.45       1025.03        40.48 o
  -6  -7   3        972.76        966.47        61.23 o
  -5  -7   3        158.17        149.51        30.85 o
  -4  -7   3        187.96        160.90        11.98 o
  -3  -7   3         26.37         23.67         6.39 o
  -2  -7   3        132.18        136.96        11.92 o
  -1  -7   3       6341.22       6477.75       131.34 o
   0  -7   3       1522.59       1568.39        38.38 o
   1  -7   3        174.66        157.58         9.76 o
   2  -7   3        723.33        744.41        21.41 o
   3  -7   3         51.96         64.89         6.14 o
   4  -7   3       4583.85       4680.79        94.97 o
   5  -7   3        741.72        745.01        17.33 o
   6  -7   3         29.39         20.84         6.78 o
   7  -7   3       8990.35       9326.24       181.94 o
   8  -7   3      13000.23      13477.93       328.27 o
   9  -7   3       4502.58       4612.87       186.55 o
  10  -7   3        539.97        589.15        45.41 o
  -8  -6   3         65.37         60.19        16.63 o
  -7  -6   3        166.74        141.01        17.24 o
  -6  -6   3        137.77        110.76        17.54 o
  -5  -6   3        989.97        982.70        29.15 o
  -4  -6   3          0.65         16.84        11.00 o
  -3  -6   3       1196.97       1208.79        32.11 o
  -2  -6   3      12654.50      13178.60       254.99 o
  -1  -6   3      32876.46      33831.71       639.23 o
   0  -6   3      11812.31      11996.58       232.14 o
   1  -6   3        400.33        408.01        14.02 o
   2  -6   3         19.88          9.91         3.50 o
   3  -6   3         37.40         48.96         4.13 o
   4  -6   3        528.32        500.18        12.40 o
   5  -6   3          2.51         17.33         3.23 o
   6  -6   3       1847.32       1858.42        34.09 o
   7  -6   3       4598.18       4725.25        94.85 o
   8  -6   3      13320.37      13449.69       327.05 o
   9  -6   3       2673.51       2733.00       118.75 o
  10  -6   3        643.33        755.28        50.88 o
  11  -6   3          0.58          1.21        15.12 o
  -9  -5   3       2187.00       2266.59       104.54 o
  -8  -5   3       1219.77       1202.68        42.70 o
  -7  -5   3         30.99         33.25         8.83 o
  -6  -5   3        154.65        129.74        13.61 o
  -5  -5   3       1322.71       1293.58        42.24 o
  -4  -5   3        430.11        433.89        13.46 o
  -3  -5   3         42.53         29.81         4.24 o
  -2  -5   3      19040.12      19246.80       321.94 o
  -1  -5   3      69781.20      75778.57      1844.76 o
   0  -5   3      20784.99      21090.24       400.07 o
   1  -5   3       4215.84       4151.39        71.80 o
   2  -5   3          0.01          0.02         2.53 o
   3  -5   3         20.64         30.93        11.37 o
   4  -5   3         30.65         27.67         3.89 o
   5  -5   3       1306.67       1351.11        25.08 o
   6  -5   3        493.89        497.61        11.49 o
   7  -5   3       3055.73       3119.20        62.84 o
   8  -5   3       4027.47       4165.08       109.13 o
   9  -5   3        494.77        454.03        22.67 o
  10  -5   3         49.74         55.64        17.54 o
 -10  -4   3      13589.61      13665.24       467.95 o
  -9  -4   3       1953.36       1896.72        58.50 o
  -8  -4   3        129.41        128.70        12.73 o
  -7  -4   3        229.87        208.75        14.75 o
  -6  -4   3        601.80        587.18        19.16 o
  -5  -4   3        865.07        845.58        23.03 o
  -4  -4   3          2.48          4.75         3.38 o
  -3  -4   3        585.49        577.97        24.33 o
  -2  -4   3       5595.49       5331.87        93.49 o
  -1  -4   3      30682.12      31320.99       517.83 o
   0  -4   3        496.16        439.69        10.49 o
   1  -4   3        686.28        686.40        15.13 o
   2  -4   3       4525.73       4896.74        82.23 o
   3  -4   3          9.70          7.84         2.57 o
   4  -4   3       3652.53       3658.61        61.31 o
   5  -4   3         96.04         93.55        10.07 o
   6  -4   3        164.22        146.60         6.08 o
   7  -4   3       1233.03       1227.73        23.68 o
   8  -4   3       2484.11       2493.76        53.07 o
   9  -4   3       1450.18       1459.49        46.33 o
  10  -4   3       1566.77       1592.44        76.50 o
 -10  -3   3       4168.02       4052.54       161.81 o
  -9  -3   3       1217.74       1180.59        40.06 o
  -8  -3   3        384.17        370.08        18.69 o
  -7  -3   3        469.10        420.40        14.72 o
  -6  -3   3       1276.24       1338.68        32.93 o
  -5  -3   3         43.04         35.56         4.35 o
  -4  -3   3         19.17         26.76         3.87 o
  -3  -3   3        334.69        301.60        11.74 o
  -2  -3   3         69.29         76.12         7.68 o
  -1  -3   3        124.68        145.49         4.93 o
   0  -3   3       4682.37       4810.77        66.73 o
   1  -3   3        293.72        252.61         6.17 o
   2  -3   3       6756.44       6947.84        94.13 o
   3  -3   3        107.74        101.76        10.58 o
   4  -3   3       8281.01       8125.21       157.76 o
   5  -3   3      17081.30      17098.14       407.20 o
   6  -3   3       8341.97       8293.26       136.39 o
   7  -3   3       2679.39       2724.61        48.19 o
   8  -3   3        527.56        542.54        16.21 o
   9  -3   3        438.20        459.54        32.69 o
  10  -3   3        460.90        388.08        32.69 o
  -9  -2   3         95.04         76.02         9.42 o
  -8  -2   3       1619.92       1554.02        46.11 o
  -7  -2   3          0.67          4.62         3.86 o
  -6  -2   3        683.10        686.84        17.48 o
  -5  -2   3       1173.98       1093.83        28.59 o
  -4  -2   3      17304.08      17375.89       257.43 o
  -3  -2   3      19870.54      20325.84       300.41 o
  -2  -2   3        801.05        803.10        20.19 o
  -1  -2   3       2745.91       2893.81        44.79 o
   0  -2   3       4612.30       4631.91        77.55 o
   1  -2   3       1695.00       1568.86        23.38 o
   2  -2   3      10801.67      11035.93       147.66 o
   3  -2   3         15.21         19.09         3.00 o
   4  -2   3      31622.88      30502.71      1305.78 o
   5  -2   3      49378.36      50172.28       732.07 o
   6  -2   3      23841.06      23998.12       387.86 o
   7  -2   3       1373.97       1350.93        26.34 o
   8  -2   3        165.51        129.59         9.34 o
   9  -2   3         28.60         20.05         9.38 o
  10  -2   3        130.02        129.45        20.57 o
 -11  -1   3        621.58        571.67        35.12 o
 -10  -1   3          9.80          4.23         7.86 o
  -9  -1   3        210.79        200.28        17.55 o
  -8  -1   3         26.01         18.63         5.03 o
  -7  -1   3         86.26         78.80         5.74 o
  -6  -1   3       1127.96       1086.02        21.40 o
  -5  -1   3      35504.70      34522.34       778.87 o
  -4  -1   3      40242.23      38202.11      1323.15 o
  -3  -1   3      22493.04      21408.20       728.42 o
  -2  -1   3        263.83        306.76         7.03 o
  -1  -1   3       1888.79       2060.75        30.04 o
   0  -1   3       5512.02       5743.26        98.25 o
   1  -1   3       2259.33       2298.39        35.21 o
   2  -1   3        611.01        574.77        15.35 o
   3  -1   3         57.22         45.98         7.71 o
   4  -1   3      25915.36      25824.07       377.78 o
   5  -1   3      16556.59      16401.51       242.25 o
   6  -1   3       6900.38       6891.26       104.74 o
   7  -1   3         53.19         52.24         4.78 o
   8  -1   3         12.85         15.86         5.79 o
   9  -1   3       1952.76       1874.09        55.57 o
  10  -1   3         26.65         14.51        13.30 o
 -11   0   3       1310.41       1492.75        64.90 o
 -10   0   3         59.65         55.04        11.49 o
  -9   0   3          8.78          6.61         5.51 o
  -8   0   3          0.05          2.89         3.17 o
  -7   0   3        442.95        466.81        11.58 o
  -6   0   3        896.51        866.35        18.11 o
  -5   0   3      27477.64      27462.28       444.37 o
  -4   0   3      37009.28      36370.30       648.92 o
  -3   0   3      19677.07      19586.60       261.46 o
  -2   0   3       4370.05       4364.29        60.24 o
  -1   0   3          0.20         -1.95         1.95 o
   0   0   3        277.53        250.05         7.55 o
   1   0   3      11994.53      11852.37       159.20 o
   2   0   3       1786.32       1886.93        27.79 o
   3   0   3        446.82        399.00         8.43 o
   4   0   3        309.71        271.24         8.73 o
   5   0   3         15.10         21.52         2.95 o
   6   0   3         13.17         17.19         3.64 o
   7   0   3         90.59         89.61         6.50 o
   8   0   3        126.65        150.03        14.29 o
   9   0   3       1881.05       1825.85        55.22 o
  10   0   3        428.02        417.09        32.69 o
 -11   1   3        481.19        475.24        30.88 o
 -10   1   3        135.85        157.28        17.54 o
  -9   1   3          4.39          3.34         5.23 o
  -8   1   3         12.53         13.95         9.68 o
  -7   1   3        801.58        825.59        29.11 o
  -6   1   3        274.77        304.72        14.66 o
  -5   1   3       7908.48       7856.35       190.81 o
  -4   1   3       6119.01       6085.46       148.93 o
  -3   1   3       2274.34       2293.45        33.17 o
  -2   1   3        225.38        231.11         6.86 o
  -1   1   3          6.40         -4.91         4.91 o
   0   1   3        338.04        348.99         7.47 o
   1   1   3         72.48        112.84         6.56 o
   2   1   3      14598.92      14175.08       213.07 o
   3   1   3      11811.21      12030.63       200.55 o
   4   1   3       1173.24       1252.39        22.82 o
   5   1   3          7.41         19.14         4.60 o
   6   1   3        956.08        943.68        20.99 o
   7   1   3       2895.93       2992.03        80.66 o
   8   1   3       2651.15       2840.90       132.50 o
   9   1   3        331.05        329.73        23.30 o
  10   1   3       2786.08       2577.91       104.70 o
 -11   2   3        358.68        328.04        25.42 o
 -10   2   3        146.18        134.90        12.57 o
  -9   2   3          9.00          5.44         5.81 o
  -8   2   3        630.67        634.16        24.41 o
  -7   2   3       2022.47       2111.53        59.45 o
  -6   2   3       6160.82       6111.74       151.70 o
  -5   2   3        378.50        392.27        16.87 o
  -4   2   3        855.15        853.66        27.87 o
  -3   2   3       2639.86       2607.85        45.53 o
  -2   2   3        107.10        127.43         4.72 o
  -1   2   3          2.16         13.55         2.12 o
   0   2   3       5249.52       5424.63        75.52 o
   1   2   3      13761.69      13629.99       184.07 o
   2   2   3      36266.07      36984.00       540.84 o
   3   2   3      21083.60      21318.37       355.73 o
   4   2   3         73.06         68.16         4.96 o
   5   2   3         39.63         45.49         6.02 o
   6   2   3       1024.31       1002.42        50.36 o
   7   2   3        697.32        657.02        28.27 o
   8   2   3        381.91        357.13        22.25 o
   9   2   3        476.22        456.72        61.75 o
  10   2   3       1667.96       1624.46        75.27 o
 -11   3   3        302.05        312.86        25.42 o
 -10   3   3        230.59        222.08        15.55 o
  -9   3   3        209.18        161.73        23.90 o
  -8   3   3       3412.26       3496.11        93.41 o
  -7   3   3      14878.35      14753.01       353.38 o
  -6   3   3      19014.19      18802.93       446.92 o
  -5   3   3       5854.72       6061.83       151.08 o
  -4   3   3        753.84        717.62        14.80 o
  -3   3   3         70.53         46.34         3.66 o
  -2   3   3         74.06         45.26         5.21 o
  -1   3   3       1371.37       1293.88        25.94 o
   0   3   3       1267.36       1310.11        27.32 o
   1   3   3      29400.93      30644.26       508.66 o
   2   3   3      41163.75      41938.51       695.10 o
   3   3   3      19509.59      20108.48       337.06 o
   4   3   3        166.72        172.25        14.35 o
   5   3   3        255.31        263.89        16.26 o
   6   3   3        135.64        123.67        20.57 o
   7   3   3          6.31         -1.78         7.12 o
   8   3   3         74.37         58.76        11.45 o
   9   3   3        219.00        188.13        18.86 o
 -11   4   3          0.35          3.56         9.68 o
 -10   4   3       1072.22       1066.54        38.24 o
  -9   4   3        438.01        459.60        25.43 o
  -8   4   3      10938.31      11076.65       269.84 o
  -7   4   3      25134.07      25319.31       598.38 o
  -6   4   3      11689.38      11504.05       279.00 o
  -5   4   3        147.50        164.15         6.54 o
  -4   4   3        297.11        340.57         9.25 o
  -3   4   3        110.47         94.29         5.30 o
  -2   4   3       1570.34       1607.83        36.74 o
  -1   4   3       2837.24       2774.11        59.07 o
   0   4   3        430.44        403.70        14.24 o
   1   4   3       9257.18       9521.72       185.78 o
   2   4   3      12247.27      12658.39       215.01 o
   3   4   3       1879.99       1862.05        37.81 o
   4   4   3         31.69         47.95         6.72 o
   5   4   3         13.05          5.98         6.10 o
   6   4   3          0.10         -2.42        16.93 o
   7   4   3         37.92         31.84         9.68 o
   8   4   3        369.39        332.90        22.06 o
   9   4   3          0.56         -8.40         8.40 o
 -11   5   3        101.46         83.05        20.57 o
 -10   5   3         82.33         72.88        11.34 o
  -9   5   3        785.98        755.81        33.63 o
  -8   5   3       2854.86       2774.78        78.62 o
  -7   5   3       2955.20       2938.79        81.47 o
  -6   5   3       2701.00       2747.58        76.51 o
  -5   5   3         75.20         75.39         4.74 o
  -4   5   3        316.19        310.09        11.54 o
  -3   5   3        718.57        727.60        20.38 o
  -2   5   3        123.13        117.61         7.79 o
  -1   5   3        626.06        604.96        18.50 o
   0   5   3        630.97        636.57        19.43 o
   1   5   3        807.50        813.65        31.65 o
   2   5   3         77.34         75.20         7.27 o
   3   5   3        522.87        566.83        16.43 o
   4   5   3       1446.17       1520.25        37.81 o
   5   5   3        258.65        216.91        18.52 o
   6   5   3        455.99        425.50        24.12 o
   7   5   3        935.16        910.13        41.82 o
   8   5   3       2797.02       2767.80       127.21 o
 -10   6   3        922.99        987.90        49.70 o
  -9   6   3          4.84         13.84        13.00 o
  -8   6   3          4.00          8.14         6.24 o
  -7   6   3         14.73         15.22         6.25 o
  -6   6   3        117.89        113.95         7.25 o
  -5   6   3        409.66        419.67        15.83 o
  -4   6   3         67.78         62.05         7.23 o
  -3   6   3        175.00        163.81         9.11 o
  -2   6   3        480.81        468.98        16.88 o
  -1   6   3      14578.95      14657.05       282.86 o
   0   6   3      13691.79      13839.63       268.04 o
   1   6   3       3556.27       3648.16        78.47 o
   2   6   3         21.39         16.97         5.14 o
   3   6   3         57.98         69.29        11.47 o
   4   6   3       2611.01       2656.36        81.63 o
   5   6   3        782.35        777.66        34.15 o
   6   6   3         70.49         57.63        14.21 o
   7   6   3       2873.82       2745.64        83.40 o
 -10   7   3       5238.86       5322.59       197.68 o
  -9   7   3       3269.92       3215.22        91.73 o
  -8   7   3        194.95        173.08        37.21 o
  -7   7   3         11.00         15.26         7.23 o
  -6   7   3         30.13         10.89         4.65 o
  -5   7   3       1472.59       1405.01        43.35 o
  -4   7   3        211.27        219.29        11.27 o
  -3   7   3        172.31        180.12        10.94 o
  -2   7   3       5124.96       5176.10       106.84 o
  -1   7   3      24656.12      24926.27       475.87 o
   0   7   3       6400.50       6203.79       127.39 o
   1   7   3        252.15        239.72        13.00 o
   2   7   3         73.74         85.59         8.87 o
   3   7   3        291.32        271.85        21.09 o
   4   7   3       1177.49       1192.33        44.32 o
   5   7   3        101.33         86.17        14.64 o
   6   7   3        574.56        541.80        38.15 o
  -9   8   3       4745.92       4797.54       227.14 o
  -8   8   3       1259.74       1213.94        44.38 o
  -7   8   3          3.11         -5.63         6.35 o
  -6   8   3         69.52         49.16        10.42 o
  -5   8   3        102.01         94.70         8.96 o
  -4   8   3          4.82         -2.47         4.69 o
  -3   8   3        583.82        560.42        19.93 o
  -2   8   3       2739.46       2801.63        63.88 o
  -1   8   3      11367.70      11535.05       227.48 o
   0   8   3       2527.65       2481.49        58.74 o
   1   8   3        137.94        133.68        11.27 o
   2   8   3         71.10         77.05         9.42 o
   3   8   3         13.90          2.58         7.83 o
   4   8   3        103.94         87.02        13.81 o
   5   8   3          1.93         12.35        11.04 o
  -8   9   3        295.20        267.06        21.35 o
  -7   9   3         13.46         18.04         9.01 o
  -6   9   3        264.03        270.51        19.76 o
  -5   9   3         50.02         39.49         7.10 o
  -4   9   3          3.12          5.94         5.42 o
  -3   9   3         16.39          8.60         5.31 o
  -2   9   3        167.05        139.37        20.44 o
  -1   9   3        684.65        632.66        23.22 o
   0   9   3          5.76          4.51         7.62 o
   1   9   3        352.36        364.75        17.83 o
   2   9   3        336.44        325.15        22.70 o
   3   9   3         48.43         26.01        16.63 o
   4   9   3        407.17        381.14        27.05 o
  -7  10   3        158.41        135.35        16.67 o
  -6  10   3         88.24         95.69        14.52 o
  -5  10   3        441.68        463.86        66.29 o
  -4  10   3        833.54        843.81        29.49 o
  -3  10   3       1221.96       1286.09        37.20 o
  -2  10   3        269.08        278.67        16.01 o
  -1  10   3          6.67         10.61         8.91 o
   0  10   3       1287.87       1239.52        57.68 o
   1  10   3        566.49        553.66        26.45 o
   2  10   3        141.36        128.50        19.96 o
  -5  11   3       1148.77       1177.30        48.06 o
  -4  11   3       5568.07       5762.12       124.22 o
  -3  11   3       7859.28       8023.12       167.22 o
  -2  11   3       1296.45       1274.21        39.02 o
  -1  11   3        296.53        265.37        17.68 o
  -1 -12   4          1.32         -7.13         7.13 o
   0 -12   4         13.28         -2.92         7.07 o
   1 -12   4          2.21         -1.15         7.18 o
   2 -12   4        181.59        196.01        15.92 o
   3 -12   4          5.66          8.71         7.74 o
   4 -12   4        251.81        233.16        16.45 o
   5 -12   4         35.51         35.86        10.40 o
   6 -12   4        486.85        478.53        27.09 o
  -3 -11   4        217.06        153.86        24.81 o
  -2 -11   4        427.19        389.52        25.84 o
  -1 -11   4        223.89        194.02        15.76 o
   0 -11   4        274.50        278.71        18.34 o
   1 -11   4        256.71        251.45        16.21 o
   2 -11   4       3589.09       3622.33        83.18 o
   3 -11   4        812.31        809.16        27.85 o
   4 -11   4         86.29         81.47        11.45 o
   5 -11   4        121.25        126.30        11.73 o
   6 -11   4       1912.53       1961.56        62.32 o
   7 -11   4       2938.17       3074.80        89.96 o
  -4 -10   4         23.05         31.58        10.60 o
  -3 -10   4        496.31        444.68        30.88 o
  -2 -10   4       1535.48       1499.45        43.19 o
  -1 -10   4       1102.70       1102.87        34.68 o
   0 -10   4        114.60        128.98        20.28 o
   1 -10   4       4371.49       4327.96        95.21 o
   2 -10   4       9872.94       9988.31       200.66 o
   3 -10   4       5510.41       5687.10       119.65 o
   4 -10   4          3.91         -6.11         6.11 o
   5 -10   4         98.32         86.20         9.24 o
   6 -10   4        408.19        426.96        27.24 o
   7 -10   4        856.78        872.68        34.72 o
   8 -10   4         10.41         18.14        16.33 o
   9 -10   4        178.50        192.98        33.27 o
  -6  -9   4       1527.74       1540.52        55.51 o
  -5  -9   4         21.60         13.98         9.44 o
  -4  -9   4       1441.12       1326.85        47.65 o
  -3  -9   4        410.30        420.98        29.48 o
  -2  -9   4       2085.52       2166.63        82.48 o
  -1  -9   4         35.87         33.04         7.74 o
   0  -9   4       2146.46       2143.48        52.91 o
   1  -9   4       6221.43       6227.53       129.15 o
   2  -9   4       8789.94       8763.52       175.90 o
   3  -9   4        191.22        177.35        17.38 o
   4  -9   4         47.17         32.02         6.47 o
   5  -9   4        121.30         99.84         8.82 o
   6  -9   4        421.15        405.53        16.10 o
   7  -9   4        146.49        136.76        13.43 o
   8  -9   4         55.73         49.34        10.26 o
   9  -9   4        614.75        640.72        51.48 o
  -7  -8   4       3251.46       3112.36        91.51 o
  -6  -8   4        989.93        965.92        66.37 o
  -5  -8   4        222.86        208.66        18.02 o
  -4  -8   4       1956.91       1938.42        49.84 o
  -3  -8   4         49.93         39.08         7.70 o
  -2  -8   4         53.52         30.74         7.12 o
  -1  -8   4         35.58         45.90         7.16 o
   0  -8   4       1191.50       1162.16        43.28 o
   1  -8   4         26.98         34.76         6.47 o
   2  -8   4       2119.39       2129.02        49.78 o
   3  -8   4         74.04         64.20         7.30 o
   4  -8   4       1373.93       1401.23        35.09 o
   5  -8   4        191.08        176.56        17.86 o
   6  -8   4        639.67        655.44        20.16 o
   7  -8   4         63.78         54.90        24.80 o
   8  -8   4        480.26        461.60        23.06 o
   9  -8   4        468.72        451.64        41.17 o
  10  -8   4         74.83         65.32        20.56 o
  -8  -7   4        386.50        395.34        25.73 o
  -7  -7   4       1417.43       1417.70        87.07 o
  -6  -7   4         55.94         39.45        17.54 o
  -5  -7   4        292.74        285.30        41.46 o
  -4  -7   4        548.98        561.05        21.28 o
  -3  -7   4        649.09        665.84        22.68 o
  -2  -7   4       1091.72       1110.86        31.12 o
  -1  -7   4       5942.52       6009.33       123.22 o
   0  -7   4       2390.70       2352.54        53.90 o
   1  -7   4          2.11          6.36         4.09 o
   2  -7   4        402.94        402.54        15.03 o
   3  -7   4        964.99        951.33        25.68 o
   4  -7   4      10841.97      10779.98       178.27 o
   5  -7   4       1370.17       1353.45        27.20 o
   6  -7   4         54.86         58.18         9.44 o
   7  -7   4       2525.58       2593.38        73.51 o
   8  -7   4       8460.59       9185.11       293.70 o
   9  -7   4       1434.04       1487.94        50.42 o
  10  -7   4        114.63        111.90        24.20 o
  -8  -6   4        301.45        296.69        20.93 o
  -7  -6   4         13.09         16.90         8.83 o
  -6  -6   4       2228.08       2215.24        65.57 o
  -5  -6   4       5746.21       5759.92       120.35 o
  -4  -6   4       1188.57       1225.52        33.63 o
  -3  -6   4        268.29        260.31        12.90 o
  -2  -6   4      11103.18      11132.45       218.41 o
  -1  -6   4      15578.15      15699.46       302.50 o
   0  -6   4       4755.91       4795.41        98.49 o
   1  -6   4        803.20        845.08        23.13 o
   2  -6   4         17.86         16.86         3.67 o
   3  -6   4       8099.11       8016.79       133.68 o
   4  -6   4       7427.39       7325.13       122.17 o
   5  -6   4        531.27        582.23        16.46 o
   6  -6   4        811.98        817.50        23.48 o
   7  -6   4       7186.33       7329.43       183.59 o
   8  -6   4       5717.44       6090.19       156.70 o
   9  -6   4        237.93        221.91        17.83 o
  10  -6   4         24.34         19.35        15.12 o
  11  -6   4         18.36         12.70        18.14 o
  -9  -5   4       1737.47       1687.57        58.29 o
  -8  -5   4        126.20        116.80        16.94 o
  -7  -5   4         22.83         30.93        10.28 o
  -6  -5   4       1124.03       1087.06        30.39 o
  -5  -5   4       1668.41       1603.57        40.75 o
  -4  -5   4        905.43        885.95        25.79 o
  -3  -5   4          0.37         12.14        10.54 o
  -2  -5   4       5935.41       5773.31       127.17 o
  -1  -5   4      19266.74      19335.46       368.71 o
   0  -5   4       4378.04       4281.80        87.58 o
   1  -5   4       4551.52       4611.51        79.54 o
   2  -5   4        622.89        614.60        14.44 o
   3  -5   4       2188.70       2106.30        37.96 o
   4  -5   4        268.72        261.37         7.23 o
   5  -5   4       1353.89       1379.30        50.75 o
   6  -5   4          0.76          2.82         4.92 o
   7  -5   4       1569.13       1664.63        50.87 o
   8  -5   4        767.30        738.24        30.00 o
   9  -5   4         26.79         24.95         8.86 o
  10  -5   4        101.21        108.88        22.38 o
 -10  -4   4       8051.51       7972.24       289.34 o
  -9  -4   4       2617.04       2516.93        72.46 o
  -8  -4   4        615.55        565.76        25.09 o
  -7  -4   4          9.41         11.63         6.14 o
  -6  -4   4         42.75         40.15         5.97 o
  -5  -4   4         70.60         64.91         6.16 o
  -4  -4   4         13.86         18.64         4.16 o
  -3  -4   4        107.16         83.75         6.92 o
  -2  -4   4      11292.49      11384.26       220.43 o
  -1  -4   4       5032.12       5005.94       100.56 o
   0  -4   4        247.66        232.71         8.98 o
   1  -4   4       4247.64       4422.26        75.76 o
   2  -4   4       3605.04       3612.94        61.87 o
   3  -4   4        307.71        350.32         8.43 o
   4  -4   4       2113.44       2161.14        61.95 o
   5  -4   4        138.97        136.03        19.36 o
   6  -4   4        800.92        761.85        27.89 o
   7  -4   4        202.87        192.58        14.04 o
   8  -4   4         44.62         34.03        13.91 o
   9  -4   4       1764.55       1889.43        58.87 o
  10  -4   4       2259.54       2278.54       103.38 o
 -10  -3   4       2215.29       2175.42       102.12 o
  -9  -3   4        208.13        138.55        23.60 o
  -8  -3   4        605.07        555.91        70.87 o
  -7  -3   4        173.34        148.80         9.73 o
  -6  -3   4         63.67         55.91         5.74 o
  -5  -3   4          1.30          5.78         3.51 o
  -4  -3   4        753.94        746.43        21.40 o
  -3  -3   4          1.65          9.57         4.02 o
  -2  -3   4       1556.29       1588.63        36.44 o
  -1  -3   4         98.17        103.25         4.64 o
   0  -3   4       9126.83       9074.10       136.14 o
   1  -3   4       6558.69       6168.06       122.49 o
   2  -3   4      15745.51      15919.32       301.62 o
   3  -3   4        342.12        390.01        16.30 o
   4  -3   4       1426.25       1418.57        41.86 o
   5  -3   4       4976.59       4956.61       126.06 o
   6  -3   4       7552.70       7537.47       186.91 o
   7  -3   4         33.74         45.80         8.27 o
   8  -3   4          7.37         15.29         7.40 o
   9  -3   4       3457.94       3610.50        98.30 o
  10  -3   4       3344.05       3226.02       131.09 o
 -10  -2   4        279.92        212.40        20.57 o
  -8  -2   4        355.75        372.78        14.73 o
  -7  -2   4       1361.72       1435.55        35.37 o
  -6  -2   4        381.66        404.79        22.76 o
  -5  -2   4       5123.92       5034.73       102.36 o
  -4  -2   4      10456.11      10347.41       156.11 o
  -3  -2   4      12742.01      12179.31       328.31 o
  -2  -2   4         67.05         62.40         7.59 o
  -1  -2   4       3146.60       3312.57        56.70 o
   0  -2   4       7421.40       7125.57       138.06 o
   1  -2   4      10658.34      10384.71       139.96 o
   2  -2   4       9499.83       9030.20       122.05 o
   3  -2   4        882.71        853.38        23.37 o
   4  -2   4       5444.98       5454.56       136.78 o
   5  -2   4       6517.00       6340.98       105.37 o
   6  -2   4      13072.61      13360.13       218.37 o
   7  -2   4         18.83         13.49         6.23 o
   8  -2   4         18.01         13.80         3.55 o
   9  -2   4       1875.10       1839.40        59.46 o
  10  -2   4        987.40       1003.85        58.19 o
 -11  -1   4         11.74         14.51         9.68 o
 -10  -1   4          0.13         25.40         9.68 o
  -9  -1   4       4925.10       5090.79       175.80 o
  -8  -1   4       5886.93       5968.99       118.45 o
  -7  -1   4       3480.12       3520.75        72.50 o
  -6  -1   4          8.77         12.52         5.01 o
  -5  -1   4      19603.37      19717.19       321.10 o
  -4  -1   4      36317.43      36599.26       696.80 o
  -3  -1   4      19089.09      18523.65       563.96 o
  -2  -1   4          0.11          0.19         1.89 o
  -1  -1   4       4340.61       4444.92        62.32 o
   0  -1   4       5206.03       5120.38        82.85 o
   1  -1   4       5677.44       5444.94        92.20 o
   2  -1   4        337.01        350.92         8.18 o
   3  -1   4       1946.17       1944.80        34.49 o
   4  -1   4       8483.08       8408.86       125.82 o
   5  -1   4       3422.41       3354.92        52.85 o
   6  -1   4          6.39          3.62         2.78 o
   7  -1   4       1743.35       1783.61        34.62 o
   8  -1   4        382.51        365.09        16.43 o
   9  -1   4       1037.27       1001.73        57.00 o
  10  -1   4         64.35         45.97        18.75 o
 -11   0   4          7.14         11.49         9.68 o
 -10   0   4         77.98         83.47        14.52 o
  -9   0   4       2806.31       2776.67        76.14 o
  -8   0   4        795.34        799.36        45.76 o
  -7   0   4        459.23        493.11        17.16 o
  -6   0   4          0.11         21.31         5.88 o
  -5   0   4       6515.38       6508.84       108.75 o
  -4   0   4       6937.09       6942.03       115.43 o
  -3   0   4       5640.94       5467.55        91.67 o
  -2   0   4        786.65        849.55        17.49 o
  -1   0   4       2162.14       2203.04        48.27 o
   0   0   4       1846.58       1950.14        34.71 o
   1   0   4       1361.91       1441.21        23.02 o
   2   0   4       4517.38       4662.46        72.21 o
   3   0   4        208.60        181.77         6.03 o
   4   0   4        248.50        236.26         7.29 o
   5   0   4         16.20         27.11         5.41 o
   6   0   4        822.84        860.44        20.60 o
   7   0   4       5915.27       5894.21       121.01 o
   8   0   4       2214.44       2281.34        66.30 o
   9   0   4        172.23        200.86        26.62 o
  10   0   4         16.39          9.68        13.91 o
 -11   1   4         47.97         53.83        13.31 o
 -10   1   4        154.03        196.00        19.36 o
  -9   1   4        201.22        176.58        13.51 o
  -8   1   4       1253.44       1271.15        40.77 o
  -7   1   4        797.32        834.88        29.56 o
  -6   1   4       2355.23       2405.10        66.31 o
  -5   1   4        328.98        359.83        16.68 o
  -4   1   4        409.57        406.71         9.46 o
  -3   1   4         65.70         71.32        10.46 o
  -2   1   4       3767.90       3545.29       125.43 o
  -1   1   4       4532.95       4454.74        62.91 o
   0   1   4        656.32        764.19        13.90 o
   1   1   4        294.97        297.16        11.12 o
   2   1   4       3190.45       3092.64        49.72 o
   3   1   4       2090.72       2066.42        35.52 o
   4   1   4         67.92         79.70         6.95 o
   5   1   4        192.04        173.20        10.57 o
   6   1   4       1106.84       1119.19        30.14 o
   7   1   4      10974.63      11256.41       265.82 o
   8   1   4       6954.09       7130.44       175.72 o
   9   1   4        104.27         71.98        18.15 o
  10   1   4        394.00        361.95        35.11 o
 -11   2   4        273.91        256.56        23.60 o
 -10   2   4        199.05        192.62        14.68 o
  -9   2   4        110.98         99.15        14.82 o
  -8   2   4        277.35        255.23        15.41 o
  -7   2   4       2039.90       2095.98        60.36 o
  -6   2   4       1286.53       1282.64        40.42 o
  -5   2   4        434.67        492.26        27.56 o
  -4   2   4       1492.89       1493.35        28.09 o
  -3   2   4       9155.90       9127.98       163.39 o
  -2   2   4      34208.69      31969.54       754.35 o
  -1   2   4      13942.16      13770.60       263.90 o
   0   2   4        307.72        284.81        23.82 o
   1   2   4       7245.77       7478.94       130.66 o
   2   2   4      26500.27      26796.82       447.51 o
   3   2   4       9943.37      10050.87       173.00 o
   4   2   4         31.80         43.75         9.66 o
   5   2   4          2.66         10.66         3.53 o
   6   2   4        700.23        686.35        30.64 o
   7   2   4       5887.10       5858.91       147.54 o
   8   2   4        761.62        751.40        32.96 o
   9   2   4        503.55        462.78        26.50 o
  10   2   4        520.08        529.15        40.56 o
 -11   3   4       1070.03       1053.37        39.26 o
 -10   3   4       1126.03       1059.24        38.51 o
  -9   3   4         62.62         39.41         8.05 o
  -8   3   4        680.96        703.05        28.36 o
  -7   3   4      10759.15      11036.74       269.35 o
  -6   3   4       4447.10       4446.56       116.17 o
  -5   3   4        283.77        269.33        15.10 o
  -4   3   4        746.92        751.99        16.30 o
  -3   3   4       3706.72       3708.71        64.95 o
  -2   3   4      11648.83      11175.65       382.98 o
  -1   3   4       5600.92       5721.20       115.30 o
   0   3   4        103.28        104.18         8.46 o
   1   3   4         98.28         65.62         9.19 o
   2   3   4      13897.88      14461.38       246.05 o
   3   3   4       8808.15       9238.88       165.73 o
   4   3   4         91.15        104.59         7.48 o
   5   3   4        102.98         93.06         7.74 o
   6   3   4        254.65        229.60        18.58 o
   7   3   4         77.60         70.78        12.81 o
   8   3   4        118.77        124.48        45.67 o
   9   3   4        837.24        839.98        48.47 o
 -11   4   4       1623.00       1589.13        53.06 o
 -10   4   4       1263.65       1349.67        46.38 o
  -9   4   4        141.96        131.80        13.37 o
  -8   4   4       4908.77       5115.49       133.63 o
  -7   4   4      14241.35      14284.77       345.59 o
  -6   4   4       5028.38       5060.34       131.10 o
  -5   4   4       1400.52       1428.20        32.87 o
  -4   4   4         85.56         80.15         4.90 o
  -3   4   4        111.59        128.90         7.15 o
  -2   4   4        696.28        702.55        32.36 o
  -1   4   4       1185.27       1215.71        31.11 o
   0   4   4        322.27        362.17        14.59 o
   1   4   4         21.79         22.68         4.98 o
   2   4   4       1283.40       1307.09        45.84 o
   3   4   4         40.70         46.81         5.89 o
   4   4   4       5647.59       5886.71       121.14 o
   5   4   4       1065.32       1027.61        38.17 o
   6   4   4         15.88          4.67         8.13 o
   7   4   4        195.22        187.56        18.61 o
   8   4   4         34.43         21.13        11.09 o
 -11   5   4        177.90        171.20        22.99 o
 -10   5   4        281.01        271.34        19.34 o
  -9   5   4         39.32         35.48         9.13 o
  -8   5   4       1076.67       1096.60        39.76 o
  -7   5   4       4160.39       4029.45       155.45 o
  -6   5   4         35.52         23.78        14.21 o
  -5   5   4        646.42        648.65        15.30 o
  -4   5   4        138.85        143.19         7.20 o
  -3   5   4       1120.77       1156.17        29.76 o
  -2   5   4       1863.42       1968.37        45.76 o
  -1   5   4          0.05         -0.95         4.05 o
   0   5   4          0.56         -3.06         3.58 o
   1   5   4       1140.81       1183.92        31.85 o
   2   5   4       1069.59       1243.47        82.09 o
   3   5   4       5336.39       5644.85       116.86 o
   4   5   4       9070.98       9481.90       189.22 o
   5   5   4       1821.31       1993.93        62.73 o
   6   5   4        401.07        392.22        24.35 o
   7   5   4        385.86        381.01        24.35 o
   8   5   4       1079.05       1066.32        44.91 o
 -10   6   4        365.11        430.47        36.31 o
  -9   6   4       1185.30       1211.19        44.26 o
  -8   6   4        431.53        413.28        31.48 o
  -7   6   4          0.37         -1.02         6.10 o
  -6   6   4        592.33        598.00        39.38 o
  -5   6   4       3825.93       3747.50        79.41 o
  -4   6   4       1061.44       1078.62        28.81 o
  -3   6   4       1315.85       1343.07        34.25 o
  -2   6   4        613.73        631.54        20.71 o
  -1   6   4       3078.95       3057.99        67.74 o
   0   6   4       3106.02       3188.37        70.58 o
   1   6   4         68.15         77.18        16.48 o
   2   6   4        278.93        246.70        13.70 o
   3   6   4       2120.14       2169.86        55.15 o
   4   6   4      10326.48      10835.50       260.84 o
   5   6   4       3933.40       3983.54       109.91 o
   6   6   4        692.55        704.51        34.53 o
   7   6   4        562.33        585.71        32.70 o
 -10   7   4       2896.16       2850.62        85.69 o
  -9   7   4       1610.64       1651.75        55.91 o
  -8   7   4        191.54        179.15        17.29 o
  -7   7   4         35.45         29.78         8.95 o
  -6   7   4       3246.93       3343.48        94.76 o
  -5   7   4       7105.72       7142.00       144.39 o
  -4   7   4       3638.46       3596.54        77.75 o
  -3   7   4          0.02          7.22         7.55 o
  -2   7   4       5336.67       5488.71       114.05 o
  -1   7   4       9242.34       9084.23       181.75 o
   0   7   4       1739.97       1774.73        44.96 o
   1   7   4          5.65          4.89         5.50 o
   2   7   4       1952.73       1947.84        49.22 o
   3   7   4        495.48        478.23        20.15 o
   4   7   4       2444.55       2469.63        75.63 o
   5   7   4        275.91        302.63        24.90 o
   6   7   4         36.41         40.47        12.74 o
  -9   8   4       1092.67        992.19        41.20 o
  -8   8   4        103.04        105.34        23.89 o
  -7   8   4         18.29          5.37         9.07 o
  -6   8   4       1331.17       1334.95        77.97 o
  -5   8   4       1873.54       1860.05        46.26 o
  -4   8   4         73.99         53.31         9.67 o
  -3   8   4         39.96         28.51         6.75 o
  -2   8   4       1698.32       1696.82        43.97 o
  -1   8   4       1673.05       1754.56        54.14 o
   0   8   4         23.85         35.99         9.48 o
   1   8   4         71.21         59.62         8.83 o
   2   8   4        251.66        221.84        14.74 o
   3   8   4         66.38         58.24        12.38 o
   4   8   4          9.86          4.23         8.83 o
   5   8   4        923.01        919.58        48.48 o
  -8   9   4        133.86        123.43        16.26 o
  -7   9   4        339.73        340.07        23.09 o
  -6   9   4        136.85        153.87        16.70 o
  -5   9   4        104.20         93.71        19.36 o
  -4   9   4         46.27         43.04         7.83 o
  -3   9   4        928.96        908.96        29.10 o
  -2   9   4         97.67         91.42        10.22 o
  -1   9   4        448.42        425.16        19.28 o
   0   9   4        327.70        361.20        18.01 o
   1   9   4       1951.36       1944.03        51.52 o
   2   9   4       2665.98       2736.19        83.16 o
   3   9   4        485.78        508.96        30.77 o
  -6  10   4        528.98        531.56        30.07 o
  -5  10   4          2.57          5.07         8.26 o
  -4  10   4        166.91        148.34        12.99 o
  -3  10   4        500.24        524.71        22.39 o
  -2  10   4        708.47        748.93        27.50 o
  -1  10   4        475.61        502.62        22.53 o
   0  10   4       2341.83       2552.86        64.57 o
   1  10   4       3882.18       3946.77       111.76 o
  -1 -12   5        156.00        144.58        30.25 o
   0 -12   5         58.28         57.48        14.82 o
   1 -12   5          3.61          4.16         7.04 o
   2 -12   5        235.61        232.33        17.41 o
   3 -12   5        170.92        155.59        14.05 o
   4 -12   5        353.70        362.35        19.38 o
   5 -12   5        136.36        100.46        13.88 o
  -3 -11   5       2531.30       2600.84        80.79 o
  -2 -11   5       4968.04       5098.49       114.21 o
  -1 -11   5       1804.91       1744.73        55.01 o
   0 -11   5         37.81         43.75         9.57 o
   1 -11   5        367.58        398.36        32.55 o
   2 -11   5        715.77        723.65        27.03 o
   3 -11   5        367.93        356.69        18.55 o
   4 -11   5         61.96         52.64         8.72 o
   5 -11   5        565.32        557.68        27.30 o
   6 -11   5       2536.17       2568.33        78.20 o
   7 -11   5       6138.54       6640.86       175.02 o
  -4 -10   5        364.83        322.29        24.51 o
  -3 -10   5       3679.34       3756.29       150.08 o
  -2 -10   5       9394.16       9650.00       197.81 o
  -1 -10   5       1543.36       1618.79        45.14 o
   0 -10   5        502.05        518.95        22.09 o
   1 -10   5        514.55        491.56        21.32 o
   2 -10   5       2711.22       2684.76        63.97 o
   3 -10   5        735.40        719.40        25.35 o
   4 -10   5         83.78         78.61        11.26 o
   5 -10   5        408.14        370.65        16.94 o
   6 -10   5        514.98        518.78        25.40 o
   7 -10   5        983.74       1043.36        47.58 o
   8 -10   5         20.57         19.84         9.40 o
  -6  -9   5        255.50        197.32        20.35 o
  -5  -9   5        321.38        309.69        22.26 o
  -4  -9   5        166.07        156.19        22.08 o
  -3  -9   5       2630.22       2663.70        65.08 o
  -2  -9   5       4058.96       4213.15        94.00 o
  -1  -9   5        527.46        522.96        21.29 o
   0  -9   5          8.91          3.21         6.17 o
   1  -9   5          1.86         -5.97         5.97 o
   2  -9   5       1981.18       1981.30        49.09 o
   3  -9   5          5.94          3.62         6.42 o
   4  -9   5        174.81        184.80        18.60 o
   5  -9   5        263.57        263.20        13.16 o
   6  -9   5        111.60        116.64        12.53 o
   7  -9   5        181.45        174.84        15.44 o
   8  -9   5        487.32        498.24        25.97 o
   9  -9   5        381.18        428.52        44.18 o
  -7  -8   5        908.40        918.63        39.31 o
  -6  -8   5          7.50          1.02         8.13 o
  -5  -8   5         28.87         41.53        10.06 o
  -4  -8   5         26.08         11.83         6.80 o
  -3  -8   5         75.64        100.35        14.55 o
  -2  -8   5        221.25        194.55        19.32 o
  -1  -8   5        613.83        569.16        21.29 o
   0  -8   5          0.84         -3.83         6.60 o
   1  -8   5         28.45         32.02         8.42 o
   2  -8   5        356.83        351.39        15.19 o
   3  -8   5       4390.98       4429.44        92.85 o
   4  -8   5       7562.65       7536.75       150.75 o
   5  -8   5       3183.35       3186.47        68.92 o
   6  -8   5        161.87        173.42        13.76 o
   7  -8   5        796.01        820.42        39.69 o
   8  -8   5         67.78         75.18        11.63 o
   9  -8   5         22.42         16.84         9.72 o
  10  -8   5         57.28         65.32        22.98 o
  -8  -7   5         59.85         61.69        24.19 o
  -7  -7   5       1380.46       1306.80        46.64 o
  -6  -7   5        644.96        650.99        29.68 o
  -5  -7   5       2992.47       2865.16        67.96 o
  -4  -7   5       3114.53       3162.50        72.56 o
  -3  -7   5       3797.74       3838.33        84.51 o
  -2  -7   5         83.77         75.71        11.14 o
  -1  -7   5        210.69        189.80        11.77 o
   0  -7   5       1398.25       1427.70        40.33 o
   1  -7   5        229.71        247.55        13.41 o
   2  -7   5        122.33        155.03         9.82 o
   3  -7   5      14736.72      14802.17       285.65 o
   4  -7   5      17090.60      17065.28       279.05 o
   5  -7   5      11247.06      11412.17       220.69 o
   6  -7   5        881.83        906.56        32.92 o
   7  -7   5        761.74        780.39        46.97 o
   8  -7   5        384.84        375.10        40.56 o
   9  -7   5        361.69        371.20        22.97 o
  10  -7   5         56.49         63.50        21.17 o
  -8  -6   5        214.56        230.13        18.68 o
  -7  -6   5         18.81         25.34         9.07 o
  -6  -6   5       6154.36       6154.17       154.41 o
  -5  -6   5      16561.61      15693.46       631.05 o
  -4  -6   5       4629.31       4591.68        98.36 o
  -3  -6   5        492.39        517.69        19.07 o
  -2  -6   5       2821.77       2783.87        62.55 o
  -1  -6   5       1936.74       1966.78        46.57 o
   0  -6   5        141.62        153.35        10.02 o
   1  -6   5        597.83        590.19        18.65 o
   2  -6   5          3.68          7.04         4.17 o
   3  -6   5      17831.13      17746.36       288.63 o
   4  -6   5      17613.72      17972.66       292.38 o
   5  -6   5       1645.61       1548.28        49.86 o
   6  -6   5         43.62         35.80         7.94 o
   7  -6   5        496.37        510.29        24.27 o
   8  -6   5         71.34         62.62        11.48 o
   9  -6   5         55.25         62.41        11.28 o
  10  -6   5          2.07         -0.60        16.33 o
  -9  -5   5        171.86        159.71        29.64 o
  -8  -5   5        132.94        143.41        14.65 o
  -7  -5   5        509.71        479.11        22.94 o
  -6  -5   5       9056.09       8949.86       208.84 o
  -5  -5   5       5664.06       5481.38       114.67 o
  -4  -5   5        908.29        912.76        37.86 o
  -3  -5   5         39.45         44.77         7.27 o
  -2  -5   5        818.01        756.92        22.48 o
  -1  -5   5       1454.96       1435.59        35.48 o
   0  -5   5         14.89         21.85         9.25 o
   1  -5   5          7.49         15.97         3.57 o
   2  -5   5         60.08         55.46         4.46 o
   3  -5   5        494.55        457.77        11.37 o
   4  -5   5         64.52         69.87         9.38 o
   5  -5   5        378.32        418.97        19.33 o
   6  -5   5         68.35         72.09        14.52 o
   7  -5   5        130.10        154.87        18.15 o
   8  -5   5        357.55        342.59        20.49 o
   9  -5   5        778.32        759.28        32.90 o
  10  -5   5       1710.22       1781.55        90.47 o
  -9  -4   5        507.26        495.87        42.38 o
  -8  -4   5          3.88         13.74         7.56 o
  -7  -4   5          7.70          4.37         6.14 o
  -6  -4   5       1637.47       1587.15        40.04 o
  -5  -4   5        906.68        849.68        25.26 o
  -4  -4   5        128.29        133.36         9.26 o
  -3  -4   5       1970.50       2002.91        50.53 o
  -2  -4   5       1238.27       1231.30        31.04 o
  -1  -4   5       1386.54       1408.44        33.85 o
   0  -4   5        647.31        644.94        16.01 o
   1  -4   5       7004.28       6957.96       117.18 o
   2  -4   5       7949.72       7757.49       129.04 o
   3  -4   5       1174.81       1211.92        22.74 o
   4  -4   5        664.12        740.06        26.66 o
   5  -4   5        222.54        216.31        13.95 o
   6  -4   5         49.27         52.42         8.84 o
   7  -4   5        359.66        367.55        20.06 o
   8  -4   5        127.72        123.89        13.51 o
   9  -4   5       4315.79       4530.50       122.85 o
  10  -4   5      10901.22      11703.91       392.78 o
 -10  -3   5         98.98        131.25        19.36 o
  -9  -3   5        770.20        725.83        50.29 o
  -8  -3   5       1494.73       1523.59        46.96 o
  -7  -3   5       1532.50       1509.34        38.24 o
  -6  -3   5         10.78         12.25         4.59 o
  -5  -3   5         14.64         22.05         5.02 o
  -4  -3   5          1.74          9.45         3.85 o
  -3  -3   5        527.63        550.71        30.51 o
  -2  -3   5        967.30        966.42        25.34 o
  -1  -3   5        381.26        456.02        14.53 o
   0  -3   5      18911.61      18805.88       306.18 o
   1  -3   5      35717.52      34735.20       948.15 o
   2  -3   5      24081.53      23941.57       396.42 o
   3  -3   5        605.73        620.36        21.88 o
   4  -3   5        265.27        268.09        20.28 o
   5  -3   5         13.13         13.91         6.10 o
   6  -3   5         37.51         38.28         7.99 o
   7  -3   5        661.99        638.33        26.90 o
   8  -3   5        657.99        680.74        45.14 o
   9  -3   5       5967.46       6215.97       178.39 o
  10  -3   5       7352.51       7023.00       257.85 o
 -10  -2   5        149.80        142.76        18.75 o
  -9  -2   5       3124.33       3104.72       115.19 o
  -8  -2   5       7505.24       7709.95       152.14 o
  -7  -2   5       9137.03       9611.90       233.99 o
  -6  -2   5       2218.44       2296.85        62.53 o
  -5  -2   5        120.23        124.32         8.28 o
  -4  -2   5       2325.27       2284.49        62.62 o
  -3  -2   5       4726.03       4661.11        81.07 o
  -2  -2   5        823.53        892.23        22.38 o
  -1  -2   5       4430.91       4481.55        71.86 o
   0  -2   5      17648.73      17345.66       281.41 o
   1  -2   5      26518.54      26204.69       461.57 o
   2  -2   5      17318.40      17016.93       322.51 o
   3  -2   5        251.76        265.89         7.89 o
   4  -2   5        342.94        335.38        10.10 o
   5  -2   5        653.78        613.08        16.88 o
   6  -2   5        548.35        548.43        12.66 o
   7  -2   5        428.64        503.18        49.09 o
   8  -2   5         14.13         14.90         8.09 o
   9  -2   5        662.72        628.17        49.07 o
  10  -2   5        846.72        823.49        56.96 o
 -10  -1   5         33.44         30.84        11.49 o
  -9  -1   5       4934.65       5079.76       176.37 o
  -8  -1   5      12147.79      12614.84       304.83 o
  -7  -1   5      14900.08      15620.75       298.95 o
  -6  -1   5        562.68        611.06        15.30 o
  -5  -1   5        738.50        710.78        16.01 o
  -4  -1   5       4505.12       4457.91        93.86 o
  -3  -1   5       1489.42       1438.26        27.53 o
  -2  -1   5       3882.27       3936.58        67.85 o
  -1  -1   5       1724.83       1784.31        39.60 o
   0  -1   5      19388.85      19769.02       366.52 o
   1  -1   5       6325.12       6123.39       102.31 o
   2  -1   5       4255.50       4208.43        71.73 o
   3  -1   5       2647.46       2771.59        48.72 o
   4  -1   5        161.38        148.45         8.82 o
   5  -1   5        137.43        136.66         6.09 o
   6  -1   5          0.10          4.88         2.69 o
   7  -1   5       3567.42       3541.51        75.56 o
   8  -1   5       1217.49       1172.22        43.85 o
   9  -1   5         40.59         30.84        19.35 o
  10  -1   5          3.75        -10.89        16.33 o
 -11   0   5        157.14        166.96        20.57 o
 -10   0   5        200.57        203.29        19.97 o
  -9   0   5       2197.00       2158.98        63.82 o
  -8   0   5       1515.10       1528.14        47.96 o
  -7   0   5       1039.97       1071.80        26.17 o
  -6   0   5        102.16         83.06         4.49 o
  -5   0   5         50.67         60.73         4.96 o
  -4   0   5        362.39        372.58         9.68 o
  -3   0   5        127.95        130.61         5.54 o
  -2   0   5       6683.73       6318.70       195.73 o
  -1   0   5         73.55         72.09         6.85 o
   0   0   5          5.23         18.80         4.87 o
   1   0   5        304.76        334.89         9.71 o
   2   0   5          4.84         10.14         5.89 o
   3   0   5        458.31        461.40        14.28 o
   4   0   5          8.28          7.02         2.52 o
   5   0   5       1453.00       1507.77        27.28 o
   6   0   5       1791.65       1834.98        54.87 o
   7   0   5      10615.97      10715.74       213.24 o
   8   0   5       5318.93       5277.30       144.75 o
   9   0   5        443.06        336.60        36.93 o
  10   0   5        131.47        137.31        25.41 o
 -11   1   5        124.05        133.68        18.75 o
 -10   1   5        150.48        130.31        13.66 o
  -9   1   5         16.42          5.75         6.68 o
  -8   1   5        617.10        599.95        37.86 o
  -7   1   5         59.63         37.07         7.86 o
  -6   1   5         56.21         57.65         8.50 o
  -5   1   5         63.38         51.18         4.17 o
  -4   1   5        472.23        464.56        13.87 o
  -3   1   5       3775.60       3643.44        72.48 o
  -2   1   5      31439.97      28965.22       692.26 o
  -1   1   5      24976.43      23334.44       573.80 o
   0   1   5       4920.01       4771.52       127.08 o
   1   1   5       2646.02       2800.62        50.63 o
   2   1   5       4873.77       5092.18        87.55 o
   3   1   5        400.92        437.09        14.25 o
   4   1   5         83.57         91.69         6.91 o
   5   1   5         84.42         70.10         7.07 o
   6   1   5       3709.49       3758.03       101.47 o
   7   1   5      18316.34      18694.41       433.18 o
   8   1   5       7814.17       8003.27       197.22 o
   9   1   5        382.65        394.64        38.13 o
  10   1   5         57.91         53.83        19.96 o
 -11   2   5       3113.70       3073.05       116.93 o
 -10   2   5       2003.49       2022.94        62.20 o
  -9   2   5        372.95        318.26        18.91 o
  -8   2   5         52.90         38.34         8.05 o
  -7   2   5        458.51        476.10        22.05 o
  -6   2   5         47.05         64.79         8.95 o
  -5   2   5       1102.65       1146.92        27.96 o
  -4   2   5        107.70        119.37         9.22 o
  -3   2   5      14375.48      13680.24       315.97 o
  -2   2   5      59779.77      56641.94       914.38 o
  -1   2   5      29868.38      29595.34       685.02 o
   0   2   5       1220.73       1109.91        28.54 o
   1   2   5        711.32        751.85        21.63 o
   2   2   5        856.92        824.72        28.72 o
   3   2   5        112.60        101.95         9.21 o
   4   2   5        378.99        413.12        14.72 o
   5   2   5       1261.79       1218.82        33.48 o
   6   2   5       4440.13       4616.15        98.78 o
   7   2   5      10788.68      10958.91       262.98 o
   8   2   5        824.79        827.25        35.87 o
   9   2   5        224.45        236.57        31.46 o
 -11   3   5       7511.69       7574.23       193.46 o
 -10   3   5       3806.49       3739.22       103.92 o
  -9   3   5        228.86        237.19        23.90 o
  -8   3   5        209.04        262.53        74.12 o
  -7   3   5       2863.63       2962.87        83.58 o
  -6   3   5        724.89        723.86        55.77 o
  -5   3   5         29.85         36.31         3.99 o
  -4   3   5          0.42          8.61         3.71 o
  -3   3   5       4724.50       4696.92        82.46 o
  -2   3   5      14649.07      15117.93       325.09 o
  -1   3   5       3334.32       3326.72        72.42 o
   0   3   5       1551.59       1661.55        41.18 o
   1   3   5         72.15         57.44         7.03 o
   2   3   5         27.47         31.47         6.02 o
   3   3   5        477.03        561.07        20.22 o
   4   3   5          0.93          9.70         4.87 o
   5   3   5         30.01         31.46         6.78 o
   6   3   5         70.80         67.84        12.14 o
   7   3   5        272.69        263.22        38.73 o
   8   3   5        116.38         96.81        15.24 o
   9   3   5        297.68        295.91        34.49 o
 -10   4   5       3314.50       3319.27        94.59 o
  -9   4   5        641.15        626.79        28.66 o
  -8   4   5        277.18        254.58        28.75 o
  -7   4   5       3381.48       3340.16       122.44 o
  -6   4   5        725.69        724.05        29.56 o
  -5   4   5        385.21        400.41        13.80 o
  -4   4   5        169.53        181.88         7.90 o
  -3   4   5        161.77        154.31         9.49 o
  -2   4   5        931.86        981.79        43.31 o
  -1   4   5       1007.99       1066.51        29.80 o
   0   4   5        239.00        274.69        17.81 o
   1   4   5        469.17        525.44        23.19 o
   2   4   5         37.45         39.03         6.73 o
   3   4   5       3583.79       3751.63        82.50 o
   4   4   5       5877.54       6316.27       131.12 o
   5   4   5       7047.97       7380.85       183.53 o
   6   4   5       2220.82       2237.50        69.66 o
   7   4   5        226.00        211.95        20.29 o
   8   4   5         34.13          8.41        11.61 o
 -10   5   5        233.63        236.21        20.20 o
  -9   5   5         67.22         53.50        10.75 o
  -8   5   5        723.71        747.00        32.02 o
  -7   5   5         33.80         30.63         8.57 o
  -6   5   5       1051.12       1043.68        38.62 o
  -5   5   5       3593.96       3645.31        77.35 o
  -4   5   5       2216.21       2259.15        51.60 o
  -3   5   5        274.19        268.99        12.59 o
  -2   5   5         20.25         14.01         5.05 o
  -1   5   5        900.71        892.98        26.80 o
   0   5   5        871.42        924.74        27.83 o
   1   5   5          0.80          4.77         4.76 o
   2   5   5         32.72         23.69         6.28 o
   3   5   5       5501.94       5872.72       123.22 o
   4   5   5      17759.60      18579.70       361.25 o
   5   5   5       9295.87       9682.61       272.23 o
   6   5   5       1778.33       1753.62        60.11 o
   7   5   5        213.76        204.35        43.86 o
 -10   6   5         47.91         36.86        11.18 o
  -9   6   5        173.72        189.29        18.30 o
  -8   6   5        687.10        675.56        31.00 o
  -7   6   5        343.68        334.02        21.22 o
  -6   6   5       4669.52       4763.76       128.03 o
  -5   6   5      15052.81      14904.34       294.51 o
  -4   6   5       6913.15       7023.64       142.82 o
  -3   6   5       3740.17       3820.22        82.78 o
  -2   6   5         60.55         57.25         7.36 o
  -1   6   5        655.47        700.23        23.64 o
   0   6   5        639.07        643.59        22.98 o
   1   6   5         19.40         13.46         6.14 o
   2   6   5         47.87         39.71         8.03 o
   3   6   5       3085.78       3326.59        76.40 o
   4   6   5       7607.09       8121.15       220.44 o
   5   6   5       4650.49       4895.91       132.34 o
   6   6   5        278.95        300.78        29.65 o
  -9   7   5          8.20          7.65         9.01 o
  -8   7   5         64.68         77.03        15.73 o
  -7   7   5        112.42         98.02        13.43 o
  -6   7   5       7848.50       7935.50       203.50 o
  -5   7   5      21521.03      22067.53       424.29 o
  -4   7   5       8990.50       9241.35       185.40 o
  -3   7   5        630.26        648.97        22.69 o
  -2   7   5        712.57        735.60        24.84 o
  -1   7   5       2799.35       2775.79        65.02 o
   0   7   5        131.65        139.78        12.07 o
   1   7   5        118.37        104.12        11.03 o
   2   7   5        579.93        567.11        22.78 o
   3   7   5       1260.80       1320.96        48.62 o
   4   7   5       1687.67       1736.94        80.46 o
   5   7   5         13.30         21.07        10.73 o
  -8   8   5        216.30        245.14        25.11 o
  -7   8   5        212.40        236.93        20.92 o
  -6   8   5       1020.75       1010.66        41.21 o
  -5   8   5       2660.20       2654.10        81.47 o
  -4   8   5        340.37        326.98        16.13 o
  -3   8   5        190.09        183.11        13.30 o
  -2   8   5        167.37        177.00        13.15 o
  -1   8   5        464.21        467.72        25.62 o
   0   8   5        129.21        122.01        12.05 o
   1   8   5        316.00        296.41        18.23 o
   2   8   5        301.75        256.50        16.94 o
   3   8   5         37.84         37.28        26.01 o
   4   8   5         11.70          9.19        10.66 o
  -7   9   5       1262.84       1337.83        51.63 o
  -6   9   5        319.57        329.84        23.98 o
  -5   9   5        537.83        543.15        30.07 o
  -4   9   5        261.02        270.56        15.83 o
  -3   9   5        197.16        203.58        14.86 o
  -2   9   5        127.85        154.68        21.20 o
  -1   9   5        672.19        706.29        26.70 o
   0   9   5       2056.52       2024.91        53.94 o
   1   9   5       4234.49       4365.75        99.24 o
   2   9   5       5768.83       6167.11       162.84 o
  -5  10   5        213.89        215.28        22.21 o
  -4  10   5         77.53         86.89        15.82 o
  -3  10   5        123.63        101.33        12.18 o
  -2  10   5        153.46        126.69        13.56 o
  -1  10   5          5.32          4.95         7.99 o
   0  10   5       3587.71       3830.43        90.56 o
   0 -12   6         44.96         31.79         9.86 o
   1 -12   6         12.45          0.55        10.28 o
   2 -12   6          7.20          9.49         7.68 o
   3 -12   6        372.77        369.17        19.85 o
   4 -12   6        561.88        522.84        28.18 o
   5 -12   6          8.89         17.35         9.98 o
  -3 -11   6       5876.05       5900.77       227.92 o
  -2 -11   6      11155.82      11597.61       253.50 o
  -1 -11   6       3400.75       3322.00        80.34 o
   0 -11   6        238.75        184.83        15.22 o
   1 -11   6          0.46         -2.06         9.61 o
   2 -11   6        122.19        127.98        19.74 o
   3 -11   6        159.11        189.62        14.67 o
   4 -11   6          5.77         11.68         7.86 o
   5 -11   6        114.21         88.11        12.87 o
   6 -11   6       4419.63       4477.37       124.54 o
   7 -11   6       5170.04       5333.02       145.58 o
  -4 -10   6        853.00        865.20        38.29 o
  -3 -10   6       4197.38       4313.08        98.63 o
  -2 -10   6       7930.25       7932.83       166.18 o
  -1 -10   6       2132.27       2132.63        55.64 o
   0 -10   6       1506.28       1445.70        41.37 o
   1 -10   6        575.98        534.43        34.91 o
   2 -10   6        348.11        316.64        25.70 o
   3 -10   6        116.78        108.35        13.96 o
   4 -10   6        716.52        711.87        24.49 o
   5 -10   6        707.58        737.22        31.85 o
   6 -10   6       1497.40       1539.59       100.45 o
   7 -10   6       1010.10        992.71        39.66 o
   8 -10   6         32.16         27.37        10.96 o
  -5  -9   6          0.02         -8.06        16.93 o
  -4  -9   6          0.71          4.17         7.31 o
  -3  -9   6       1070.47       1092.07        34.65 o
  -2  -9   6       2344.59       2346.65        58.86 o
  -1  -9   6        640.70        662.64        24.55 o
   0  -9   6        598.32        513.78        21.11 o
   1  -9   6         14.02          7.98         6.12 o
   2  -9   6        124.31        113.07        10.61 o
   3  -9   6       1353.81       1280.35        35.22 o
   4  -9   6       1356.17       1380.51        36.64 o
   5  -9   6        718.94        723.73        30.54 o
   6  -9   6         33.59         26.74         8.39 o
   7  -9   6        359.75        351.63        21.27 o
   8  -9   6        256.36        257.24        22.69 o
   9  -9   6        518.47        512.20        49.65 o
  -6  -8   6        218.79        202.73        27.23 o
  -5  -8   6        134.28        146.39        15.78 o
  -4  -8   6        263.98        259.81        16.11 o
  -3  -8   6         72.42         81.99         9.74 o
  -2  -8   6        252.56        268.98        20.75 o
  -1  -8   6       3455.66       3421.70        77.22 o
   0  -8   6       1603.04       1659.25        43.03 o
   1  -8   6         68.63         69.52         7.99 o
   2  -8   6        304.93        264.69        13.36 o
   3  -8   6       8231.50       8235.75       164.75 o
   4  -8   6      11775.79      11888.06       231.98 o
   5  -8   6       5907.30       5917.88       179.24 o
   6  -8   6        267.84        240.64        45.39 o
   7  -8   6         47.38         46.90        12.10 o
   8  -8   6        811.55        834.11        36.36 o
   9  -8   6        507.09        530.91        29.23 o
  -7  -7   6          1.72          5.02         8.32 o
  -6  -7   6       2450.33       2414.78        72.06 o
  -5  -7   6       5936.10       5897.38       125.87 o
  -4  -7   6       4522.97       4629.25       101.07 o
  -3  -7   6        687.30        704.38        24.30 o
  -2  -7   6        171.02        185.28        12.23 o
  -1  -7   6       1341.41       1409.23        37.40 o
   0  -7   6       2051.60       2089.39        49.95 o
   1  -7   6        723.35        747.30        23.41 o
   2  -7   6          1.03          6.37         4.48 o
   3  -7   6       9634.29       9599.47       161.19 o
   4  -7   6      18352.17      18633.50       355.60 o
   5  -7   6      12199.65      12411.94       260.98 o
   6  -7   6       1831.15       1770.24       107.30 o
   7  -7   6         30.77         21.57        11.19 o
   8  -7   6        506.09        534.74        42.39 o
   9  -7   6          0.52         13.32         9.96 o
  10  -7   6         71.36        108.87        28.43 o
  -8  -6   6        970.91        995.59        51.82 o
  -7  -6   6        178.50        157.26        15.21 o
  -6  -6   6      13440.38      13284.66       312.71 o
  -5  -6   6      19248.79      18770.68       364.96 o
  -4  -6   6       9880.74       9856.84       198.09 o
  -3  -6   6        315.98        317.67        17.23 o
  -2  -6   6         30.49         19.82         5.45 o
  -1  -6   6         87.46         72.69         7.41 o
   0  -6   6         72.66         56.37         6.68 o
   1  -6   6        695.75        668.44        22.37 o
   2  -6   6        160.83        156.10         7.93 o
   3  -6   6       8810.10       8852.75       148.14 o
   4  -6   6       6030.60       5984.06       119.12 o
   5  -6   6       1656.58       1623.67        50.53 o
   6  -6   6          0.61         -8.87        13.00 o
   7  -6   6          0.06         -7.06         9.07 o
   8  -6   6       1270.06       1354.90       111.94 o
   9  -6   6        477.02        460.39        31.18 o
  10  -6   6        143.86        137.32        27.83 o
  -9  -5   6        113.13        101.01        25.40 o
  -8  -5   6        137.86        128.17        13.88 o
  -7  -5   6        871.38        911.72        43.03 o
  -6  -5   6      11365.29      11216.28       557.74 o
  -5  -5   6       8129.44       8056.18       163.42 o
  -4  -5   6       3378.80       3419.42        75.99 o
  -3  -5   6        380.77        373.84        15.47 o
  -2  -5   6        226.29        223.32        16.41 o
  -1  -5   6       1388.15       1411.62        35.24 o
   0  -5   6       1556.98       1556.34        37.51 o
   1  -5   6         12.34         39.99         6.11 o
   2  -5   6         95.86         90.56         5.72 o
   3  -5   6       2748.53       2685.60        56.99 o
   4  -5   6        134.90         94.78        10.29 o
   5  -5   6        943.29        950.12        34.11 o
   6  -5   6       1340.35       1364.52        45.89 o
   7  -5   6        203.80        242.05        26.62 o
   8  -5   6       1237.33       1280.75        82.52 o
   9  -5   6        857.36        835.45        60.91 o
  10  -5   6       2535.06       2519.08        78.86 o
  -9  -4   6        121.67         93.15        23.59 o
  -8  -4   6        325.87        315.99        19.14 o
  -7  -4   6        421.82        376.21        16.89 o
  -6  -4   6        199.62        187.28        13.90 o
  -5  -4   6         91.85        116.06         9.44 o
  -4  -4   6       1532.62       1544.95        59.09 o
  -3  -4   6        453.64        461.08        16.73 o
  -2  -4   6         49.61         51.22         5.91 o
  -1  -4   6        394.20        416.13        14.66 o
   0  -4   6        246.20        279.13        14.40 o
   1  -4   6       8514.20       8201.89       152.17 o
   2  -4   6      12088.08      12425.59       203.88 o
   3  -4   6          1.12          5.25         5.27 o
   4  -4   6         71.30         60.33        12.40 o
   5  -4   6        467.01        492.12        22.99 o
   6  -4   6       2632.75       2773.15        79.17 o
   7  -4   6       2471.24       2533.94        74.39 o
   8  -4   6        193.27        207.40        31.16 o
   9  -4   6       1662.84       1700.12        57.74 o
  10  -4   6       7946.13       8866.43       307.37 o
 -10  -3   6        201.63        170.00        21.78 o
  -9  -3   6        424.55        366.84        27.24 o
  -8  -3   6       5299.95       5632.69       189.41 o
  -7  -3   6       4858.62       5055.59       106.72 o
  -6  -3   6         18.79         11.79         5.06 o
  -5  -3   6        517.82        524.10        18.13 o
  -4  -3   6       1411.67       1430.00        36.17 o
  -3  -3   6       2396.41       2533.08        56.95 o
  -2  -3   6       2681.68       2807.05        61.20 o
  -1  -3   6       5547.45       5727.79       143.71 o
   0  -3   6      23517.58      23438.16       442.93 o
   1  -3   6      53115.01      53157.62      1571.70 o
   2  -3   6      18155.29      18127.35       294.86 o
   3  -3   6        552.74        549.45        12.70 o
   4  -3   6         16.66         21.89         6.54 o
   5  -3   6        431.70        493.00        22.77 o
   6  -3   6       1537.88       1501.11        48.79 o
   7  -3   6       1166.10       1230.43        43.24 o
   8  -3   6        901.11        919.30        36.74 o
   9  -3   6       2306.11       2417.55        73.88 o
 -10  -2   6         50.74         37.50        12.10 o
  -9  -2   6       3893.57       4172.90       150.19 o
  -8  -2   6      12820.95      12976.96       316.09 o
  -7  -2   6       8336.76       8772.98       180.62 o
  -6  -2   6        470.77        509.12        16.49 o
  -5  -2   6        832.82        845.53        22.82 o
  -4  -2   6       2749.51       2791.17        59.52 o
  -3  -2   6        808.81        795.07        21.46 o
  -2  -2   6        168.73        133.45         7.49 o
  -1  -2   6        801.68        710.56        19.13 o
   0  -2   6      16523.65      16598.94       287.17 o
   1  -2   6      33337.22      33252.30       536.23 o
   2  -2   6      16614.83      16758.71       318.69 o
   3  -2   6         98.61         92.78        13.46 o
   4  -2   6       1805.47       1798.55        33.36 o
   5  -2   6        110.47        116.88         9.34 o
   6  -2   6        182.22        179.40         6.46 o
   7  -2   6        123.52        110.10        13.47 o
   8  -2   6        721.38        731.32        74.53 o
  10  -2   6        142.90        117.36        29.04 o
 -10  -1   6        319.90        303.19        25.42 o
  -9  -1   6       7691.38       7914.31       198.56 o
  -8  -1   6      11683.16      11501.52       416.60 o
  -7  -1   6       5507.09       5809.13       117.50 o
  -6  -1   6        192.34        194.19         7.85 o
  -5  -1   6        294.76        316.24         9.63 o
  -4  -1   6          4.54         19.41         8.20 o
  -3  -1   6        143.48        142.96         6.99 o
  -2  -1   6        831.40        763.62        20.39 o
  -1  -1   6        236.35        260.62        10.30 o
   0  -1   6       2126.80       2093.37        39.17 o
   1  -1   6      11920.39      12154.79       199.73 o
   2  -1   6        796.25        741.46        16.77 o
   3  -1   6          0.37          6.26         2.46 o
   4  -1   6         28.19         41.10         4.71 o
   5  -1   6          1.76         -1.86         2.35 o
   6  -1   6        126.70        126.55         9.38 o
   7  -1   6       1951.72       1922.17        46.08 o
   9  -1   6        145.07        156.68        30.25 o
  10  -1   6        138.76         99.81        27.83 o
 -10   0   6        542.78        577.65        35.12 o
  -9   0   6       3601.43       3683.78       101.05 o
  -8   0   6       2222.72       2229.73        66.62 o
  -7   0   6        267.96        264.99        12.72 o
  -6   0   6         30.18         25.70         3.30 o
  -5   0   6         10.92          9.32         3.14 o
  -4   0   6        169.87        184.64         9.50 o
  -3   0   6        157.45        160.62         8.73 o
  -2   0   6       9951.14       9895.03       255.93 o
  -1   0   6       1220.19       1181.28        29.41 o
   0   0   6        431.94        450.51        23.77 o
   1   0   6         13.30         11.48         4.27 o
   2   0   6       4089.64       4237.93        74.13 o
   3   0   6       6835.18       7094.91       119.95 o
   4   0   6         71.31         78.24         6.90 o
   5   0   6        323.37        347.01        28.65 o
   6   0   6       6542.56       6639.38       135.24 o
   7   0   6       9089.18       9038.07       287.48 o
   8   0   6       3231.06       3054.99       134.76 o
   9   0   6        418.68        419.50        44.79 o
  10   0   6         50.69         36.89        21.77 o
 -10   1   6        135.78        117.15        14.20 o
  -9   1   6        253.56        223.07        17.56 o
  -8   1   6         22.89          3.36         9.68 o
  -7   1   6          4.44          1.17         7.86 o
  -6   1   6         74.85         74.32         6.01 o
  -5   1   6         20.86         20.00         3.02 o
  -4   1   6        305.57        316.95         9.72 o
  -3   1   6       1766.40       1668.30        32.84 o
  -2   1   6      19286.15      17939.45       599.32 o
  -1   1   6      17665.46      17084.85       592.81 o
   0   1   6       3604.25       3420.22        72.16 o
   1   1   6       1316.24       1410.80        34.77 o
   2   1   6        924.19        896.88        25.14 o
   3   1   6       4112.39       4352.05       109.52 o
   4   1   6        371.81        381.40        15.54 o
   5   1   6         96.18         96.91        17.54 o
   6   1   6       4720.13       4826.19       123.59 o
   7   1   6      14264.67      14085.84       333.22 o
   8   1   6       3694.02       3650.95       152.58 o
   9   1   6        536.91        626.07        49.04 o
 -10   2   6       3867.42       3896.45       140.36 o
  -9   2   6        747.80        692.40        30.90 o
  -8   2   6          0.09         -1.67         5.68 o
  -7   2   6        201.76        196.70        15.57 o
  -6   2   6       3626.79       3699.43       133.04 o
  -5   2   6        980.47       1079.66        38.12 o
  -4   2   6        156.08        154.17         7.48 o
  -3   2   6      15720.11      15665.77       258.46 o
  -2   2   6      41870.52      40819.11      1135.68 o
  -1   2   6       9796.37       9553.48       187.53 o
   0   2   6        513.08        517.38        17.67 o
   1   2   6        320.83        320.67        13.59 o
   2   2   6        332.55        333.15        17.12 o
   3   2   6       1573.01       1533.70        40.40 o
   4   2   6        499.09        445.77        18.71 o
   5   2   6          0.05         -5.41         5.41 o
   6   2   6       2181.72       2234.53        68.52 o
   7   2   6       4941.16       4892.00       130.09 o
   8   2   6        367.29        412.18        43.58 o
   9   2   6        111.87        130.05        27.22 o
 -10   3   6       3908.53       3927.09       110.16 o
  -9   3   6        904.45        890.30        35.97 o
  -8   3   6        382.12        349.50        25.73 o
  -7   3   6         23.71         36.56         9.06 o
  -6   3   6        356.56        372.73        26.94 o
  -5   3   6          7.74          7.02         3.14 o
  -4   3   6       2638.56       2614.76        49.33 o
  -3   3   6       4923.33       5082.85       106.32 o
  -2   3   6      16460.52      16240.55       349.80 o
  -1   3   6        106.33         91.81         8.91 o
   0   3   6        418.48        455.85        23.50 o
   1   3   6         24.35         19.91         6.23 o
   2   3   6          3.78          9.40         5.49 o
   3   3   6        810.53        855.59        27.84 o
   4   3   6         22.67         16.85         8.11 o
   5   3   6        182.44        201.07        17.35 o
   6   3   6         10.78         15.11        13.00 o
   7   3   6          4.35         -2.16         8.71 o
   8   3   6       1095.34       1161.61        68.51 o
 -10   4   6       1004.68       1066.42        42.34 o
  -9   4   6        610.62        610.34        29.39 o
  -8   4   6        426.80        435.47        23.69 o
  -7   4   6          3.95          8.57         7.86 o
  -6   4   6          0.73          0.00         5.41 o
  -5   4   6          0.45          6.79         3.94 o
  -4   4   6        648.23        686.27        21.63 o
  -3   4   6          1.23         14.37        16.50 o
  -2   4   6        240.56        226.62        21.46 o
  -1   4   6        109.53        107.22         9.95 o
   0   4   6        633.43        660.94        23.38 o
   1   4   6         88.82         89.38         9.83 o
   2   4   6        744.18        784.18        27.05 o
   3   4   6        403.35        451.63        19.97 o
   4   4   6       3231.38       3290.31        76.25 o
   5   4   6       3980.31       4167.25       114.00 o
   6   4   6       1443.31       1512.09       110.16 o
   7   4   6          1.13         -3.56         9.61 o
 -10   5   6         94.45         97.70        14.37 o
  -9   5   6         17.15         20.97         9.40 o
  -8   5   6         86.13         79.49        12.62 o
  -7   5   6         53.67         59.15        19.66 o
  -6   5   6       3075.94       3255.06        93.59 o
  -5   5   6       6886.73       7137.91       144.36 o
  -4   5   6       6672.69       6789.38       138.49 o
  -3   5   6        383.76        417.27        17.02 o
  -2   5   6        502.14        502.48        20.19 o
  -1   5   6       1991.20       2064.56        51.28 o
   0   5   6       1339.40       1411.97        39.01 o
   1   5   6       2282.91       2446.82        59.71 o
   2   5   6        100.81         95.55        10.79 o
   3   5   6       4485.31       4663.72       102.63 o
   4   5   6       8887.15       9432.67       231.88 o
   5   5   6       4959.12       5292.54       227.76 o
   6   5   6        148.43        115.17        19.06 o
   7   5   6        162.98        167.44        20.91 o
  -9   6   6        315.43        327.65        23.51 o
  -8   6   6        479.81        500.01        59.63 o
  -7   6   6          2.42         -2.66         6.49 o
  -6   6   6       4775.24       4761.65       130.31 o
  -5   6   6      12290.56      12558.38       246.72 o
  -4   6   6      11650.46      11906.21       235.37 o
  -3   6   6       1909.86       2074.88        51.45 o
  -2   6   6         81.59         69.64         9.07 o
  -1   6   6       1044.65       1044.99        39.43 o
   0   6   6        546.96        547.56        22.45 o
   1   6   6          3.50         -6.01         6.01 o
   2   6   6         65.41         85.97        18.84 o
   3   6   6       4817.54       5099.26       116.43 o
   4   6   6       2630.81       2911.10       153.39 o
   5   6   6       1641.56       1652.04        77.71 o
   6   6   6         33.82         36.80        13.91 o
  -8   7   6        899.35        922.49        40.02 o
  -7   7   6         70.95         78.47        13.50 o
  -6   7   6       3694.61       3808.25       109.37 o
  -5   7   6       6276.80       6795.32       178.93 o
  -4   7   6       5319.03       5634.00       119.37 o
  -3   7   6        411.90        409.90        18.47 o
  -2   7   6         27.73         26.49         7.43 o
  -1   7   6        263.12        253.16        21.16 o
   0   7   6         35.77         16.40         9.82 o
   1   7   6          3.33         -4.40         6.28 o
   2   7   6         11.45         14.05         7.44 o
   3   7   6        489.29        553.69        30.82 o
   4   7   6        707.75        764.37        37.69 o
   5   7   6          0.04          0.60        16.33 o
  -7   8   6        166.80        164.17        18.59 o
  -6   8   6        844.82        879.72        39.45 o
  -5   8   6        447.52        476.60        28.21 o
  -4   8   6         15.95         11.39         8.72 o
  -3   8   6        340.84        349.79        18.00 o
  -2   8   6        258.38        276.22        24.89 o
  -1   8   6        492.50        540.43        23.12 o
   0   8   6        103.14        115.96        15.78 o
   1   8   6        846.18        871.56        36.32 o
   2   8   6       1025.16       1075.60        59.41 o
   3   8   6         44.47         39.71        12.81 o
  -6   9   6        371.23        391.42        28.45 o
  -5   9   6        203.24        190.63        20.79 o
  -4   9   6        998.57       1001.34        43.75 o
  -3   9   6        902.32        892.28        31.25 o
  -2   9   6        564.73        563.98        33.06 o
  -1   9   6          4.78         -2.18         7.43 o
   0   9   6        586.02        601.49        32.02 o
   1   9   6       3309.07       3436.77        83.40 o
   1 -12   7          0.11          4.39         7.54 o
   2 -12   7       1152.43       1094.05        37.81 o
   3 -12   7       3232.81       3255.90        98.31 o
   4 -12   7        191.05        188.48        20.57 o
  -2 -11   7       6271.64       6489.59       141.46 o
  -1 -11   7       1137.49       1106.30        37.33 o
   0 -11   7        126.63        134.17        13.41 o
   1 -11   7          5.67          9.24         7.04 o
   2 -11   7       1610.02       1588.30        45.15 o
   3 -11   7       2526.36       2554.05        63.30 o
   4 -11   7        239.11        246.86        20.06 o
   5 -11   7        348.21        338.07        44.48 o
   6 -11   7       1926.83       1992.83        66.52 o
  -4 -10   7        155.56        133.26        16.98 o
  -3 -10   7       3099.27       3144.96        77.17 o
  -2 -10   7       2608.37       2592.14        65.71 o
  -1 -10   7        208.24        193.06        15.41 o
   0 -10   7        166.50        181.79        14.62 o
   1 -10   7        994.63        894.35        30.24 o
   2 -10   7       1227.37       1157.98        34.93 o
   3 -10   7         10.68         17.76        11.74 o
   4 -10   7        739.74        701.62        34.23 o
   5 -10   7          4.01          7.69         7.60 o
   6 -10   7        556.84        610.05        31.19 o
   7 -10   7         70.95         56.95        12.36 o
   8 -10   7        263.39        268.27        27.53 o
  -5  -9   7         33.91         28.76        10.96 o
  -4  -9   7          4.48          5.37         8.16 o
  -3  -9   7       1441.02       1483.48        43.11 o
  -2  -9   7       1036.48       1015.36        33.00 o
  -1  -9   7         20.06         11.96        10.01 o
   0  -9   7        437.79        441.09        19.91 o
   1  -9   7       1486.40       1516.65        41.42 o
   2  -9   7          1.20          9.89         5.74 o
   3  -9   7          8.49         21.87         9.38 o
   4  -9   7        515.45        502.80        19.56 o
   5  -9   7       1596.72       1526.02        52.07 o
   6  -9   7         95.74         93.15        12.36 o
   7  -9   7        157.91        131.98        15.10 o
   8  -9   7       1264.36       1295.80        71.27 o
  -6  -8   7        266.23        251.75        21.03 o
  -5  -8   7        680.74        721.40        32.16 o
  -4  -8   7        129.05        123.13        12.17 o
  -3  -8   7       1430.74       1441.83        47.96 o
  -2  -8   7          0.08          1.73         5.35 o
  -1  -8   7       1913.79       1950.69        49.61 o
   0  -8   7       3835.64       3865.51        98.17 o
   1  -8   7       6549.90       6591.67       136.08 o
   2  -8   7        122.01        129.69        10.67 o
   3  -8   7       3039.69       3019.39        67.63 o
   4  -8   7       3853.77       3829.65        82.06 o
   5  -8   7       2516.75       2435.90        72.86 o
   6  -8   7        330.48        315.71        39.95 o
   7  -8   7        145.30        143.69        18.15 o
   8  -8   7       3116.20       3182.78       124.29 o
   9  -8   7       3168.76       3245.44        97.72 o
  -7  -7   7          5.39          8.23         9.01 o
  -6  -7   7       1989.35       2014.68        62.70 o
  -5  -7   7       4531.62       4591.04       102.20 o
  -4  -7   7       2689.07       2660.92        64.03 o
  -3  -7   7         25.57         12.36         6.21 o
  -2  -7   7        343.71        343.09        16.41 o
  -1  -7   7       4853.36       5048.87       106.96 o
   0  -7   7       2012.52       2038.17        49.32 o
   1  -7   7       2079.47       2083.82        49.72 o
   2  -7   7        259.77        254.37        21.64 o
   3  -7   7       2837.75       2802.31        62.20 o
   4  -7   7       2678.76       2671.31        58.84 o
   5  -7   7       1971.03       1972.66        75.11 o
   6  -7   7          0.03          0.11         9.07 o
   7  -7   7        341.58        327.63        24.21 o
   8  -7   7       1624.90       1638.17        69.52 o
   9  -7   7          9.06          4.94        10.31 o
  -8  -6   7       2066.68       2100.67        65.53 o
  -7  -6   7         30.99         44.63        17.24 o
  -6  -6   7       5219.86       5244.81       172.99 o
  -5  -6   7       9502.26       9606.28       194.95 o
  -4  -6   7       8211.40       8466.11       172.50 o
  -3  -6   7        305.21        278.08        14.70 o
  -2  -6   7         52.34         49.25         7.26 o
  -1  -6   7        888.72        889.02        26.50 o
   0  -6   7        695.72        701.62        22.80 o
   1  -6   7         71.05         72.91         8.05 o
   2  -6   7        731.06        739.51        25.89 o
   3  -6   7       2166.00       2132.40        48.18 o
   4  -6   7       1108.39       1135.41        27.43 o
   5  -6   7        359.85        371.57        20.71 o
   6  -6   7       1812.05       1893.59        59.84 o
   7  -6   7        345.37        348.76        22.10 o
   8  -6   7         63.66         74.36        17.24 o
   9  -6   7         47.72         51.49        13.06 o
  10  -6   7          6.87          8.01        11.17 o
  -8  -5   7        361.46        334.60        21.08 o
  -7  -5   7         85.22         84.82        11.30 o
  -6  -5   7       2680.14       2725.97        83.21 o
  -5  -5   7       1555.52       1582.06        42.52 o
  -4  -5   7         67.26         62.39         8.08 o
  -3  -5   7          0.50          2.90         4.53 o
  -2  -5   7        486.20        476.32        17.52 o
  -1  -5   7       1344.69       1406.68        35.81 o
   0  -5   7         15.50         22.75         6.79 o
   1  -5   7        192.22        218.54        10.82 o
   2  -5   7       1324.08       1364.42        32.30 o
   3  -5   7        893.20        927.24        23.32 o
   4  -5   7          9.42          5.44         5.21 o
   5  -5   7       1622.20       1667.84        53.10 o
   6  -5   7       9206.19       9573.01       239.83 o
   7  -5   7       3906.25       4034.24       120.72 o
   8  -5   7         22.18         27.82        15.12 o
   9  -5   7        139.63        115.23        15.84 o
  10  -5   7       1108.49       1114.30        61.84 o
  -9  -4   7        586.68        521.37        34.52 o
  -8  -4   7         12.86          9.07         8.47 o
  -7  -4   7        512.72        506.50        20.77 o
  -6  -4   7        230.96        203.75        12.93 o
  -5  -4   7         24.72         20.91         5.91 o
  -4  -4   7       1225.93       1263.37        34.35 o
  -3  -4   7       5067.25       4981.81       104.84 o
  -2  -4   7       1421.41       1417.07        36.07 o
  -1  -4   7        276.30        249.56        13.84 o
   0  -4   7         28.58         23.33         3.76 o
   1  -4   7       7207.38       7316.77       143.77 o
   2  -4   7       4723.11       4775.01        82.48 o
   3  -4   7         63.31         63.34         4.85 o
   4  -4   7          1.60          3.36         5.21 o
   5  -4   7       1123.03       1127.21        40.34 o
   6  -4   7       7220.37       7439.69       190.11 o
   7  -4   7       3241.67       3356.39       121.74 o
   8  -4   7        147.35        142.83        18.45 o
   9  -4   7        212.75        219.26        25.41 o
  10  -4   7       1922.17       2128.29        95.97 o
  -9  -3   7         18.71         30.84        12.09 o
  -8  -3   7       2884.10       2885.53        83.74 o
  -7  -3   7        679.71        689.61        21.97 o
  -6  -3   7         77.04         62.80         6.69 o
  -5  -3   7          4.45         18.13         7.12 o
  -4  -3   7       4692.12       4699.85        96.83 o
  -3  -3   7      17160.91      17407.45       333.42 o
  -2  -3   7      14703.32      14719.93       283.17 o
  -1  -3   7         49.67         46.75         4.95 o
   0  -3   7       5232.18       5233.45       105.04 o
   1  -3   7      24667.42      24489.07       397.61 o
   2  -3   7       7165.36       7238.15       121.89 o
   3  -3   7         36.48         44.12         7.41 o
   4  -3   7         23.69         34.34         5.81 o
   5  -3   7       2045.08       2115.76        63.79 o
   6  -3   7       5690.57       5864.17       164.85 o
   7  -3   7        135.21        169.21        33.57 o
   8  -3   7        717.58        725.26        33.53 o
   9  -3   7        617.65        582.62        41.79 o
  10  -3   7        716.82        703.84        47.85 o
 -10  -2   7        214.50        177.27        22.39 o
  -9  -2   7       2198.10       2274.83        91.19 o
  -8  -2   7       8096.96       8383.62       212.23 o
  -7  -2   7        956.28        991.57        27.40 o
  -6  -2   7        536.75        515.60        17.45 o
  -5  -2   7       1303.62       1353.60        36.08 o
  -4  -2   7       1556.57       1564.71        37.41 o
  -3  -2   7       9904.26       9879.20       193.27 o
  -2  -2   7       1973.98       2094.98        46.90 o
  -1  -2   7        448.15        456.32        14.77 o
   0  -2   7       2988.56       3192.55        67.10 o
   1  -2   7       4353.90       4389.62        77.27 o
   2  -2   7        718.82        691.39        16.09 o
   3  -2   7        116.68        101.09         5.51 o
   4  -2   7        667.32        652.45        18.11 o
   5  -2   7        445.56        446.01        13.64 o
   6  -2   7        504.83        538.97        26.46 o
   7  -2   7        934.09        836.87        34.92 o
   8  -2   7       1154.63       1184.22        44.38 o
   9  -2   7         18.91         23.59        13.30 o
  10  -2   7         15.92         34.47        24.19 o
 -10  -1   7         21.93         16.93         9.68 o
  -9  -1   7       1578.92       1595.14        53.35 o
  -8  -1   7       9083.29       9636.95       241.29 o
  -7  -1   7       4495.32       4656.69        96.77 o
  -6  -1   7         95.90         89.32         7.26 o
  -5  -1   7         36.08         37.65         4.98 o
  -4  -1   7        642.86        652.42        19.25 o
  -3  -1   7       1075.16       1073.22        35.58 o
  -2  -1   7          3.02          4.68         8.52 o
  -1  -1   7        532.71        551.62        17.04 o
   0  -1   7       2459.38       2571.88        56.41 o
   1  -1   7        321.50        347.47        13.96 o
   2  -1   7       1335.49       1376.23        28.19 o
   3  -1   7       5251.93       5242.83        90.40 o
   4  -1   7       1224.24       1227.52        26.21 o
   5  -1   7        442.35        419.83        12.48 o
   6  -1   7         27.77         25.30         6.58 o
   7  -1   7        506.47        471.41        26.12 o
   9  -1   7        141.42        103.44        29.04 o
 -10   0   7          1.35          3.02         8.47 o
  -9   0   7        383.50        359.07        22.49 o
  -8   0   7       2479.57       2466.90       136.95 o
  -7   0   7          7.16         28.15         8.79 o
  -6   0   7       2243.99       2222.00        50.31 o
  -5   0   7        736.15        722.98        24.76 o
  -4   0   7        100.47         97.23        11.26 o
  -3   0   7          2.65          8.55         4.26 o
  -2   0   7        120.61        116.99         7.81 o
  -1   0   7         24.92         26.63         8.56 o
   0   0   7         48.68         42.95         8.56 o
   1   0   7          6.37         13.01         4.10 o
   2   0   7       5069.69       4969.93       102.44 o
   3   0   7      29973.17      29783.47       564.59 o
   4   0   7       8036.02       7887.10       158.61 o
   5   0   7        936.75        919.57        32.48 o
   6   0   7       1588.17       1526.62        40.05 o
   7   0   7       3375.38       3505.95       144.61 o
   8   0   7       1491.08       1458.53        85.58 o
   9   0   7          9.09         18.14        21.77 o
 -10   1   7        628.85        647.30        30.85 o
  -9   1   7        198.35        187.62        17.68 o
  -8   1   7         34.23         27.07         8.87 o
  -7   1   7       3809.94       3968.80       109.69 o
  -6   1   7       5421.34       5320.39       109.46 o
  -5   1   7        580.53        583.49        14.89 o
  -4   1   7       1023.85       1023.14        26.74 o
  -3   1   7       2286.43       2324.58        52.67 o
  -2   1   7       5234.15       5115.04       130.72 o
  -1   1   7       2722.23       2808.88        62.03 o
   0   1   7         24.71         20.13         4.65 o
   1   1   7        479.81        500.90        17.60 o
   2   1   7       5465.93       5299.25       128.88 o
   3   1   7      11491.82      11566.81       227.48 o
   4   1   7       3435.47       3489.98       105.11 o
   5   1   7        108.32         95.63        11.48 o
   6   1   7        498.34        482.51        32.86 o
   7   1   7       1132.65       1069.24        69.14 o
   8   1   7        218.65        186.96        33.28 o
   9   1   7        109.99        103.43        27.82 o
 -10   2   7       2259.28       2332.46        73.41 o
  -9   2   7         31.69         32.87         9.59 o
  -8   2   7        241.78        231.81        18.13 o
  -7   2   7       4351.28       4304.76       118.78 o
  -6   2   7       7434.87       7528.20       193.57 o
  -5   2   7       2099.56       2063.25        63.84 o
  -4   2   7        664.19        654.45        16.92 o
  -3   2   7       5498.29       5466.77       113.06 o
  -2   2   7      18044.44      17514.63       345.13 o
  -1   2   7       3043.89       3087.67        98.76 o
   0   2   7          1.19          8.69         6.79 o
   1   2   7       2580.22       2632.71        60.21 o
   2   2   7        379.40        392.51        21.15 o
   3   2   7       1233.18       1268.24        51.30 o
   4   2   7         52.25         34.79         8.34 o
   5   2   7         23.30          6.32         9.20 o
   6   2   7        298.49        273.46        21.92 o
   7   2   7         20.05         27.96        11.41 o
   8   2   7        409.96        351.68        43.58 o
 -10   3   7        332.99        302.07        23.30 o
  -9   3   7          0.12         -1.57         7.04 o
  -8   3   7        127.79        123.70        14.88 o
  -7   3   7       2444.40       2418.69        74.01 o
  -6   3   7       1944.26       2012.56        64.12 o
  -5   3   7       1058.20       1074.87        30.15 o
  -4   3   7          9.73          4.13         7.39 o
  -3   3   7       2679.33       2785.40        64.66 o
  -2   3   7       2325.21       2329.93        63.56 o
  -1   3   7         24.15         25.80         6.52 o
   0   3   7        987.03        959.82        30.40 o
   1   3   7        747.00        733.46        30.99 o
   2   3   7          5.97          5.11         5.96 o
   3   3   7         93.01         66.27         9.77 o
   4   3   7       2046.88       1960.99        91.61 o
   5   3   7          1.21          8.48         8.55 o
   6   3   7          4.60         -0.44         9.01 o
   7   3   7        219.48        206.23        21.62 o
   8   3   7       2113.90       2301.60       111.19 o
 -10   4   7          0.38         -1.81         9.68 o
  -9   4   7         28.77          7.88         9.37 o
  -8   4   7        198.62        216.05        26.92 o
  -7   4   7        526.06        511.06        27.55 o
  -6   4   7         64.28         53.95        10.72 o
  -5   4   7        193.96        168.13        11.26 o
  -4   4   7       2714.88       2742.11        80.96 o
  -3   4   7         33.99         28.20         7.36 o
  -2   4   7        417.79        434.31        18.86 o
  -1   4   7       2483.73       2600.97        62.97 o
   0   4   7       3400.85       3612.23       114.67 o
   1   4   7       5122.98       5310.68       114.95 o
   2   4   7        281.98        257.38        16.63 o
   3   4   7          4.52         -2.52         6.60 o
   4   4   7        199.59        198.35        16.12 o
   5   4   7       1272.13       1352.14        50.86 o
   6   4   7          5.11         22.69        11.71 o
   7   4   7         29.11         -1.74        11.45 o
  -9   5   7       2346.14       2347.47        93.33 o
  -8   5   7       2504.21       2528.45       108.60 o
  -7   5   7       1246.78       1256.61        50.96 o
  -6   5   7          0.10         12.89        10.88 o
  -5   5   7       1388.75       1374.44        58.54 o
  -4   5   7       1997.35       2058.96        64.00 o
  -3   5   7        617.08        621.21        23.08 o
  -2   5   7          3.90          7.79         5.75 o
  -1   5   7       7033.93       7267.04       162.16 o
   0   5   7       8728.12       9260.42       189.20 o
   1   5   7       8187.90       8478.45       175.24 o
   2   5   7        241.81        238.60        17.12 o
   3   5   7       2471.06       2509.31        63.66 o
   4   5   7       2998.86       3220.11       123.69 o
   5   5   7       1848.64       2040.59        89.29 o
   6   5   7        370.49        340.18        28.03 o
  -9   6   7       2943.21       3036.30       120.53 o
  -8   6   7       2547.82       2648.31        83.61 o
  -7   6   7        289.96        246.87        71.41 o
  -6   6   7        869.94        975.91        41.04 o
  -5   6   7       3212.32       3094.06        92.88 o
  -4   6   7       1300.08       1362.03        51.42 o
  -3   6   7        270.51        241.28        23.15 o
  -2   6   7         49.51         57.71         9.90 o
  -1   6   7       2400.75       2527.56        62.99 o
   0   6   7       5200.73       5348.77       151.84 o
   1   6   7        731.59        768.70        29.09 o
   2   6   7         16.58         18.45         8.91 o
   3   6   7        677.67        707.02        28.62 o
   4   6   7        183.38        184.03        20.74 o
   5   6   7         49.05         46.53        14.75 o
  -8   7   7        442.47        471.71        29.06 o
  -7   7   7         92.33         98.59        15.70 o
  -6   7   7        717.53        763.88        56.94 o
  -5   7   7       1365.25       1367.13        52.19 o
  -4   7   7        636.55        614.14        23.72 o
  -3   7   7        763.53        784.37        27.90 o
  -2   7   7        857.02        861.27        56.87 o
  -1   7   7          5.27          4.36         6.84 o
   0   7   7         25.21         10.30         7.62 o
   1   7   7        156.05        168.94        15.21 o
   2   7   7          0.04          0.71         8.28 o
   3   7   7        152.83        151.66        33.88 o
   4   7   7         71.19         76.11        16.93 o
  -6   8   7        232.54        236.66        35.09 o
  -5   8   7         10.38          9.69        10.16 o
  -4   8   7        538.14        548.62        42.08 o
  -3   8   7       2649.39       2753.24        68.42 o
  -2   8   7       2646.02       2767.12        69.18 o
  -1   8   7        330.14        329.60        19.85 o
   0   8   7        198.43        202.19        16.84 o
   1   8   7         30.09         37.99        10.37 o
   2   8   7        218.98        244.64        23.85 o
  -4   9   7        868.09        957.04        44.06 o
  -3   9   7       3659.44       3830.67       139.77 o
  -2   9   7       2765.07       2886.96        72.94 o
  -1   9   7        560.59        532.51        25.33 o
  -2 -11   8        484.31        499.40        66.29 o
  -1 -11   8        144.64        152.60        17.43 o
   0 -11   8         84.80         68.12        11.25 o
   1 -11   8          6.79         15.66         7.47 o
   2 -11   8       3087.66       3174.59        76.27 o
   3 -11   8       1801.68       1867.01       145.75 o
   4 -11   8        581.00        618.76        31.58 o
   5 -11   8         97.92         76.45        13.28 o
   6 -11   8        104.03        109.67        18.15 o
  -3 -10   8        585.08        606.66        26.97 o
  -2 -10   8        111.46         91.46        13.37 o
  -1 -10   8          2.52         -6.58         6.58 o
   0 -10   8         65.47         59.41         9.79 o
   1 -10   8         67.09         46.97         9.06 o
   2 -10   8        202.61        207.00        15.28 o
   3 -10   8          3.22          2.99         7.83 o
   4 -10   8        309.44        310.63        28.44 o
   5 -10   8        261.19        237.34        19.69 o
   6 -10   8        163.93        139.09        16.31 o
   7 -10   8        437.61        406.49        25.93 o
  -5  -9   8         31.80         23.56        10.29 o
  -4  -9   8        290.37        289.95        18.58 o
  -3  -9   8         42.21         30.48        12.20 o
  -2  -9   8        170.25        145.90        13.66 o
  -1  -9   8        570.29        561.35        23.10 o
   0  -9   8       2213.07       2251.78        56.69 o
   1  -9   8       2770.15       2788.86        66.53 o
   2  -9   8        370.62        388.97        31.45 o
   3  -9   8        522.90        500.70        19.98 o
   4  -9   8        113.79        102.83        12.73 o
   5  -9   8         61.95         54.80        10.34 o
   6  -9   8        275.67        277.39        20.79 o
   7  -9   8        235.89        218.14        27.23 o
   8  -9   8       2162.29       2135.58        71.55 o
  -6  -8   8          4.58          5.76        10.89 o
  -5  -8   8        165.69        184.99        17.86 o
  -4  -8   8        166.10        144.45        13.63 o
  -3  -8   8       1181.76       1082.93        34.08 o
  -2  -8   8        160.84        153.94        12.74 o
  -1  -8   8       6274.62       6499.87       136.23 o
   0  -8   8      19399.25      20166.14       390.39 o
   1  -8   8       8516.23       8341.27       169.21 o
   2  -8   8         58.10         55.54         7.97 o
   3  -8   8        243.66        215.89        20.43 o
   4  -8   8         75.89         86.51        11.66 o
   5  -8   8         41.67         29.27         9.06 o
   6  -8   8        672.30        659.65        63.61 o
   7  -8   8         78.20         60.21        11.52 o
   8  -8   8       2658.67       2658.34        83.87 o
  -7  -7   8        313.36        298.68        21.49 o
  -6  -7   8          1.27         -2.33         7.39 o
  -5  -7   8        203.49        205.10        15.47 o
  -4  -7   8         35.13         27.63         7.91 o
  -3  -7   8        136.57        130.41        11.89 o
  -2  -7   8       2515.69       2496.55        59.91 o
  -1  -7   8      10385.81      10257.16       205.15 o
   0  -7   8       8183.92       8210.58       166.05 o
   1  -7   8       1851.03       1792.57        44.63 o
   2  -7   8         57.33         49.09         7.72 o
   3  -7   8         36.31         19.07         6.63 o
   4  -7   8         28.49         37.23        13.30 o
   5  -7   8          0.16         -4.72         6.04 o
   6  -7   8        124.23        101.24        13.07 o
   7  -7   8          8.83         17.71         8.87 o
   8  -7   8        654.37        580.93        31.14 o
   9  -7   8        464.12        445.67        28.93 o
  -7  -6   8        369.33        379.27        22.91 o
  -6  -6   8          1.89         34.00        24.12 o
  -5  -6   8       1092.47       1102.24        34.34 o
  -4  -6   8        449.70        436.78        19.50 o
  -3  -6   8        932.72        922.80        29.02 o
  -2  -6   8        818.64        794.35        25.68 o
  -1  -6   8       2161.53       2194.29        52.80 o
   0  -6   8        209.25        190.81        15.73 o
   1  -6   8        706.74        753.65        23.35 o
   2  -6   8          8.23          3.05         3.32 o
   3  -6   8         40.46         25.06         9.98 o
   4  -6   8        153.55        133.46        16.94 o
   5  -6   8         14.93          4.49        13.61 o
   6  -6   8       3191.80       3094.16        90.13 o
   7  -6   8        885.33        901.90        38.43 o
   8  -6   8        883.55        917.07        39.45 o
   9  -6   8         30.43         42.37        28.12 o
  -7  -5   8         96.76         74.66        11.41 o
  -6  -5   8         54.84         40.45         9.57 o
  -5  -5   8         79.58         57.51         8.72 o
  -4  -5   8         67.75         62.46         8.43 o
  -3  -5   8       7190.64       7314.23       150.34 o
  -2  -5   8       2049.55       2068.93        50.11 o
  -1  -5   8         90.88         99.35         8.90 o
   0  -5   8        120.11        125.96         8.02 o
   1  -5   8        187.42        172.21        19.05 o
   2  -5   8        460.36        475.20        22.61 o
   3  -5   8        481.12        527.43        22.21 o
   4  -5   8        282.93        261.35        14.58 o
   5  -5   8       4478.97       4537.56       122.92 o
   6  -5   8      16603.72      17151.53       418.43 o
   7  -5   8       4109.60       4261.04       118.62 o
   8  -5   8         80.14        101.18        20.26 o
   9  -5   8         62.65         63.35        19.66 o
  -8  -4   8         28.36         25.40        10.89 o
  -7  -4   8        290.27        296.14        14.67 o
  -6  -4   8        120.64        131.07        13.36 o
  -5  -4   8        359.85        381.34        15.49 o
  -4  -4   8       4383.17       4602.65        96.90 o
  -3  -4   8      17296.32      17530.76       337.91 o
  -2  -4   8       9793.06       9884.45       194.09 o
  -1  -4   8       2652.58       2656.39        58.09 o
   0  -4   8        459.58        452.04        15.17 o
   1  -4   8        252.66        250.00        10.71 o
   2  -4   8        314.64        347.65        11.03 o
   3  -4   8         10.77         14.44         3.20 o
   4  -4   8        658.18        624.12        21.87 o
   5  -4   8       5664.55       5923.88       155.33 o
   6  -4   8      15091.80      15527.03       380.04 o
   7  -4   8       5261.30       5360.72       144.25 o
   8  -4   8        117.37        131.33        16.79 o
   9  -4   8          0.51          6.05        15.42 o
  -9  -3   8         22.07         14.51        11.49 o
  -8  -3   8       1889.64       1846.14        61.01 o
  -7  -3   8         53.00         49.71         7.53 o
  -6  -3   8        854.61        854.57        25.35 o
  -5  -3   8        353.25        363.16        14.87 o
  -4  -3   8       6593.48       6828.21       151.81 o
  -3  -3   8      28407.58      29424.64       558.04 o
  -2  -3   8      11634.48      11546.78       225.29 o
  -1  -3   8       2622.62       2685.78        58.95 o
   0  -3   8        209.90        210.74        15.72 o
   1  -3   8       1086.46       1011.67        26.30 o
   2  -3   8        114.91        133.36         7.10 o
   3  -3   8         50.35         53.85         5.94 o
   4  -3   8        762.96        747.38        21.05 o
   5  -3   8       2075.46       2073.26        64.38 o
   6  -3   8       6138.48       6382.04       205.50 o
   7  -3   8        213.89        202.83        19.44 o
   8  -3   8          0.13         18.92        10.85 o
   9  -3   8         33.71         24.19        15.12 o
  -9  -2   8        427.75        444.92        31.48 o
  -8  -2   8        992.89        965.57        59.41 o
  -7  -2   8        123.75        146.48        10.28 o
  -6  -2   8        236.41        233.37        13.07 o
  -5  -2   8        469.08        492.05        16.92 o
  -4  -2   8       5160.73       5264.67       108.23 o
  -3  -2   8       8899.07       8907.85       176.13 o
  -2  -2   8          2.22          9.21         4.22 o
  -1  -2   8         15.20         20.80         5.93 o
   0  -2   8        139.52        173.76        13.86 o
   1  -2   8          1.29         12.07         3.82 o
   2  -2   8       1650.81       1661.58        39.49 o
   3  -2   8       2980.21       2916.43        53.46 o
   4  -2   8        539.46        524.32        13.86 o
   5  -2   8        133.45        137.46        17.14 o
   6  -2   8        311.19        291.52        22.09 o
   7  -2   8        465.27        462.28        26.93 o
   8  -2   8        559.76        545.05        43.30 o
   9  -2   8         37.45         25.40        14.51 o
  -9  -1   8         17.21         12.81         8.26 o
  -8  -1   8        551.73        526.07        40.27 o
  -7  -1   8          5.98         12.00         6.97 o
  -6  -1   8         19.19         19.06         5.05 o
  -5  -1   8         15.08         15.22         4.32 o
  -4  -1   8         27.76         32.33         5.28 o
  -3  -1   8        237.83        255.46        11.96 o
  -2  -1   8        941.26        955.05        26.13 o
  -1  -1   8          2.28         12.32         4.22 o
   0  -1   8         48.21         51.64         6.22 o
   1  -1   8         58.42         60.23         6.48 o
   2  -1   8       3989.49       3913.59        83.20 o
   3  -1   8       7696.29       7639.50       153.22 o
   4  -1   8      12708.91      12766.54       249.01 o
   5  -1   8       3456.48       3389.71        74.72 o
   6  -1   8          9.58         19.50        26.00 o
   7  -1   8        311.16        314.00        22.57 o
   8  -1   8          3.05         21.77        15.12 o
   9  -1   8          0.19          6.05        22.98 o
  -9   0   8        290.67        278.74        20.24 o
  -8   0   8        179.55        146.63        15.80 o
  -7   0   8       2365.94       2315.18        88.55 o
  -6   0   8       5551.14       5485.55       125.38 o
  -5   0   8       4810.21       4649.84       148.60 o
  -4   0   8       2067.34       2061.73        56.89 o
  -3   0   8        264.28        256.85        19.17 o
  -2   0   8         47.83         61.69         8.98 o
  -1   0   8         26.06         38.19         8.25 o
   0   0   8       2312.16       2329.32        53.29 o
   1   0   8        306.11        308.59        13.13 o
   2   0   8      13839.03      13912.63       270.66 o
   3   0   8      22611.34      22632.99       433.72 o
   4   0   8      13656.81      13422.09       262.96 o
   5   0   8       2541.06       2439.23        66.66 o
   6   0   8        743.82        715.29        24.97 o
   8   0   8        106.41         62.91        24.80 o
  -9   1   8          3.89          9.29         7.93 o
  -8   1   8        305.15        270.91        20.15 o
  -7   1   8       8044.94       7976.56       206.14 o
  -6   1   8      24659.30      23377.16       562.70 o
  -5   1   8      11275.70      10684.75       216.00 o
  -4   1   8       1711.16       1705.71        42.01 o
  -3   1   8        959.66        918.49        26.44 o
  -2   1   8        425.52        416.58        19.15 o
  -1   1   8         40.68         41.14         6.06 o
   0   1   8          2.72         11.27         5.79 o
   1   1   8         12.13         10.04         4.84 o
   2   1   8       7924.38       7735.69       157.09 o
   3   1   8       8288.11       8636.72       174.24 o
   4   1   8       1600.46       1629.20        42.89 o
   5   1   8        129.04        143.35        14.68 o
   6   1   8          0.14          1.71         7.52 o
   7   1   8        467.55        433.48        50.86 o
   8   1   8        307.93        324.97        44.18 o
  -9   2   8        230.71        218.16        20.03 o
  -8   2   8         60.34         50.19        10.81 o
  -7   2   8       5621.26       5737.05       154.17 o
  -6   2   8      12750.72      12205.39       304.57 o
  -5   2   8       8546.46       8078.08       163.30 o
  -4   2   8       1203.75       1147.25        31.83 o
  -3   2   8         32.56         38.43        14.62 o
  -2   2   8        168.53        156.13        14.55 o
  -1   2   8        276.23        251.26        13.28 o
   0   2   8        120.33        119.74        10.06 o
   1   2   8        110.83        133.40        22.32 o
   2   2   8        567.32        550.19        21.19 o
   3   2   8        476.07        450.12        48.75 o
   4   2   8         43.96         29.09         8.26 o
   5   2   8        255.89        229.71        23.05 o
   6   2   8         88.09         62.22        13.54 o
   7   2   8        294.42        232.98        38.12 o
  -9   3   8        426.33        420.68        25.87 o
  -8   3   8        732.60        753.34        34.74 o
  -7   3   8       1160.57       1120.72        44.21 o
  -6   3   8       1040.53        980.42        40.05 o
  -5   3   8         21.23         12.30         8.08 o
  -4   3   8        388.94        357.61        17.87 o
  -3   3   8         67.19         47.37        12.50 o
  -2   3   8        680.15        632.64        24.70 o
  -1   3   8       1181.38       1149.11        35.23 o
   0   3   8       4470.89       4314.58       113.85 o
   1   3   8       3170.66       3029.76        72.81 o
   2   3   8         33.70         29.26         8.17 o
   3   3   8         10.53         11.75         7.02 o
   4   3   8        242.40        218.49        25.26 o
   5   3   8        468.09        439.42        52.67 o
   6   3   8        725.86        685.84        35.93 o
   7   3   8        131.57         98.60        29.04 o
  -9   4   8        960.48       1002.27        42.56 o
  -8   4   8       1402.88       1352.81        77.67 o
  -7   4   8        828.20        845.46        37.44 o
  -6   4   8       1077.66       1061.23        42.74 o
  -5   4   8       1693.81       1647.91        56.81 o
  -4   4   8         24.52         24.21         8.98 o
  -3   4   8        195.09        178.28        13.63 o
  -2   4   8        569.76        597.32        23.84 o
  -1   4   8       6287.18       6398.47       204.17 o
   0   4   8      13494.38      13436.87       452.77 o
   1   4   8      11938.05      12063.74       243.31 o
   2   4   8        815.10        826.07        30.32 o
   3   4   8         67.15         49.41        10.09 o
   4   4   8          2.97         12.55         8.43 o
   5   4   8          0.99          7.72        13.30 o
   6   4   8         15.64          0.03        12.57 o
  -8   5   8       4992.19       5227.22       164.25 o
  -7   5   8        602.52        594.39        67.83 o
  -6   5   8        291.55        252.91        20.32 o
  -5   5   8         36.49         20.71         9.08 o
  -4   5   8         17.31         16.61         6.91 o
  -3   5   8       1442.62       1480.93        56.71 o
  -2   5   8         52.85         54.30         9.35 o
  -1   5   8       5144.57       5215.42       129.85 o
   0   5   8      18892.29      19724.69       646.61 o
   1   5   8      12796.03      13506.07       296.69 o
   2   5   8        652.89        665.80        27.75 o
   3   5   8        138.11        137.94        16.39 o
   4   5   8         86.38         95.24        16.00 o
   5   5   8         51.34         31.71        32.36 o
  -8   6   8       4601.98       4650.20       239.20 o
  -7   6   8          7.87         -0.17        11.79 o
  -6   6   8        326.06        328.89        24.17 o
  -5   6   8         58.53         55.20        12.13 o
  -4   6   8         72.06         72.70        10.46 o
  -3   6   8       1682.27       1737.94        47.84 o
  -2   6   8          0.06          4.67         7.02 o
  -1   6   8       1705.60       1782.52        84.28 o
   0   6   8       1988.01       2077.28        56.74 o
   1   6   8        799.01        789.75        30.93 o
   2   6   8         91.13         92.82        12.81 o
   3   6   8        107.11        127.80        17.90 o
   4   6   8        411.96        350.33        41.77 o
  -7   7   8         89.26         62.90        18.15 o
  -6   7   8         10.28          2.26         9.59 o
  -5   7   8         36.77         19.16        15.42 o
  -4   7   8        203.00        193.61        20.70 o
  -3   7   8        443.79        462.80        22.19 o
  -2   7   8        869.24        916.40        32.96 o
  -1   7   8         98.29         95.69        14.51 o
   0   7   8        751.89        786.47        31.20 o
   1   7   8        419.67        430.54        23.07 o
   2   7   8        245.64        266.46        24.80 o
  -5   8   8          0.63          4.60        11.07 o
  -4   8   8        318.79        344.91        29.35 o
  -3   8   8       3412.74       3518.32       100.44 o
  -2   8   8       3564.60       3737.31       168.70 o
  -1   8   8        963.79        935.27        46.60 o
   0   8   8         96.68        118.62        14.38 o
  -1 -11   9        143.28        150.33        25.71 o
   0 -11   9          4.75          4.44         7.91 o
   1 -11   9        134.14        134.66        13.90 o
   2 -11   9        982.62        978.16        92.43 o
   3 -11   9        899.25        882.56        39.89 o
   4 -11   9        160.26        143.29        29.34 o
   5 -11   9          2.49        -15.12        15.12 o
  -3 -10   9          0.10         -5.72         7.56 o
  -2 -10   9        115.75        111.81        13.25 o
  -1 -10   9         16.74         12.33        13.74 o
   0 -10   9        620.04        611.70        24.91 o
   1 -10   9         54.27         39.90        10.26 o
   2 -10   9       1122.29       1182.28        36.34 o
   3 -10   9          3.68          0.62         7.86 o
   4 -10   9        274.44        262.73        20.61 o
   5 -10   9       1523.13       1579.29        56.36 o
   6 -10   9        416.17        462.62        28.50 o
  -4  -9   9         86.94         65.02        11.12 o
  -3  -9   9          8.54          7.97         7.47 o
  -2  -9   9        542.90        523.34        22.86 o
  -1  -9   9       1077.10       1086.41        34.29 o
   0  -9   9       4175.38       4270.91        95.50 o
   1  -9   9       2652.79       2643.75        64.08 o
   2  -9   9         13.38         13.83         7.57 o
   3  -9   9        228.06        219.00        17.96 o
   4  -9   9        654.74        650.34        43.31 o
   5  -9   9       1003.21       1050.25        42.01 o
   6  -9   9       1040.05        971.25        48.19 o
   7  -9   9        283.96        231.33        22.39 o
  -5  -8   9        169.23        156.23        16.54 o
  -4  -8   9       1057.09       1062.14        35.21 o
  -3  -8   9       1551.62       1587.86        44.76 o
  -2  -8   9        549.66        524.88        21.90 o
  -1  -8   9       5903.68       5874.73       124.98 o
   0  -8   9      17402.11      17586.49       343.12 o
   1  -8   9       8015.43       8291.76       181.82 o
   2  -8   9        310.32        300.38        15.39 o
   3  -8   9         45.29         45.26         9.84 o
   4  -8   9          0.16         26.12        10.88 o
   5  -8   9        570.27        546.81        27.90 o
   6  -8   9        205.85        208.21        19.25 o
   7  -8   9        462.60        487.14        27.98 o
   8  -8   9       1186.25       1114.71        47.20 o
  -6  -7   9        237.44        232.55        23.29 o
  -5  -7   9        846.14        850.56        30.48 o
  -4  -7   9        808.41        782.55        28.22 o
  -3  -7   9        790.88        795.60        36.84 o
  -2  -7   9        842.70        816.68        27.52 o
  -1  -7   9       5236.96       5237.62       111.82 o
   0  -7   9      10594.21      11056.84       220.41 o
   1  -7   9       3380.83       3487.74        77.79 o
   2  -7   9         39.81         32.81        10.16 o
   3  -7   9       1218.26       1156.16        29.96 o
   4  -7   9        316.69        277.22        18.97 o
   5  -7   9         90.84         80.35        17.54 o
   6  -7   9          3.19         -6.50         6.84 o
   7  -7   9       1154.18       1140.61        45.88 o
   8  -7   9        186.59        146.67        18.31 o
  -7  -6   9        291.11        301.96        25.42 o
  -6  -6   9        556.56        525.31        22.41 o
  -5  -6   9          5.00          4.57         6.38 o
  -4  -6   9          6.13          2.72         7.06 o
  -3  -6   9          7.08          5.15         5.61 o
  -2  -6   9         61.43         43.05        10.72 o
  -1  -6   9         88.12         71.56        13.00 o
   0  -6   9        651.90        599.19        19.42 o
   1  -6   9          0.13         -2.98         4.41 o
   2  -6   9        416.10        390.76        14.42 o
   3  -6   9        246.93        223.93        13.41 o
   4  -6   9        262.36        215.89        16.58 o
   5  -6   9         81.57         83.33        12.87 o
   6  -6   9       2415.90       2372.12        75.02 o
   7  -6   9       1335.61       1392.41        65.22 o
   8  -6   9        185.29        175.84        19.33 o
   9  -6   9        117.43        102.34        16.90 o
  -7  -5   9          4.34         -5.73        11.33 o
  -6  -5   9        151.81        138.25        10.87 o
  -5  -5   9        822.71        863.40        26.72 o
  -4  -5   9        376.73        378.54        16.34 o
  -3  -5   9       6248.89       6357.06       130.64 o
  -2  -5   9       2209.46       2294.47        53.33 o
  -1  -5   9        497.38        489.26        28.81 o
   0  -5   9        154.09        135.86        10.92 o
   1  -5   9       3307.07       3396.09        72.79 o
   2  -5   9       3719.36       3638.24        77.53 o
   3  -5   9        709.58        694.77        20.40 o
   4  -5   9          0.47          5.32         7.04 o
   5  -5   9       6164.33       6345.67       195.60 o
   6  -5   9       9758.22      10001.25       254.22 o
   7  -5   9       4901.76       5039.10       138.84 o
   8  -5   9        364.09        356.75        25.26 o
   9  -5   9        157.49        167.56        20.48 o
  -8  -4   9        304.34        271.11        25.42 o
  -7  -4   9        694.38        730.94        24.61 o
  -6  -4   9         21.02         16.30         8.70 o
  -5  -4   9         14.24         23.50         5.82 o
  -4  -4   9       4732.10       4808.85       101.67 o
  -3  -4   9      14249.24      14727.42       286.56 o
  -2  -4   9       4650.48       4754.61        99.76 o
  -1  -4   9        456.10        489.30        16.84 o
   0  -4   9        766.36        790.23        22.73 o
   1  -4   9       2433.94       2466.05        54.98 o
   2  -4   9       5133.28       5337.98       109.72 o
   3  -4   9         56.99         52.00        11.83 o
   4  -4   9         12.74         22.38         8.83 o
   5  -4   9       8170.38       8162.67       209.78 o
   6  -4   9      10270.34      10553.11       266.60 o
   7  -4   9        850.18        865.61        38.48 o
   8  -4   9        344.32        327.59        24.86 o
   9  -4   9          0.01         -0.60        12.70 o
  -8  -3   9         90.02         88.73        13.92 o
  -7  -3   9        925.61        886.82        37.23 o
  -6  -3   9        238.24        212.87        12.11 o
  -5  -3   9        404.97        434.17        21.10 o
  -4  -3   9       7894.88       8164.47       164.03 o
  -3  -3   9      18155.96      18590.08       357.40 o
  -2  -3   9       5532.14       5667.84       116.87 o
  -1  -3   9        879.71        916.19        25.85 o
   0  -3   9          6.54         10.16         6.87 o
   1  -3   9         99.85        117.09        18.90 o
   2  -3   9         55.22         62.40        10.00 o
   3  -3   9         45.09         48.44         7.11 o
   4  -3   9         78.82         72.25         6.95 o
   5  -3   9        127.72        131.55        15.99 o
   6  -3   9       3003.84       3137.08        98.15 o
   7  -3   9          0.40         -2.54         9.06 o
   8  -3   9         13.41         12.83        11.33 o
   9  -3   9          8.23         -5.44        12.09 o
  -9  -2   9        300.28        297.12        26.63 o
  -8  -2   9          1.75         -4.37         6.63 o
  -7  -2   9        284.48        278.61        60.52 o
  -6  -2   9        100.20         99.62        11.02 o
  -5  -2   9        244.67        248.02        16.67 o
  -4  -2   9       5047.64       5165.19       109.13 o
  -3  -2   9       7095.03       7384.55       148.88 o
  -2  -2   9        119.25        110.18         8.78 o
  -1  -2   9        148.64        141.95         9.33 o
   0  -2   9        324.35        315.73        13.40 o
   1  -2   9         63.81         61.57         6.66 o
   2  -2   9       1377.25       1440.39        36.56 o
   3  -2   9         51.64         53.79         6.47 o
   4  -2   9        473.49        495.49        17.91 o
   5  -2   9        116.96        100.97        14.21 o
   6  -2   9         77.79         52.45        11.61 o
   7  -2   9       1246.80       1237.07        48.81 o
   8  -2   9       2364.57       2418.46       107.64 o
  -9  -1   9        479.23        460.75        27.78 o
  -8  -1   9          2.20          1.49         8.47 o
  -7  -1   9        223.84        180.65        23.30 o
  -6  -1   9        363.36        344.07        14.81 o
  -5  -1   9        822.87        832.99        25.02 o
  -4  -1   9          1.75         12.25        11.51 o
  -3  -1   9        383.23        346.98        14.93 o
  -2  -1   9       1323.90       1368.61        35.34 o
  -1  -1   9        729.57        734.79        29.02 o
   0  -1   9         36.44         38.27         5.96 o
   1  -1   9        391.89        368.26        14.79 o
   2  -1   9       1431.43       1468.02        37.59 o
   3  -1   9       4978.86       4941.95       103.94 o
   4  -1   9       5268.91       5179.99       109.22 o
   5  -1   9        726.27        720.59        24.16 o
   6  -1   9          2.72          0.25         8.60 o
   7  -1   9       2110.75       2123.28       108.81 o
   8  -1   9        875.74        893.18        57.57 o
  -9   0   9        523.99        508.80        38.75 o
  -8   0   9        368.04        382.02        29.36 o
  -7   0   9       2400.84       2282.30        72.83 o
  -6   0   9       9688.93       9156.82       445.82 o
  -5   0   9       9000.58       8923.29       218.25 o
  -4   0   9       1145.89       1195.50        35.20 o
  -3   0   9          9.22         12.90         4.89 o
  -2   0   9       1311.80       1313.39        59.93 o
  -1   0   9       2030.64       2014.50        48.41 o
   0   0   9        648.22        671.86        21.74 o
   1   0   9          0.91          3.18         4.17 o
   2   0   9       4405.98       4367.78        93.65 o
   3   0   9      14292.54      14250.03       297.72 o
   4   0   9       7063.51       7066.02       186.48 o
   5   0   9         65.01         53.28         8.63 o
   6   0   9        310.68        280.63        23.11 o
   8   0   9        696.44        643.24        66.63 o
  -9   1   9       1887.31       1796.77        62.99 o
  -8   1   9          2.36          8.21         8.16 o
  -7   1   9       7240.78       7275.90       198.60 o
  -6   1   9      12685.47      12293.78       306.95 o
  -5   1   9       6699.59       6491.27       252.56 o
  -4   1   9        640.30        625.94        21.74 o
  -3   1   9        153.49        164.23        10.93 o
  -2   1   9       2632.26       2608.15        60.65 o
  -1   1   9       1151.64       1166.53        32.58 o
   0   1   9        952.81        933.12        27.90 o
   1   1   9       1217.59       1147.60        32.79 o
   2   1   9       8415.03       8315.99       169.19 o
   3   1   9       4695.16       5002.14       107.53 o
   4   1   9        981.01        977.47        49.16 o
   5   1   9        703.29        701.31        31.00 o
   6   1   9        158.10         85.90        27.83 o
   7   1   9        249.74        161.56        35.70 o
  -9   2   9        235.40        259.79        22.92 o
  -8   2   9         64.89         52.93        11.98 o
  -7   2   9       3632.64       3540.91       164.15 o
  -6   2   9       2609.94       2585.48       121.17 o
  -5   2   9       2573.83       2496.29        59.25 o
  -4   2   9        608.00        573.72        49.84 o
  -3   2   9        308.38        244.89        13.66 o
  -2   2   9        546.31        544.87        20.84 o
  -1   2   9        189.69        166.88        11.88 o
   0   2   9         15.26         14.09         7.08 o
   1   2   9        434.93        424.16        18.55 o
   2   2   9        616.16        595.67        27.03 o
   3   2   9         10.57          1.76         9.37 o
   4   2   9         87.95         87.15        11.45 o
   5   2   9        476.38        473.95        23.66 o
   6   2   9        451.08        346.27        45.40 o
   7   2   9         52.18         64.71        27.82 o
  -8   3   9         24.41         22.68         9.79 o
  -7   3   9        207.19        164.21        17.90 o
  -6   3   9        187.37        185.70        21.48 o
  -5   3   9        100.30         80.00        12.68 o
  -4   3   9       1038.99       1020.98        33.08 o
  -3   3   9       1955.10       1896.15        53.13 o
  -2   3   9        232.39        206.56        31.29 o
  -1   3   9        609.97        616.62        29.29 o
   0   3   9       4155.53       3978.17       178.89 o
   1   3   9       4637.87       4436.57       130.15 o
   2   3   9        152.91        161.04        14.96 o
   3   3   9          0.81         -0.56         6.62 o
   4   3   9        545.65        521.16        41.91 o
   5   3   9       1888.42       1796.99        89.60 o
   6   3   9       1802.35       1779.18       100.80 o
  -8   4   9        933.07        886.17        60.91 o
  -7   4   9          1.37          8.03         8.40 o
  -6   4   9        286.93        274.64        21.70 o
  -5   4   9        782.44        695.97        33.58 o
  -4   4   9       3446.98       3559.76       127.35 o
  -3   4   9       2404.35       2479.09        62.91 o
  -2   4   9          0.02          3.51         7.87 o
  -1   4   9       2197.38       2119.76        56.70 o
   0   4   9       7645.93       7447.26       158.78 o
   1   4   9       6894.72       6643.14       145.66 o
   2   4   9        437.04        429.31        22.99 o
   3   4   9        269.59        266.81        19.83 o
   4   4   9        412.00        466.42        30.54 o
   5   4   9       1365.32       1349.56       168.04 o
  -7   5   9         96.20         94.68        28.13 o
  -6   5   9          0.54         12.87         8.47 o
  -5   5   9        260.01        223.03        21.07 o
  -4   5   9        516.43        455.96        21.98 o
  -3   5   9       1047.39       1052.01        57.17 o
  -2   5   9          0.50          3.11         6.90 o
  -1   5   9        913.94        928.53        73.70 o
   0   5   9       5821.44       5724.06       219.63 o
   1   5   9       2816.37       2769.38        86.77 o
   2   5   9          0.06         39.19        31.62 o
   3   5   9          3.31          2.58         9.05 o
   4   5   9        129.86        115.86        18.86 o
  -6   6   9         68.12         63.46        13.64 o
  -5   6   9          1.34          6.26         9.80 o
  -4   6   9         72.13         57.02        12.60 o
  -3   6   9         22.54         15.20         8.63 o
  -2   6   9         13.05          5.64         8.33 o
  -1   6   9        347.11        363.11        21.36 o
   0   6   9        851.32        858.98        33.42 o
   1   6   9          1.24          3.85         7.80 o
   2   6   9       1548.26       1587.66        49.62 o
   3   6   9        294.80        278.64        52.04 o
  -5   7   9          0.25          7.09        12.70 o
  -4   7   9          2.83         12.44        10.57 o
  -3   7   9          8.16          9.86         8.75 o
  -2   7   9          1.26         -0.13         8.51 o
  -1   7   9        193.83        173.16        16.96 o
   0   7   9         59.98         66.55        12.75 o
   1   7   9        999.96       1100.65        64.24 o
   1 -11  10        321.72        387.91        49.62 o
   2 -11  10        369.03        418.12        27.64 o
  -2 -10  10         29.28         12.36         9.06 o
  -1 -10  10         41.35         28.56         8.75 o
   0 -10  10        239.97        219.51        16.70 o
   1 -10  10         27.22         27.35        15.43 o
   2 -10  10        694.10        723.73        44.52 o
   3 -10  10        108.32        101.28        14.99 o
   4 -10  10        476.47        443.75        27.21 o
   5 -10  10       4984.06       5010.37       287.14 o
  -3  -9  10       1000.93        950.93        33.52 o
  -2  -9  10         41.50         29.20         8.54 o
  -1  -9  10        521.76        513.70        22.58 o
   0  -9  10       3099.50       3112.45        74.54 o
   1  -9  10        249.18        217.58        15.52 o
   2  -9  10         15.84         26.76         9.25 o
   3  -9  10         53.03         49.52        25.10 o
   4  -9  10       2349.92       2182.55        91.83 o
   5  -9  10       3315.74       3299.88        98.69 o
   6  -9  10        482.44        424.44        27.10 o
  -5  -8  10       1259.58       1277.57        61.27 o
  -4  -8  10       3610.62       3571.65        85.22 o
  -3  -8  10       2855.68       2878.77        70.66 o
  -2  -8  10        139.12        137.54        21.19 o
  -1  -8  10        888.27        831.61        28.96 o
   0  -8  10       6038.39       6123.41       129.89 o
   1  -8  10       1681.12       1742.52        58.65 o
   2  -8  10         24.12         17.86         5.37 o
   3  -8  10        469.58        498.62        26.54 o
   4  -8  10        605.55        570.54        29.01 o
   5  -8  10       1271.65       1232.09        56.41 o
   6  -8  10        149.34        114.18        15.40 o
   7  -8  10         43.24         31.03        11.86 o
  -5  -7  10        689.54        707.10        28.00 o
  -4  -7  10       1660.58       1667.64        47.03 o
  -3  -7  10        241.73        224.91        15.36 o
  -2  -7  10        139.34        138.37        12.50 o
  -1  -7  10       1465.16       1454.68        82.87 o
   0  -7  10       1077.20       1070.45        30.59 o
   1  -7  10         12.08         -3.42        15.35 o
   2  -7  10        338.33        323.10        14.04 o
   3  -7  10         20.08         21.78         8.70 o
   4  -7  10        130.57         99.58        19.36 o
   5  -7  10        177.84        172.15        17.35 o
   6  -7  10         73.01         79.27        14.08 o
   7  -7  10        440.48        471.35        29.19 o
   8  -7  10         29.32          1.81        19.96 o
  -6  -6  10        540.30        539.51        21.96 o
  -5  -6  10        210.02        237.63        14.16 o
  -4  -6  10        182.58        176.38        15.33 o
  -3  -6  10        457.53        448.06        18.06 o
  -2  -6  10        224.60        206.86        12.11 o
  -1  -6  10         44.77         44.79        14.26 o
   0  -6  10          1.92         -2.38         4.05 o
   1  -6  10       2929.18       2940.28        65.90 o
   2  -6  10       2548.10       2594.81        58.87 o
   3  -6  10       1677.87       1692.64        69.56 o
   4  -6  10        700.64        686.31        31.99 o
   5  -6  10        246.50        236.50        20.58 o
   6  -6  10        312.87        286.25        21.83 o
   7  -6  10         77.19         80.66        23.59 o
   8  -6  10          0.34          5.57        10.16 o
  -7  -5  10        853.63        817.34        37.81 o
  -6  -5  10        544.92        559.81        21.76 o
  -5  -5  10        386.37        390.17        17.28 o
  -4  -5  10          0.20         -4.70         4.70 o
  -3  -5  10       1557.93       1609.65        41.65 o
  -2  -5  10         47.46         43.64         8.43 o
  -1  -5  10          1.45          3.43         4.46 o
   0  -5  10        717.79        714.33        26.03 o
   1  -5  10       2283.95       2336.62        53.61 o
   2  -5  10      16045.23      15971.98       309.37 o
   3  -5  10       6290.49       6329.45       129.31 o
   4  -5  10       1907.13       1900.93        63.83 o
   5  -5  10       1194.99       1215.97        46.76 o
   6  -5  10       2528.02       2473.56       103.15 o
   7  -5  10       1153.43       1135.99        46.46 o
   8  -5  10         48.70         64.56        14.51 o
  -7  -4  10       5143.41       5194.58       244.19 o
  -6  -4  10       1806.60       1853.22        47.18 o
  -5  -4  10         80.78         74.45         9.99 o
  -4  -4  10       3810.07       3969.89        86.59 o
  -3  -4  10       4287.14       4352.18        93.48 o
  -2  -4  10       1167.95       1238.85        33.47 o
  -1  -4  10        464.99        440.41        24.16 o
   0  -4  10          1.32          1.78         3.86 o
   1  -4  10       3217.67       3319.13        72.74 o
   2  -4  10       8392.05       8517.10       170.53 o
   3  -4  10        685.61        663.34        22.88 o
   4  -4  10        536.66        545.03        28.50 o
   5  -4  10        339.21        332.90        42.07 o
   6  -4  10        165.08        148.59        30.25 o
   7  -4  10         37.07         36.56        12.70 o
   8  -4  10          5.87         16.02        11.29 o
  -8  -3  10       3319.05       3253.58       159.94 o
  -7  -3  10       2911.45       2856.02       287.72 o
  -6  -3  10        619.14        617.28        31.43 o
  -5  -3  10        292.65        294.70        23.67 o
  -4  -3  10       2128.98       2206.20        52.50 o
  -3  -3  10       5277.26       5326.66       111.17 o
  -2  -3  10       1231.41       1269.42        34.04 o
  -1  -3  10        329.45        334.51        23.45 o
   0  -3  10        231.00        214.83        13.12 o
   1  -3  10        848.02        844.03        25.38 o
   2  -3  10        410.80        364.52        16.26 o
   3  -3  10        430.51        370.01        15.12 o
   4  -3  10         13.20          0.60         7.45 o
   5  -3  10        108.83         89.21        21.17 o
   6  -3  10         93.77         95.69        14.64 o
   7  -3  10        419.26        404.01        26.98 o
   8  -3  10       1474.03       1494.99        57.75 o
  -8  -2  10        477.83        471.22        28.27 o
  -7  -2  10        557.38        527.22        57.53 o
  -6  -2  10        193.31        195.96        24.51 o
  -5  -2  10        373.29        390.35        16.39 o
  -4  -2  10        726.40        681.68        22.48 o
  -3  -2  10       1467.24       1421.61        45.78 o
  -2  -2  10        125.51        108.90         9.64 o
  -1  -2  10       1110.63       1110.48        35.60 o
   0  -2  10       1616.16       1622.72        41.04 o
   1  -2  10        127.02        128.88        20.11 o
   2  -2  10         65.09         51.42         7.15 o
   3  -2  10        860.22        781.40        24.52 o
   4  -2  10        673.66        654.10        22.22 o
   5  -2  10        492.20        474.86        27.48 o
   6  -2  10         21.19         18.64         9.88 o
   7  -2  10       2161.36       2126.04        73.07 o
   8  -2  10       5223.08       5416.95       206.20 o
  -8  -1  10        195.93        169.03        18.76 o
  -7  -1  10        318.63        319.29        23.30 o
  -6  -1  10          7.97          8.74         7.28 o
  -5  -1  10        534.98        505.47        19.14 o
  -4  -1  10         17.81         15.80         5.49 o
  -3  -1  10        934.29        906.22        27.57 o
  -2  -1  10       5433.60       5469.32       114.65 o
  -1  -1  10       8344.02       8543.47       253.44 o
   0  -1  10       6413.42       6418.15       132.31 o
   1  -1  10          0.41          6.16         4.68 o
   2  -1  10       1336.57       1314.90        35.51 o
   3  -1  10        799.04        765.49        24.88 o
   4  -1  10        305.23        280.81        15.15 o
   5  -1  10        143.64        135.76        17.01 o
   6  -1  10        119.74        111.32        16.79 o
   7  -1  10       2322.73       2283.13       103.97 o
  -8   0  10       1016.29        962.45        50.31 o
  -7   0  10          8.19         18.08         9.98 o
  -6   0  10       1133.21       1129.36        61.86 o
  -5   0  10       2983.17       2952.57        68.06 o
  -4   0  10         12.25         19.68         5.78 o
  -3   0  10        111.51        113.83        10.15 o
  -2   0  10       5531.50       5626.95       118.11 o
  -1   0  10       6870.14       6993.95       143.58 o
   0   0  10       9460.51       9442.76       189.41 o
   1   0  10        390.68        439.30        18.08 o
   2   0  10       1097.39       1114.99        32.29 o
   3   0  10       2789.59       2737.66        64.49 o
   4   0  10       2166.31       2090.77        60.44 o
   5   0  10        159.39        176.02        23.90 o
   6   0  10         16.28          7.45         9.72 o
  -8   1  10         96.25         76.58        14.23 o
  -7   1  10       1485.30       1453.89        54.67 o
  -6   1  10       3287.83       3131.36       189.33 o
  -5   1  10        883.19        863.26        27.64 o
  -4   1  10       1112.04       1114.26        32.42 o
  -3   1  10        359.16        356.45        18.24 o
  -2   1  10       4365.64       4479.47        97.32 o
  -1   1  10       3843.14       3917.77        86.61 o
   0   1  10        453.10        445.74        19.39 o
   1   1  10         91.29         83.48        18.68 o
   2   1  10        504.52        507.92        20.73 o
   3   1  10         23.43         80.82        18.01 o
   4   1  10         35.41         18.69         8.97 o
   5   1  10       1466.43       1530.62        82.54 o
   6   1  10        423.33        402.54        52.06 o
  -8   2  10         11.73         13.32        10.10 o
  -7   2  10        807.66        808.99        38.25 o
  -6   2  10        948.20        936.90        93.65 o
  -5   2  10          3.51          1.18        11.49 o
  -4   2  10       1423.24       1394.86        39.47 o
  -3   2  10        517.83        548.62        25.99 o
  -2   2  10        164.78        184.18        24.16 o
  -1   2  10        189.08        187.81        15.91 o
   0   2  10        153.60        142.62        12.47 o
   1   2  10          0.52         -0.05         5.69 o
   2   2  10        465.79        433.44        20.05 o
   3   2  10        413.77        397.36        23.69 o
   4   2  10       1058.63       1064.09        36.60 o
   5   2  10       3415.97       3211.83       383.45 o
   6   2  10       2333.12       2066.37       114.29 o
  -8   3  10        144.02        120.08        16.26 o
  -7   3  10         63.84         47.99        12.20 o
  -6   3  10        102.54         92.94        14.52 o
  -5   3  10        516.02        516.08        29.29 o
  -4   3  10       3533.26       3471.93       103.78 o
  -3   3  10       2269.49       2313.18        61.72 o
  -2   3  10       2078.95       2091.60        56.63 o
  -1   3  10       1453.43       1362.12        42.39 o
   0   3  10        515.81        475.87        42.98 o
   1   3  10        312.20        323.48        19.77 o
   2   3  10         21.96         21.26         8.75 o
   3   3  10         49.39         40.60        10.31 o
   4   3  10       1751.22       1699.04        65.40 o
   5   3  10       8654.34       8481.75       217.87 o
  -7   4  10         70.09         49.43        15.42 o
  -6   4  10         33.41         39.11        10.82 o
  -5   4  10       2047.65       1953.63        67.66 o
  -4   4  10       8575.38       7877.45       472.10 o
  -3   4  10       4539.59       4494.90       139.72 o
  -2   4  10        186.36        161.47        15.02 o
  -1   4  10        166.58        130.11        14.24 o
   0   4  10       1789.48       1690.14        50.51 o
   1   4  10        201.03        178.46        18.39 o
   2   4  10        513.22        486.39        26.73 o
   3   4  10          5.09         11.67         9.41 o
   4   4  10       1078.70       1029.31        97.60 o
  -6   5  10        206.85        195.58        20.98 o
  -5   5  10        852.86        795.69        38.97 o
  -4   5  10       2426.80       2342.75       103.40 o
  -3   5  10       1318.38       1302.48        66.35 o
  -2   5  10          3.36         12.27         8.18 o
  -1   5  10        277.11        288.83        19.77 o
   0   5  10        634.99        612.91        28.19 o
   1   5  10         10.66         25.08        10.51 o
   2   5  10        416.57        468.48        39.51 o
   3   5  10        202.45        190.51        22.03 o
  -5   6  10        174.79        175.09        21.07 o
  -4   6  10        328.12        281.82        25.66 o
  -3   6  10         13.90          7.15        12.23 o
  -2   6  10        116.20        103.61        14.21 o
  -1   6  10         73.74         72.67        13.30 o
   0   6  10        108.66         88.61        13.97 o
   1   6  10        445.77        393.13        25.24 o
   0 -10  11         38.20         31.62         9.64 o
   1 -10  11        211.82        187.95        20.87 o
   2 -10  11        229.75        235.47        38.42 o
   3 -10  11         24.96         34.40        10.89 o
  -2  -9  11        238.46        232.97        19.97 o
  -1  -9  11        284.14        296.57        18.50 o
   0  -9  11         11.50         12.20         8.54 o
   1  -9  11        550.04        502.46        28.31 o
   2  -9  11        102.31         92.10        33.57 o
   3  -9  11        421.63        459.12        26.88 o
   4  -9  11       3369.22       3413.16       102.19 o
   5  -9  11       6844.36       6780.64       199.90 o
  -4  -8  11       4666.45       4887.78       138.41 o
  -3  -8  11       1613.36       1574.24        56.56 o
  -2  -8  11        672.39        687.46        32.71 o
  -1  -8  11        277.16        277.30        32.98 o
   0  -8  11          0.93          6.22         5.22 o
   1  -8  11          0.27         -0.58         4.97 o
   2  -8  11          1.00          1.69         7.56 o
   3  -8  11        238.48        183.77        18.13 o
   4  -8  11        463.24        438.12        26.30 o
   5  -8  11        764.23        792.14        46.34 o
   6  -8  11          3.90         -3.42         9.80 o
  -5  -7  11        796.94        901.99        30.17 o
  -4  -7  11       1917.03       1941.83        61.67 o
  -3  -7  11          0.91          1.34         5.77 o
  -2  -7  11         86.89         82.08         9.57 o
  -1  -7  11         98.67         92.43         9.40 o
   0  -7  11        362.24        341.83        15.70 o
   1  -7  11        795.65        784.61        28.45 o
   2  -7  11       2433.42       2537.47        78.80 o
   3  -7  11       2000.40       1956.26        65.13 o
   4  -7  11          1.66         12.90         8.32 o
   5  -7  11         79.82         81.88        14.64 o
   6  -7  11        377.50        342.02        25.96 o
   7  -7  11        195.38        157.92        24.50 o
  -6  -6  11         18.00         15.08        10.57 o
  -5  -6  11         37.44         37.44         7.99 o
  -4  -6  11         54.42         45.60         8.17 o
  -3  -6  11        595.07        648.17        23.28 o
  -2  -6  11        515.67        521.13        19.98 o
  -1  -6  11         32.37         25.68         6.24 o
   0  -6  11         83.42         86.70         8.92 o
   1  -6  11       4709.66       4888.88       103.74 o
   2  -6  11       7516.78       7556.03       153.81 o
   3  -6  11       5193.81       5078.12       172.22 o
   4  -6  11        952.28        948.46        40.19 o
   5  -6  11         28.21         28.58        10.85 o
   6  -6  11        942.97        926.94        42.08 o
   7  -6  11        161.96        159.16        19.92 o
  -6  -5  11       4405.32       4769.20       108.90 o
  -5  -5  11       1126.52       1172.00        34.34 o
  -4  -5  11          8.46         16.28         5.94 o
  -3  -5  11          0.04         13.26        10.39 o
  -2  -5  11        105.70         97.36         9.42 o
  -1  -5  11       1160.98       1153.36        32.49 o
   0  -5  11          0.07          6.70         7.14 o
   1  -5  11       5837.51       5848.37       124.34 o
   2  -5  11      10333.59      10357.31       239.73 o
   3  -5  11       5756.17       5754.08       220.40 o
   4  -5  11       1810.55       1875.64        64.51 o
   5  -5  11          1.34         -4.87         8.24 o
   6  -5  11        110.50         94.17        15.21 o
   7  -5  11         22.08         21.78        11.97 o
  -7  -4  11      11317.38      12059.25       437.44 o
  -6  -4  11       5517.91       5990.25       169.78 o
  -5  -4  11       1299.61       1481.21        40.40 o
  -4  -4  11        482.64        474.40        18.94 o
  -3  -4  11         24.51         21.64         5.82 o
  -2  -4  11         44.63         38.99         6.88 o
  -1  -4  11        258.75        253.78        13.38 o
   0  -4  11          2.90          2.19         5.93 o
   1  -4  11       7697.26       7486.85       152.48 o
   2  -4  11       2687.39       2726.51        63.23 o
   3  -4  11        918.81        918.79        39.91 o
   4  -4  11          1.80          0.27        11.19 o
   5  -4  11         42.55         29.51        10.51 o
   6  -4  11        266.69        235.42        21.91 o
   7  -4  11        320.79        257.36        23.84 o
  -7  -3  11       3210.44       3232.05        98.47 o
  -6  -3  11       1210.43       1217.95        47.12 o
  -5  -3  11        676.81        689.43        23.93 o
  -4  -3  11        296.79        301.95        15.06 o
  -3  -3  11        168.98        150.59        11.20 o
  -2  -3  11        135.70        121.34        10.01 o
  -1  -3  11         54.29         45.09         7.76 o
   0  -3  11         32.94         34.62        11.37 o
   1  -3  11        600.08        609.48        21.77 o
   2  -3  11         70.60         52.43         7.80 o
   3  -3  11        784.45        650.24        40.71 o
   4  -3  11        294.47        259.84        20.90 o
   5  -3  11        361.03        408.05        26.03 o
   6  -3  11        535.57        494.64        48.74 o
   7  -3  11        596.46        684.29        36.46 o
  -7  -2  11         50.55         34.95        10.97 o
  -6  -2  11          4.25         -1.61         7.03 o
  -5  -2  11        102.79         73.12         8.67 o
  -4  -2  11         18.99         13.34         5.83 o
  -3  -2  11         85.86         83.65        13.36 o
  -2  -2  11       1123.78       1131.24        47.63 o
  -1  -2  11       7204.42       6987.22       164.06 o
   0  -2  11       5411.22       5519.82       116.28 o
   1  -2  11       1029.75        991.74        29.62 o
   2  -2  11          1.56         -0.29         4.78 o
   3  -2  11          2.92         -1.16         6.26 o
   4  -2  11        320.01        325.88        59.01 o
   5  -2  11        633.92        610.32        32.89 o
   6  -2  11          0.73         -9.60        10.16 o
   7  -2  11       1597.94       1461.31        58.67 o
  -7  -1  11        253.27        250.98        21.16 o
  -6  -1  11        884.19        843.64        65.75 o
  -5  -1  11        265.97        268.67        14.60 o
  -4  -1  11       1047.71       1020.11        30.86 o
  -3  -1  11        213.83        225.20        13.23 o
  -2  -1  11       7395.21       7258.35       149.31 o
  -1  -1  11      21370.27      21548.20       416.63 o
   0  -1  11      11096.86      11271.64       224.11 o
   1  -1  11        241.14        251.14        14.29 o
   2  -1  11        295.95        268.86        14.53 o
   3  -1  11         25.08         26.86         6.89 o
   4  -1  11        101.08         95.06        14.64 o
   5  -1  11        229.17        209.32        21.53 o
   6  -1  11        403.86        381.39        27.14 o
  -7   0  11         59.77         55.35        15.12 o
  -6   0  11          5.77         12.96         8.88 o
  -5   0  11        196.32        173.77        12.80 o
  -4   0  11        859.58        875.95        28.13 o
  -3   0  11         11.96         13.00         6.28 o
  -2   0  11       4786.39       4779.17       103.25 o
  -1   0  11      11215.77      11494.06       268.45 o
   0   0  11       8068.83       8241.57       168.33 o
   1   0  11        471.02        438.14        18.60 o
   2   0  11        271.89        278.80        15.51 o
   3   0  11         92.07        103.53        11.53 o
   4   0  11         31.57          7.76         9.51 o
   5   0  11         59.07         55.76        14.09 o
   6   0  11         74.06         46.57        18.75 o
  -7   1  11         45.71         22.58        16.93 o
  -6   1  11        458.81        471.33        28.29 o
  -5   1  11        111.68        113.71        15.25 o
  -4   1  11        940.52        899.31        31.94 o
  -3   1  11          0.26          0.57         5.74 o
  -2   1  11        164.42        152.45        12.57 o
  -1   1  11        465.81        439.04        19.79 o
   0   1  11        109.90        101.02        13.12 o
   1   1  11          8.55         11.61         6.52 o
   2   1  11         63.72         61.26         9.25 o
   3   1  11        319.86        330.84        18.09 o
   4   1  11        754.64        770.73        28.52 o
   5   1  11       2038.18       2176.40       108.76 o
  -7   2  11         76.12         69.57        22.68 o
  -6   2  11          0.43          3.34         7.76 o
  -5   2  11         16.32         15.26        10.28 o
  -4   2  11       1608.49       1624.32        44.68 o
  -3   2  11        719.83        667.39        24.97 o
  -2   2  11         29.70         38.41         8.06 o
  -1   2  11        756.57        713.38        26.19 o
   0   2  11       1011.84       1034.98        36.88 o
   1   2  11       1848.02       1843.46        50.03 o
   2   2  11          5.84         -2.96         7.86 o
   3   2  11        242.45        222.73        17.83 o
   4   2  11       2084.27       2075.38        77.16 o
   5   2  11       6361.98       6195.70       253.94 o
  -6   3  11        117.01        108.07        15.69 o
  -5   3  11        498.03        450.43        69.02 o
  -4   3  11       6290.91       6209.79       169.34 o
  -3   3  11       6403.51       6377.47       140.00 o
  -2   3  11       1160.91       1156.27        38.70 o
  -1   3  11         56.63         59.94        13.42 o
   0   3  11         31.64         24.40        11.50 o
   1   3  11        489.33        476.39        24.53 o
   2   3  11        492.57        478.58        25.03 o
   3   3  11          3.79          3.47         9.00 o
   4   3  11       1092.92       1032.97        59.11 o
  -6   4  11        114.67         85.29        16.94 o
  -5   4  11       5941.36       5559.94       283.81 o
  -4   4  11      12415.86      12083.52       414.68 o
  -3   4  11       4251.18       4223.50       108.17 o
  -2   4  11         91.92         87.44        20.04 o
  -1   4  11        117.84        104.95        13.44 o
   0   4  11         68.73         61.55        11.46 o
   1   4  11        282.53        272.61        28.46 o
   2   4  11        316.51        287.34        22.01 o
  -4   5  11       5696.44       5464.07       223.87 o
  -3   5  11        658.06        648.59        35.73 o
  -2   5  11        127.23        108.08        14.32 o
  -1   5  11         78.36         61.82        12.34 o
   0   5  11          1.22          4.77         8.61 o
  -1  -9  12         17.06         11.39         8.30 o
   0  -9  12        976.11        993.01        31.43 o
   1  -9  12       1516.54       1543.75        57.31 o
   2  -9  12        316.59        304.14        23.91 o
   3  -9  12         24.67         23.70        10.50 o
  -2  -8  12        418.88        418.51        26.48 o
  -1  -8  12        195.08        191.64        18.08 o
   0  -8  12        387.32        379.31        30.48 o
   1  -8  12         24.92         19.56         9.08 o
   2  -8  12        286.23        296.75        22.34 o
   3  -8  12         11.66         -8.03         8.40 o
   4  -8  12        337.12        320.09        24.56 o
   5  -8  12        173.59        140.41        38.72 o
  -4  -7  12       1881.20       1981.65        52.09 o
  -3  -7  12         45.15         36.27         8.57 o
  -2  -7  12          1.19         -2.95         5.46 o
  -1  -7  12         59.85         52.25         8.32 o
   0  -7  12         59.78         78.57         9.23 o
   1  -7  12        169.88        161.99        13.51 o
   2  -7  12        353.21        313.18        29.35 o
   3  -7  12        837.67        894.60        39.77 o
   4  -7  12         22.30         22.17        10.62 o
   5  -7  12          7.98         -8.70         8.70 o
  -5  -6  12         87.68         85.28        16.94 o
  -4  -6  12         10.19         12.73         7.35 o
  -3  -6  12        699.71        720.68        25.53 o
  -2  -6  12       1215.65       1202.17        35.27 o
  -1  -6  12        656.31        656.65        27.11 o
   0  -6  12          0.79          7.71         5.13 o
   1  -6  12       2332.05       2349.20        56.75 o
   2  -6  12       5042.77       5065.65       226.55 o
   3  -6  12       2899.84       2952.48        91.43 o
   4  -6  12          1.00          1.45         9.06 o
   5  -6  12          0.87          1.91         9.80 o
   6  -6  12       1302.30       1280.02        53.04 o
  -5  -5  12        774.79        827.92        28.47 o
  -4  -5  12        212.46        238.78        14.76 o
  -3  -5  12       2350.01       2395.38        58.45 o
  -2  -5  12        635.60        645.24        23.35 o
  -1  -5  12        422.97        425.44        18.34 o
   0  -5  12        180.66        179.69        12.19 o
   1  -5  12       3143.09       3229.97        73.95 o
   2  -5  12       6363.74       6401.75       284.49 o
   3  -5  12       3738.49       3815.26       112.81 o
   4  -5  12         15.73          7.37         9.71 o
   5  -5  12          0.03          8.47        10.88 o
   6  -5  12        631.91        648.19        35.65 o
  -6  -4  12       3241.06       3514.26       146.20 o
  -5  -4  12        355.82        364.52        18.23 o
  -4  -4  12        166.67        183.14        13.27 o
  -3  -4  12        664.54        727.30        29.31 o
  -2  -4  12        811.51        803.28        39.19 o
  -1  -4  12        246.43        239.55        13.50 o
   0  -4  12         64.94         76.76         8.74 o
   1  -4  12       3798.36       3876.73        94.83 o
   2  -4  12       2781.82       2720.18        86.47 o
   3  -4  12        420.34        412.78        28.21 o
   4  -4  12        482.00        440.64        51.76 o
   5  -4  12         67.58         54.01        13.43 o
   6  -4  12        140.54        144.27        19.36 o
  -6  -3  12        212.19        202.72        19.92 o
  -5  -3  12         34.35         31.47         7.97 o
  -4  -3  12        198.67        210.39        21.21 o
  -3  -3  12        405.20        419.70        18.34 o
  -2  -3  12         13.07         15.02         5.62 o
  -1  -3  12        610.51        599.10        22.30 o
   0  -3  12         53.78         50.52         7.79 o
   1  -3  12        152.17        123.57        18.86 o
   2  -3  12         21.14          3.44         5.64 o
   3  -3  12        716.66        645.03        36.95 o
   4  -3  12       1218.04       1145.70        88.86 o
   5  -3  12        231.60        180.79        22.99 o
   6  -3  12         38.53         50.16        21.47 o
  -6  -2  12        192.09        169.36        18.58 o
  -5  -2  12        670.54        669.83        24.73 o
  -4  -2  12       1126.51       1123.96        33.88 o
  -3  -2  12          4.67         10.25         5.87 o
  -2  -2  12         97.58        104.08        10.18 o
  -1  -2  12       4570.95       4542.54        99.15 o
   0  -2  12       5275.72       5363.09       114.35 o
   1  -2  12        163.19        158.35        12.08 o
   2  -2  12        299.86        292.76        15.35 o
   3  -2  12        350.59        323.34        24.41 o
   4  -2  12       2039.32       1937.44        67.73 o
   5  -2  12       1380.47       1355.44        54.31 o
   6  -2  12          2.18          8.77        13.00 o
  -6  -1  12        558.02        564.68        31.73 o
  -5  -1  12       1994.46       1967.14        67.20 o
  -4  -1  12       3168.82       3207.46       131.57 o
  -3  -1  12         30.98         20.65         6.61 o
  -2  -1  12       2675.67       2669.26        63.69 o
  -1  -1  12       8153.20       8398.48       172.08 o
   0  -1  12       4970.14       5106.10       172.60 o
   1  -1  12         77.56         72.72         8.86 o
   2  -1  12         80.67         64.22         8.99 o
   3  -1  12       1015.91       1046.78        63.35 o
   4  -1  12       1796.06       1758.35        63.63 o
   5  -1  12        599.17        633.78        35.60 o
  -6   0  12        205.84        207.03        21.15 o
  -5   0  12        502.28        483.24        28.20 o
  -4   0  12        217.13        191.67        14.11 o
  -3   0  12        134.04        117.66        11.16 o
  -2   0  12       1494.40       1477.99        41.04 o
  -1   0  12       3415.24       3352.52        77.47 o
   0   0  12        419.86        388.21        18.16 o
   1   0  12        111.34        127.09        18.12 o
   2   0  12        180.81        165.09        13.60 o
   3   0  12        347.69        321.93        17.96 o
   4   0  12        186.79        195.34        22.13 o
   5   0  12          3.38         -2.25        11.77 o
  -6   1  12          1.57         -2.74         8.84 o
  -5   1  12          7.15          5.07         7.94 o
  -4   1  12         26.75         24.99         7.42 o
  -3   1  12         17.22         16.95         7.55 o
  -2   1  12         92.62         87.77        10.76 o
  -1   1  12        890.62        830.95        52.99 o
   0   1  12         46.88         42.14         8.58 o
   1   1  12       1873.05       1799.89        49.10 o
   2   1  12        395.39        392.22        24.54 o
   3   1  12        180.58        153.15        17.80 o
   4   1  12          7.35         -4.66        10.59 o
  -5   2  12        341.25        302.63        29.35 o
  -4   2  12        502.35        528.60        39.35 o
  -3   2  12         72.72         58.03        14.25 o
  -2   2  12          1.94          8.68         7.50 o
  -1   2  12          1.73          7.20         6.19 o
   0   2  12       1321.11       1285.19        39.45 o
   1   2  12       3715.85       3767.81        88.43 o
   2   2  12       1425.77       1431.80        53.04 o
   3   2  12        200.55        202.48        18.62 o
  -5   3  12       1283.33       1284.04        52.43 o
  -4   3  12       6075.21       6020.52       167.05 o
  -3   3  12       2898.48       2948.48        92.83 o
  -2   3  12        501.73        490.29        41.78 o
  -1   3  12         16.45         13.07         8.70 o
   0   3  12        276.09        232.52        25.57 o
   1   3  12       1256.41       1187.12        41.47 o
   2   3  12        401.25        366.35        24.22 o
  -3   4  12       3319.46       3190.50       101.22 o
  -2   4  12        215.68        191.88        18.07 o
  -1   4  12         61.81         64.42        12.49 o
   0   4  12         56.36         58.67        15.72 o
   0  -8  13        144.25        131.20        17.31 o
   1  -8  13         50.39         64.18        13.69 o
   2  -8  13        361.70        420.52        28.78 o
  -2  -7  13        675.02        683.36        25.94 o
  -1  -7  13       1213.58       1212.84        52.75 o
   0  -7  13        141.25        125.00        11.47 o
   1  -7  13         68.33         41.85        11.97 o
   2  -7  13         17.19         18.35        11.19 o
   3  -7  13        164.73        135.65        18.32 o
   4  -7  13        363.68        407.39        32.38 o
  -3  -6  13       3349.64       3501.39        81.48 o
  -2  -6  13       6070.76       6299.78       134.32 o
  -1  -6  13       4729.88       4831.23       106.34 o
   0  -6  13          3.45          5.24         6.03 o
   1  -6  13        953.51        911.23        40.79 o
   2  -6  13        883.12        923.40        41.91 o
   3  -6  13        281.65        274.47        24.51 o
   4  -6  13        508.62        521.48        33.00 o
  -4  -5  13        222.92        220.41        17.35 o
  -3  -5  13       3496.53       3739.28        92.44 o
  -2  -5  13       3371.48       3476.80        80.31 o
  -1  -5  13       1920.61       1982.89        51.52 o
   0  -5  13         32.96         28.57        10.23 o
   1  -5  13        308.26        293.61        23.73 o
   2  -5  13        400.72        395.34        27.85 o
   3  -5  13        436.52        456.77        29.67 o
   4  -5  13         19.17         22.11        11.41 o
   5  -5  13         44.54         33.87        25.40 o
  -4  -4  13          2.08         -1.98         6.34 o
  -3  -4  13        469.19        435.36        19.95 o
  -2  -4  13        177.04        173.80        13.48 o
  -1  -4  13        192.75        185.12        13.78 o
   0  -4  13          4.66          4.03         5.77 o
   1  -4  13          1.24          2.00         5.77 o
   2  -4  13         22.19        406.39        52.61 o
   3  -4  13          1.48          4.01        10.10 o
   4  -4  13       1108.01        987.03        46.99 o
   5  -4  13        757.18        649.71        37.09 o
  -5  -3  13       1036.73       1044.56       106.38 o
  -4  -3  13        601.82        538.16        22.79 o
  -3  -3  13         85.69         74.82        10.11 o
  -2  -3  13        311.81        343.58        24.50 o
  -1  -3  13         63.78         42.03         7.95 o
   0  -3  13        122.74        115.96        11.10 o
   1  -3  13         32.82         27.41         7.25 o
   2  -3  13        209.73        217.75        21.59 o
   3  -3  13       1798.08       1798.35       100.20 o
   4  -3  13       7093.53       6920.21       188.73 o
  -5  -2  13       2678.76       2904.16       167.31 o
  -4  -2  13       1758.60       1816.58        48.89 o
  -3  -2  13       1315.06       1240.85        56.12 o
  -2  -2  13        407.19        389.41        25.58 o
  -1  -2  13        162.44        142.27        12.95 o
   0  -2  13        104.86        100.74        10.58 o
   1  -2  13          7.65         24.66         7.35 o
   2  -2  13          5.00          4.83         9.41 o
   3  -2  13       2118.82       2083.17        72.25 o
   4  -2  13       6781.98       6814.11       289.85 o
  -5  -1  13       7317.96       7435.15       199.52 o
  -4  -1  13       2511.63       2478.55       100.05 o
  -3  -1  13        171.55        152.87        17.78 o
  -2  -1  13        341.84        323.24        24.67 o
  -1  -1  13       2346.41       2368.36       111.13 o
   0  -1  13         28.40         12.56         6.77 o
   1  -1  13        509.85        519.64        21.55 o
   2  -1  13        122.32        111.75        12.22 o
   3  -1  13        572.83        500.49        31.72 o
   4  -1  13       2312.48       2391.68        81.87 o
  -5   0  13       1971.29       1973.88       148.82 o
  -4   0  13        194.11        183.23        23.90 o
  -3   0  13        188.43        179.03        14.30 o
  -2   0  13        201.31        205.76        15.11 o
  -1   0  13        467.24        459.65        20.72 o
   0   0  13        131.87        118.87        11.93 o
   1   0  13        804.18        829.11        29.25 o
   2   0  13        131.89        131.99        13.03 o
   3   0  13         37.14         25.95        14.51 o
  -4   1  13         12.54          2.84        19.35 o
  -3   1  13         27.44         34.27         8.56 o
  -2   1  13          1.27          8.86         6.92 o
  -1   1  13         50.32         63.67        10.19 o
   0   1  13        356.34        335.93        19.26 o
   1   1  13       2166.75       2101.16        56.17 o
   2   1  13       2290.07       2225.67        79.46 o
  -3   2  13        203.47        162.41        14.69 o
  -2   2  13         14.72        -10.20        10.20 o
  -1   2  13         48.10         57.54        11.57 o
   0   2  13       2136.30       2120.68        57.17 o
   1   2  13       5852.85       5742.99       204.01 o
   0  -6  14        692.08        735.84        75.71 o
   1  -6  14         99.14         73.83        15.85 o
  -2  -5  14       3639.02       3569.06       153.64 o
  -1  -5  14        982.95        973.94        33.06 o
   0  -5  14         30.06         25.07         8.44 o
   1  -5  14        390.10        404.38        29.58 o
   2  -5  14        235.80        209.98        23.81 o
  -2  -4  14          0.59         -8.23         8.23 o
  -1  -4  14         14.20         -1.22         7.28 o
   0  -4  14        109.16        120.74        13.49 o
   1  -4  14        110.05        111.81        27.22 o
   2  -4  14         10.74          7.26        10.28 o
  -3  -3  14        117.48        137.60        13.09 o
  -2  -3  14         64.00         63.63         9.90 o
  -1  -3  14        585.12        553.77        23.19 o
   0  -3  14       1416.53       1423.11        41.19 o
   1  -3  14        592.64        531.14        32.26 o
   2  -3  14          6.06          0.70        13.00 o
  -3  -2  14        449.84        416.99        20.48 o
  -2  -2  14        103.04         93.89        11.22 o
  -1  -2  14         48.37         53.65         9.31 o
   0  -2  14        826.56        787.60        28.20 o
   1  -2  14        350.14        331.80        17.87 o
   2  -2  14          0.20          4.59        10.96 o
  -2  -1  14         19.13         17.92         7.52 o
  -1  -1  14         40.61         36.34         9.85 o
   0  -1  14          3.18         -4.08         6.66 o
   1  -1  14         57.87         62.21        10.05 o
  -1   0  14         55.22         50.53         9.33 o
   0   0  14        192.54        171.21        20.57 o
                                                
