# Supplementary material for: Crystal structures and hydrogen-bonding analysis of a series of solvated ammonium salts of molybdenum(II) chloride clusters
Source: Acta Crystallogr E Crystallogr Commun. 2019 Oct 22;75(Pt 11):1705–11. doi: 10.1107/S205698901901380X (PMC6829717; doi:10.1107/S205698901901380X)
Supplement: Supplementary file 3 [file e-75-01705-1sup6.mol]

1
  --CCDC--071119    3D                              

 59 79  0  0  0  0  0  0  0  0999 V2000
    2.0180    3.7786    5.1625 Mo     0
    3.3470    1.8046    6.2224 Mo     0
    3.0650    4.0231    7.5333 Mo     0
    2.3713    1.6581    3.9594 Cl     0
    3.0581    5.0011    3.2855 Cl     0
    1.8464    5.8834    6.4596 Cl     0
    1.1512    2.5283    7.1083 Cl     0
    2.8819   -0.5165    6.6939 Cl     0
    2.1746    4.5380    9.7336 Cl     0
   -0.1857    4.0593    4.1938 Cl     0
    5.4003    3.3645    6.5806 Mo     0
    4.0713    5.3385    5.5206 Mo     0
    4.3532    3.1200    4.2098 Mo     0
    5.0469    5.4850    7.7837 Cl     0
    4.3602    2.1421    8.4576 Cl     0
    5.5719    1.2597    5.2834 Cl     0
    6.2670    4.6148    4.6348 Cl     0
    4.5364    7.6596    5.0492 Cl     0
    5.2436    2.6051    2.0095 Cl     0
    7.6040    3.0838    7.5493 Cl     0
   -0.5157    7.1633   -0.2811 N      0
   -0.0319    6.4745   -0.5637 H      0
   -1.3095    6.7563   -0.1174 H      0
   -0.6463    7.8097   -0.9160 H      0
    0.1223    7.7213    0.9136 C      0
    0.0921    7.0022    2.0867 C      0
   -0.3435    6.1585    2.1250 H      0
    0.7060    7.5265    3.2035 C      0
    0.6928    7.0409    4.0196 H      0
    1.3332    8.7407    3.1448 C      0
    1.7542    9.0945    3.9197 H      0
    0.7359    8.9456    0.8326 C      0
    0.7357    9.4347    0.0186 H      0
    1.3540    9.4520    1.9623 C      0
    1.7947   10.2929    1.9228 H      0
   -1.2632    6.1151    9.8998 O      0
   -1.7703    7.0229    7.8905 N      0
   -2.4740    8.1526    8.4491 C      0
   -2.5523    8.0411    9.4202 H      0
   -3.3686    8.2089    8.0539 H      0
   -1.9781    8.9754    8.2546 H      0
   -1.2276    6.1042    8.6664 C      0
   -0.7769    5.3819    8.2450 H      0
   -1.7006    6.9318    6.4422 C      0
   -1.3191    6.0662    6.1873 H      0
   -1.1352    7.6533    6.0963 H      0
   -2.6023    7.0148    6.0665 H      0
    7.1403    5.8109    0.6082 O      0
    5.5281    7.3991    0.6314 N      0
    6.1217    6.3349    1.0815 C      0
    5.7387    5.9184    1.8446 H      0
    4.3626    7.9880    1.2859 C      0
    4.1534    7.4823    2.0986 H      0
    3.5956    7.9584    0.6762 H      0
    4.5560    8.9196    1.5215 H      0
    6.0175    8.0856   -0.5472 C      0
    6.6129    8.8150   -0.2759 H      0
    5.2606    8.4508   -1.0502 H      0
    6.5108    7.4537   -1.1111 H      0
  1  2  1
  1  3  1
  1  4  1
  1  5  1
  1  6  1
  1  7  1
  1 10  1
  1 12  1
  1 13  1
  2  3  1
  2  4  1
  2  7  1
  2  8  1
  2 11  1
  2 13  1
  2 15  1
  2 16  1
  3  6  1
  3  7  1
  3  9  1
  3 11  1
  3 12  1
  3 14  1
  3 15  1
  4 13  1
  5 12  1
  5 13  1
  6 12  1
 11 12  1
 11 13  1
 11 14  1
 11 15  1
 11 16  1
 11 17  1
 11 20  1
 12 13  1
 12 14  1
 12 17  1
 12 18  1
 13 16  1
 13 17  1
 13 19  1
 21 22  1
 21 23  1
 21 24  1
 21 25  1
 25 26  1
 25 32  1
 26 27  1
 26 28  1
 28 29  1
 28 30  1
 30 31  1
 30 34  1
 32 33  1
 32 34  1
 34 35  1
 36 42  1
 37 38  1
 37 42  1
 37 44  1
 38 39  1
 38 40  1
 38 41  1
 42 43  1
 44 45  1
 44 46  1
 44 47  1
 48 50  1
 49 50  1
 49 52  1
 49 56  1
 50 51  1
 52 53  1
 52 54  1
 52 55  1
 56 57  1
 56 58  1
 56 59  1
M  END
$$$$
