# Supplementary material for: Crystal structures and hydrogen-bonding analysis of a series of solvated ammonium salts of molybdenum(II) chloride clusters
Source: Acta Crystallogr E Crystallogr Commun. 2019 Oct 22;75(Pt 11):1705–11. doi: 10.1107/S205698901901380X (PMC6829717; doi:10.1107/S205698901901380X)
Supplement: Supplementary file 4 [file e-75-01705-2sup3.hkl]

#
# h,k,l, Fc-squared, Fo-squared, sigma(Fo-squared), status flag
#
data_2
_shelx_title ' scan_0mo in P-1 #  2'
_shelx_refln_list_code          4
_shelx_F_calc_maximum      255.73
_exptl_crystal_F_000       790.00
_reflns_d_resolution_high  0.8400

loop_
 _space_group_symop_operation_xyz
 'x, y, z'
 '-x, -y, -z'

_cell_length_a    10.1752
_cell_length_b    10.3227
_cell_length_c    13.7357
_cell_angle_alpha  95.204
_cell_angle_beta  111.483
_cell_angle_gamma 101.973

_shelx_F_squared_multiplier     1.000

loop_
 _refln_index_h
 _refln_index_k
 _refln_index_l
 _refln_F_squared_calc
 _refln_F_squared_meas
 _refln_F_squared_sigma
 _refln_observed_status
   2   0   0        734.28        682.58        16.78 o
   3   0   0       9526.25       9301.58       162.03 o
   4   0   0      27479.08      27570.89       516.61 o
   5   0   0      47262.48      48561.30      1056.32 o
   6   0   0       6108.16       6162.99       148.73 o
   7   0   0       4609.56       4863.85       123.82 o
   8   0   0      14059.95      14360.95       370.69 o
   9   0   0       9210.17       9339.09       415.75 o
  10   0   0       1567.53       1691.49        80.12 o
 -11   1   0          8.39        -22.97        24.32 o
 -10   1   0       2948.68       3136.79       119.31 o
  -9   1   0       5184.34       5298.76       197.97 o
  -8   1   0       2841.58       2833.76       106.35 o
  -7   1   0        438.79        505.78        27.42 o
  -6   1   0       3342.09       3462.77       101.43 o
  -5   1   0      32658.78      33323.54       622.57 o
  -4   1   0      26356.83      26218.28       487.23 o
  -3   1   0        785.29        756.92        19.02 o
  -2   1   0        174.97        162.14         6.57 o
  -1   1   0      33822.91      32260.22       673.48 o
   1   1   0       6303.08       6390.82       111.85 o
   2   1   0       2253.64       2170.52        53.12 o
   3   1   0      15637.22      16164.48       297.77 o
   4   1   0      28426.71      28290.06       866.68 o
   5   1   0      13488.00      13774.25       328.80 o
   6   1   0        283.00        257.70        30.80 o
   7   1   0       3774.69       3555.89       192.75 o
   8   1   0      10214.66      10297.48       314.42 o
   9   1   0       7281.86       7195.71       233.55 o
  10   1   0        613.98        521.51        44.45 o
 -11   2   0         60.69         16.61        46.84 o
 -10   2   0        441.50        468.94        37.39 o
  -9   2   0        291.97        281.61        25.50 o
  -8   2   0        964.69        873.41        43.37 o
  -7   2   0       2186.59       2264.69        78.15 o
  -6   2   0        258.76        244.66        16.09 o
  -5   2   0       3494.91       3405.97        71.65 o
  -4   2   0          2.11          8.75         5.90 o
  -3   2   0      24104.46      24752.02       480.32 o
  -2   2   0        322.69        317.43        11.71 o
  -1   2   0       2148.37       2124.58        40.14 o
   0   2   0       1369.15       1448.94        29.62 o
   1   2   0      21307.99      21632.34       372.07 o
   2   2   0      14077.52      14469.95       279.39 o
   3   2   0       3979.44       4098.43        99.19 o
   4   2   0        283.56        267.90        21.83 o
   5   2   0         35.81         18.49        11.45 o
   6   2   0        162.23        144.29        16.64 o
   7   2   0          9.45         14.33        16.45 o
   8   2   0       4264.48       4321.33       152.89 o
   9   2   0        996.54       1049.45        61.30 o
  10   2   0        378.00        374.15        41.41 o
 -11   3   0       2400.62       2252.05       176.49 o
 -10   3   0        828.29        905.55        95.79 o
  -9   3   0        449.19        434.79        26.40 o
  -8   3   0        258.86        230.45        18.68 o
  -7   3   0       3247.30       3214.61        91.71 o
  -6   3   0       4437.44       4382.64       118.31 o
  -5   3   0        489.86        480.99        22.10 o
  -4   3   0         88.55         95.95         8.87 o
  -3   3   0       5934.12       5886.16       107.54 o
  -2   3   0      11460.35      11174.64       198.78 o
  -1   3   0      12454.77      12224.85       211.58 o
   0   3   0        498.64        520.94        19.07 o
   1   3   0         60.58         18.31         8.97 o
   2   3   0       7466.76       7018.69       163.72 o
   3   3   0       2241.20       2064.53        74.91 o
   4   3   0         27.24         45.27        12.86 o
   5   3   0         41.59         16.34        12.67 o
   6   3   0       1006.83       1045.65        46.59 o
   7   3   0       1176.48       1234.91        52.86 o
   8   3   0         68.15         34.37        55.62 o
   9   3   0         58.15         50.80        26.95 o
 -11   4   0       8388.13       9115.85       467.58 o
 -10   4   0       1148.83       1039.72        65.14 o
  -9   4   0          4.47         17.35        12.86 o
  -8   4   0       1659.76       1719.87        57.83 o
  -7   4   0      18225.91      18286.48       453.43 o
  -6   4   0      27465.57      26991.12       549.74 o
  -5   4   0        838.74        838.27        47.01 o
  -4   4   0      11421.90      11065.17       276.55 o
  -3   4   0      32199.49      31368.13       632.39 o
  -2   4   0      14719.86      13823.16       282.02 o
  -1   4   0      11574.75      11491.01       202.50 o
   0   4   0        509.21        672.80        20.90 o
   1   4   0      21402.39      20563.01       455.45 o
   2   4   0      51460.52      52279.54      1132.51 o
   3   4   0        458.37        424.23        26.87 o
   4   4   0         50.18         31.55        18.12 o
   5   4   0        294.83        321.05        22.03 o
   6   4   0      10596.89      11022.34       291.11 o
   7   4   0      10282.87      10088.80       316.08 o
   8   4   0        179.52        174.51        31.63 o
   9   4   0       2149.73       2295.16       105.86 o
 -11   5   0       5634.84       5787.46       276.21 o
 -10   5   0       1852.12       1865.62        96.08 o
  -9   5   0        333.22        349.38        50.15 o
  -8   5   0       7841.26       7853.32       207.20 o
  -7   5   0      14987.95      14852.44       373.28 o
  -6   5   0       8839.41       8968.85       322.97 o
  -5   5   0         96.55         83.82         9.52 o
  -4   5   0       9490.49       9715.12       204.73 o
  -3   5   0      40867.30      39348.43      1119.56 o
  -2   5   0      31001.04      30377.26       790.45 o
  -1   5   0       2254.45       2297.18        56.72 o
   0   5   0       1255.38       1160.47        48.87 o
   1   5   0      27337.09      26883.81       671.67 o
   2   5   0      32547.01      32708.87       801.99 o
   3   5   0       5441.53       5469.85       153.19 o
   4   5   0        605.16        602.26        31.65 o
   5   5   0       8281.60       8671.79       234.12 o
   6   5   0      15861.49      15835.74       473.61 o
   7   5   0       7363.45       7425.36       332.37 o
   8   5   0         19.10          7.26        22.99 o
 -10   6   0        341.88        420.63        45.32 o
  -9   6   0        530.55        452.41        61.49 o
  -8   6   0       1613.41       1532.55        54.55 o
  -7   6   0        893.35        843.91        35.41 o
  -6   6   0        824.26        837.18        35.18 o
  -5   6   0       1370.22       1431.40        54.08 o
  -4   6   0       5323.19       5135.03       118.14 o
  -3   6   0      18354.29      18179.93       449.61 o
  -2   6   0       1074.94       1080.07        40.59 o
  -1   6   0        557.42        569.43        56.47 o
   0   6   0        160.44        158.15        23.63 o
   1   6   0       6190.04       6119.77       210.92 o
   2   6   0      14790.10      14589.19       375.74 o
   3   6   0       1676.11       1615.10        61.89 o
   4   6   0       3006.47       2913.95        96.74 o
   5   6   0       1734.32       1827.18       104.82 o
   6   6   0       2114.86       1861.71        87.30 o
   7   6   0       1318.32       1336.96       239.55 o
   8   6   0          2.06         32.42        29.61 o
 -10   7   0         98.45        146.35        35.55 o
  -9   7   0        708.45        670.28        56.68 o
  -8   7   0          1.41         -7.19        22.40 o
  -7   7   0        174.53        171.53        17.03 o
  -6   7   0        277.67        255.57        20.55 o
  -5   7   0       1620.15       1668.70       100.79 o
  -4   7   0        126.07        164.33        22.69 o
  -3   7   0          0.23          2.43        18.67 o
  -2   7   0         35.52         32.14        11.96 o
  -1   7   0         82.61         91.86        13.76 o
   0   7   0        218.96        250.45        82.04 o
   1   7   0          4.26         13.20        13.37 o
   2   7   0          5.08         -3.48        13.17 o
   3   7   0        520.98        441.28        31.84 o
   4   7   0          0.56        -15.42        15.42 o
   5   7   0        107.51         85.89        27.23 o
   6   7   0        186.90        163.59        60.83 o
   7   7   0          0.89        -25.15        25.15 o
 -10   8   0       2664.88       2660.62       134.80 o
  -9   8   0       2513.16       2594.23       131.45 o
  -8   8   0        131.56        131.51        35.49 o
  -7   8   0        735.45        651.37        60.38 o
  -6   8   0        141.32        157.60        45.43 o
  -5   8   0       6725.65       6564.98       187.32 o
  -4   8   0       5407.05       5956.81       313.21 o
  -3   8   0         34.19         27.05        12.87 o
  -2   8   0        177.99        190.61        36.03 o
  -1   8   0        509.53        452.96        34.35 o
   0   8   0       2354.20       2383.59        80.54 o
   1   8   0       2603.09       2660.10        89.58 o
   2   8   0         60.54         42.82        24.05 o
   3   8   0       3319.79       3380.57       112.18 o
   4   8   0       2841.42       2724.67       162.43 o
   5   8   0         56.96         26.08        22.06 o
   6   8   0         74.77         49.28        29.80 o
  -9   9   0       4354.31       4501.14       202.09 o
  -8   9   0        813.98        732.49        69.05 o
  -7   9   0        392.26        373.74        52.91 o
  -6   9   0       5749.85       5742.40       180.74 o
  -5   9   0       9693.65       9564.59       263.57 o
  -4   9   0       5329.58       5530.24       235.14 o
  -3   9   0          5.90          2.67        40.19 o
  -2   9   0       2918.41       2895.81       140.66 o
  -1   9   0      12896.68      13264.35       345.32 o
   0   9   0       8130.62       8801.36       239.74 o
   1   9   0        129.20         73.10        18.51 o
   2   9   0        775.52        795.00        59.28 o
   3   9   0       5275.43       5598.60       170.15 o
   4   9   0       5141.52       5358.83       191.94 o
   5   9   0        753.10        744.42        92.08 o
  -8  10   0        187.01        124.39        46.08 o
  -7  10   0        771.18        835.72       234.61 o
  -6  10   0       2404.87       2193.58       152.08 o
  -5  10   0       6107.73       6283.95       191.60 o
  -4  10   0       2741.65       2756.50       177.99 o
  -3  10   0         46.56         33.88        24.67 o
  -2  10   0       5663.95       5953.21       174.32 o
  -1  10   0       7492.69       7598.85       213.96 o
   0  10   0        995.46        924.97        65.06 o
   1  10   0         16.24         -9.25        40.21 o
   2  10   0        457.88        426.07        34.63 o
   3  10   0       6412.61       6821.71       339.95 o
  -7  11   0          1.43         18.08        48.44 o
  -6  11   0        820.85        765.75       106.40 o
  -5  11   0        510.86        455.37        68.65 o
  -4  11   0         27.40         24.31        32.76 o
  -3  11   0        112.96         94.43        21.88 o
  -2  11   0        310.77        292.90        32.23 o
  -1  11   0        602.02        613.33        40.71 o
   0  11   0        160.32        126.44        24.40 o
   1  11   0         38.09          0.35        21.38 o
   2  11   0        112.63         84.25        49.15 o
  -5  12   0        597.85        579.96        80.87 o
  -4  12   0         77.26         25.77        55.30 o
  -3  12   0       1149.68       1083.65        56.39 o
  -2  12   0        228.38        229.73        59.82 o
  -1  12   0         21.09        -12.59        30.26 o
   1 -12   1         63.43         10.47        21.71 o
   2 -12   1        505.19        481.13        81.99 o
   3 -12   1       1264.13       1219.65       102.20 o
   4 -12   1         98.41        127.18        53.91 o
  -2 -11   1        206.17        198.33        32.53 o
  -1 -11   1         33.76         18.37        24.11 o
   0 -11   1        718.12        755.15       129.52 o
   1 -11   1       1873.67       1942.67        76.44 o
   2 -11   1        166.56        155.28        28.57 o
   3 -11   1         42.99         29.04        18.47 o
   4 -11   1         40.65         31.45        39.19 o
   5 -11   1        322.06        304.75        56.29 o
   6 -11   1        596.76        666.70        78.56 o
   7 -11   1          7.99         56.69        45.59 o
  -4 -10   1       9959.53      10498.15       352.23 o
  -3 -10   1       5979.40       6169.52       227.25 o
  -2 -10   1         88.59         76.63        29.41 o
  -1 -10   1        394.44        379.42        30.79 o
   0 -10   1       3613.81       3618.05       116.63 o
   1 -10   1      13755.25      14102.66       432.19 o
   2 -10   1       5080.16       4941.43       157.40 o
   3 -10   1         61.06         33.81        16.93 o
   4 -10   1       4791.00       4896.70       203.49 o
   5 -10   1       5560.39       5283.96       235.28 o
   6 -10   1       2835.46       2971.37       223.12 o
   7 -10   1        411.55        457.23        63.75 o
   8 -10   1        649.98        772.10        76.33 o
  -5  -9   1       2924.94       3010.71       128.63 o
  -4  -9   1      10065.85      10142.47       282.66 o
  -3  -9   1       5335.32       5245.78       162.30 o
  -2  -9   1        516.49        497.16        34.95 o
  -1  -9   1       1391.71       1463.74        74.62 o
   0  -9   1      11451.69      12027.91       317.55 o
   1  -9   1      15280.18      15844.59       407.37 o
   2  -9   1       3038.00       2937.60        95.58 o
   3  -9   1        641.51        581.27        57.03 o
   4  -9   1       7484.53       7494.60       318.70 o
   5  -9   1      12116.84      12105.32       324.19 o
   6  -9   1       3406.77       3589.89       173.27 o
   7  -9   1        185.41         77.48        40.34 o
   8  -9   1       2241.93       2272.23       126.46 o
   9  -9   1       7344.73       8162.85       322.43 o
  -6  -8   1         74.75        104.63        77.74 o
  -5  -8   1        708.18        705.75       105.42 o
  -4  -8   1       2697.28       2557.05        94.70 o
  -3  -8   1       2349.02       2213.53        82.90 o
  -2  -8   1        277.88        227.45        24.03 o
  -1  -8   1       3475.35       3254.18       103.77 o
   0  -8   1       4665.49       4760.43       138.99 o
   1  -8   1        645.66        606.38        35.17 o
   2  -8   1       1108.69       1105.29        45.60 o
   3  -8   1        482.67        438.46        26.00 o
   4  -8   1       7445.92       7566.01       262.45 o
   5  -8   1       6699.57       6807.61       190.52 o
   6  -8   1         43.91         38.25        31.21 o
   7  -8   1        701.79        697.67        66.38 o
   8  -8   1        549.18        519.57        53.81 o
   9  -8   1       3441.35       3786.91       172.24 o
  -7  -7   1          6.43         15.14        28.04 o
  -6  -7   1        142.90         95.91        26.64 o
  -5  -7   1         10.02          7.11        18.64 o
  -4  -7   1        132.02        161.40        24.34 o
  -3  -7   1         20.45         26.87        17.58 o
  -1  -7   1         44.91         65.84        15.24 o
   0  -7   1        296.41        331.84        32.51 o
   1  -7   1         12.40         26.70        10.56 o
   2  -7   1         56.14         42.35        12.09 o
   3  -7   1         36.05          9.28         8.26 o
   4  -7   1       1538.70       1568.93        45.43 o
   5  -7   1         86.52         83.26        10.86 o
   6  -7   1        347.93        325.66        22.62 o
   7  -7   1         13.74         -4.06        23.99 o
   8  -7   1         12.43         23.52        27.23 o
   9  -7   1        700.44        670.43        57.26 o
  10  -7   1         80.11         55.25        64.73 o
  -8  -6   1        235.33        275.25        40.34 o
  -7  -6   1       1202.71       1145.61        79.09 o
  -6  -6   1       3418.01       3617.25       138.97 o
  -5  -6   1       2236.60       2227.89        81.27 o
  -4  -6   1        670.30        691.84        39.09 o
  -3  -6   1       1459.56       1551.19        71.20 o
  -2  -6   1      20895.43      20332.92       623.96 o
  -1  -6   1       3797.76       3760.92       110.64 o
   0  -6   1        356.57        383.25        23.02 o
   1  -6   1        454.96        450.22        23.41 o
   2  -6   1       3404.21       3677.64       184.63 o
   3  -6   1      19068.85      19465.23       855.77 o
   4  -6   1        639.96        612.15        21.77 o
   5  -6   1       1290.33       1302.90        51.41 o
   6  -6   1       2001.91       2024.76       152.52 o
   7  -6   1       2487.79       2738.05        82.43 o
   8  -6   1       1155.70       1240.78        74.41 o
   9  -6   1        123.29         58.20        27.85 o
  10  -6   1        854.52        838.62        63.30 o
  -9  -5   1        947.80       1064.91        69.91 o
  -8  -5   1        412.36        267.07        36.29 o
  -7  -5   1      10686.71      10567.73       332.75 o
  -6  -5   1      17528.29      18164.76       465.22 o
  -5  -5   1       5026.56       5246.14       153.99 o
  -4  -5   1        292.31        355.25        26.23 o
  -3  -5   1      15999.95      15980.37       404.72 o
  -2  -5   1      34725.91      34380.43       842.55 o
  -1  -5   1      18176.89      17855.98       443.25 o
   0  -5   1        497.79        489.15        19.70 o
   1  -5   1       4248.11       4200.47        94.44 o
   2  -5   1      44539.89      43262.77       868.63 o
   3  -5   1      30704.84      30874.28       622.63 o
   4  -5   1       2430.84       2403.20        56.74 o
   5  -5   1       3826.45       3735.52        98.89 o
   6  -5   1      12745.47      12914.53       268.22 o
   7  -5   1      16481.36      16580.78       414.19 o
   8  -5   1       4973.42       5183.38       142.48 o
   9  -5   1         49.06         42.44        24.18 o
  10  -5   1       3114.55       3181.58       140.10 o
  -9  -4   1        773.07        578.81        61.17 o
  -8  -4   1       1252.14       1187.31       163.06 o
  -7  -4   1      12962.83      13854.89       363.52 o
  -6  -4   1       4813.63       4913.44       206.76 o
  -5  -4   1        878.59        835.55        36.86 o
  -4  -4   1        352.98        377.72        28.86 o
  -3  -4   1      18254.84      18607.37       464.36 o
  -2  -4   1      48119.65      48131.14      1041.62 o
  -1  -4   1      26648.01      26888.18       505.57 o
   0  -4   1       1772.37       1824.11        42.74 o
   1  -4   1      18651.41      18526.18       321.11 o
   2  -4   1      23600.39      22658.37       455.79 o
   3  -4   1      19789.15      19152.86       389.33 o
   4  -4   1       3696.15       3739.97        82.18 o
   5  -4   1       4714.17       4750.80       104.61 o
   6  -4   1      16152.99      15811.83       326.05 o
   7  -4   1      10943.21      10911.96       275.03 o
   8  -4   1        544.50        540.38        30.12 o
   9  -4   1        172.16        155.73        19.53 o
  10  -4   1       1382.07       1462.21        85.28 o
 -10  -3   1          0.83         56.60        29.52 o
  -9  -3   1         26.88         20.67        24.90 o
  -8  -3   1        492.91        498.97        58.56 o
  -7  -3   1       3287.93       3376.60       107.73 o
  -6  -3   1        668.02        677.50        32.58 o
  -5  -3   1        126.55        134.01        16.82 o
  -4  -3   1        339.35        357.98        21.76 o
  -3  -3   1       2155.50       2190.55        67.85 o
  -2  -3   1       5780.83       5660.66       113.78 o
  -1  -3   1       3293.88       3401.19        66.05 o
   0  -3   1        208.97        211.77         9.31 o
   1  -3   1       1360.07       1297.41        27.29 o
   2  -3   1       3772.01       3570.28        66.32 o
   3  -3   1        867.14        838.43        21.63 o
   4  -3   1        490.44        461.43        19.16 o
   5  -3   1       1800.48       1787.93        53.81 o
   6  -3   1       6031.54       6088.11       131.07 o
   7  -3   1       2221.01       2214.19        67.73 o
   8  -3   1         63.55         59.22        14.22 o
   9  -3   1         55.35         38.13        17.98 o
  10  -3   1       1216.37       1239.36       120.42 o
 -10  -2   1        163.07         90.69        29.60 o
  -9  -2   1       1334.08       1270.10       101.88 o
  -8  -2   1       1225.75       1178.42        82.67 o
  -7  -2   1        233.33        222.64        51.34 o
  -6  -2   1         69.63         52.49        13.51 o
  -5  -2   1        692.78        779.63        31.26 o
  -4  -2   1       3103.79       3328.58        85.90 o
  -3  -2   1        287.22        270.62        14.70 o
  -2  -2   1       1223.07       1317.04        31.21 o
  -1  -2   1        244.97        264.32        10.06 o
   0  -2   1       4692.54       4707.87        83.92 o
   1  -2   1       6239.73       6589.77       115.17 o
   2  -2   1       2432.78       2387.50        45.19 o
   3  -2   1       1053.87       1095.43        24.02 o
   4  -2   1       1514.43       1498.60        34.34 o
   5  -2   1       3753.90       3789.30        78.54 o
   6  -2   1       1283.90       1362.88        44.74 o
   7  -2   1        122.77        160.60        15.71 o
   8  -2   1         72.51         55.01        24.45 o
   9  -2   1         73.52         41.79        28.02 o
  10  -2   1         21.82         27.58        29.27 o
 -10  -1   1        859.78        791.92        52.90 o
  -9  -1   1       5489.57       5696.05       191.30 o
  -8  -1   1       3005.42       2808.01        93.50 o
  -7  -1   1        466.76        502.17        49.80 o
  -6  -1   1        999.44        986.01        60.61 o
  -5  -1   1      16157.09      16027.33       385.77 o
  -4  -1   1      22091.05      22041.92       647.75 o
  -3  -1   1       2654.06       2610.57        51.30 o
  -2  -1   1        509.00        515.38        20.03 o
  -1  -1   1      20409.03      20392.70       367.74 o
   0  -1   1      33677.26      21752.02      1957.01 o
   1  -1   1      10958.62      11149.03       254.78 o
   2  -1   1         53.19         47.47         4.27 o
   3  -1   1       6658.92       6499.27       124.81 o
   4  -1   1      19923.08      20200.58       376.92 o
   5  -1   1       6928.07       6698.94       131.97 o
   6  -1   1          1.20          9.62        13.15 o
   7  -1   1        676.87        771.61        34.36 o
   8  -1   1       2537.72       2764.51        88.05 o
   9  -1   1       4051.35       4057.60       141.71 o
  10  -1   1        645.30        591.09        44.49 o
 -11   0   1          7.10        -25.66        25.66 o
 -10   0   1       3722.93       3701.06       136.44 o
  -9   0   1      11132.94      11044.33       293.80 o
  -8   0   1       8891.51       9146.63       244.80 o
  -7   0   1        654.47        722.30        40.16 o
  -6   0   1       4895.10       4802.61       119.68 o
  -5   0   1      41746.24      42753.62       934.80 o
  -4   0   1      17985.42      17939.52       340.50 o
  -3   0   1       7919.06       8233.69       144.75 o
  -2   0   1        895.23        885.96        20.49 o
   1   0   1      11005.12      11165.21       207.10 o
   2   0   1      10268.89      10709.84       184.00 o
   3   0   1       7499.56       7441.74       130.74 o
   4   0   1      29635.32      29893.97       560.32 o
   5   0   1      18461.74      18900.44       418.63 o
   6   0   1        427.78        377.07        22.25 o
   7   0   1       4900.50       5024.14       147.52 o
   8   0   1       9678.04       9623.51       255.31 o
   9   0   1       6529.90       6407.65       210.05 o
  10   0   1        391.87        384.66        54.00 o
 -11   1   1        142.15        120.27        32.20 o
 -10   1   1       2751.93       2737.45       107.25 o
  -9   1   1       4398.06       4641.16       136.63 o
  -8   1   1        541.29        578.34        31.74 o
  -7   1   1        308.61        277.00        20.57 o
  -6   1   1       1984.39       1893.12       102.95 o
  -5   1   1       8665.81       8653.78       203.12 o
  -4   1   1       5606.05       5578.37       109.99 o
  -3   1   1       2168.32       2180.92        45.60 o
  -2   1   1        241.44        285.79        13.73 o
  -1   1   1      25425.99      24924.01       451.71 o
   0   1   1      21183.94      20427.46       394.05 o
   1   1   1        704.71        704.26        15.60 o
   2   1   1          1.75          7.03         6.98 o
   3   1   1      11373.17      11452.16       216.98 o
   4   1   1      22160.96      22272.71       544.05 o
   5   1   1       4003.75       3963.23       126.98 o
   6   1   1        649.43        615.07        54.11 o
   7   1   1       1509.25       1471.74        57.12 o
   8   1   1       4250.36       4351.02       151.32 o
   9   1   1       2540.80       2510.78       103.14 o
  10   1   1          3.55         28.07        36.76 o
 -11   2   1         17.28         39.40        25.42 o
 -10   2   1         62.97         76.42        20.47 o
  -9   2   1          3.99         10.70        19.56 o
  -8   2   1          3.16          1.62        13.84 o
  -7   2   1        926.08       1032.46        38.22 o
  -6   2   1         62.94         49.36        10.14 o
  -5   2   1       1155.76       1078.20        29.92 o
  -4   2   1         26.37         18.02         6.55 o
  -3   2   1        141.16        166.37         8.61 o
  -2   2   1        288.64        310.47        14.36 o
  -1   2   1       1043.93       1073.70        24.75 o
   0   2   1       1284.98       1264.62        26.92 o
   1   2   1        162.23        185.53         8.87 o
   2   2   1        614.97        955.93        77.50 o
   3   2   1       1375.51       1470.27        46.73 o
   4   2   1         34.30         32.86         9.48 o
   5   2   1        415.45        380.81        23.59 o
   6   2   1         62.18         51.99        13.72 o
   7   2   1         29.21         20.81        18.40 o
   8   2   1        746.86        783.92        50.14 o
   9   2   1          0.27         15.51        23.40 o
 -11   3   1        667.51        661.30        46.02 o
 -10   3   1        652.88        580.03        35.47 o
  -9   3   1          0.75         14.48        22.12 o
  -8   3   1        693.29        711.40        32.36 o
  -7   3   1       1609.48       1486.86        50.04 o
  -6   3   1       1911.85       2060.36        82.06 o
  -5   3   1        229.02        163.34        19.16 o
  -4   3   1        200.01        217.77        19.63 o
  -3   3   1       5194.99       5243.53        97.61 o
  -2   3   1       9020.50       9357.97       165.09 o
  -1   3   1        231.81        267.60        16.27 o
   0   3   1        245.09        235.71        10.67 o
   1   3   1        269.95        309.12        15.42 o
   2   3   1       3682.04       3710.42       104.46 o
   3   3   1       1873.73       1991.69        62.21 o
   4   3   1         18.59         17.41        10.19 o
   5   3   1         21.88         24.88        10.40 o
   6   3   1        511.76        514.97        28.97 o
   7   3   1        237.92        188.69        28.95 o
   8   3   1          0.04        -27.97        27.97 o
   9   3   1          0.42         16.13        29.27 o
 -11   4   1       2456.17       2299.04       181.71 o
 -10   4   1        395.79        353.60        26.77 o
  -9   4   1          7.14          7.43        15.27 o
  -8   4   1       4039.90       4003.24       113.51 o
  -7   4   1      10803.65      10853.88       275.33 o
  -6   4   1       2770.53       2671.73        78.20 o
  -5   4   1         99.87        103.54        10.81 o
  -4   4   1       1936.71       1870.42        46.48 o
  -3   4   1      14525.60      14195.53       291.68 o
  -2   4   1       5753.68       5421.95       108.69 o
  -1   4   1         56.32         47.30         7.70 o
   0   4   1       2000.17       1947.70        58.49 o
   1   4   1      20007.22      20583.07       455.87 o
   2   4   1      20527.36      19875.11       442.87 o
   3   4   1        898.53        894.80        34.51 o
   4   4   1       1088.26       1035.74        47.17 o
   5   4   1       3590.19       3667.95       109.62 o
   6   4   1       7803.18       7697.64       246.17 o
   7   4   1       3120.94       3084.57       121.87 o
   8   4   1        164.27         95.18        58.88 o
 -11   5   1       1701.07       1574.74        88.73 o
 -10   5   1        603.17        591.34        50.76 o
  -9   5   1         40.75         50.37        15.37 o
  -8   5   1       8257.31       8531.40       223.79 o
  -7   5   1       8630.47       8826.87       228.79 o
  -6   5   1        743.49        669.70        29.58 o
  -5   5   1        126.86        172.56        12.81 o
  -4   5   1       6539.64       6701.24       145.66 o
  -3   5   1      23386.87      23319.09       475.74 o
  -2   5   1      14271.04      14658.29       301.63 o
  -1   5   1        114.96        105.05        12.51 o
   0   5   1       6707.44       6909.99       182.10 o
   1   5   1      17436.98      18262.50       580.62 o
   2   5   1       6806.98       6851.37       165.43 o
   3   5   1       1755.01       1617.41        54.08 o
   4   5   1        157.55        168.14        20.22 o
   5   5   1       4849.94       4885.26       143.48 o
   6   5   1       5937.88       6056.31       204.66 o
   7   5   1        175.83        117.52        34.81 o
   8   5   1        473.07        448.78        45.15 o
 -11   6   1        138.01        106.31        55.95 o
 -10   6   1        361.54        378.67        43.55 o
  -9   6   1          4.64         -8.81        13.27 o
  -8   6   1       1275.80       1235.95        47.37 o
  -7   6   1       1783.19       1829.82        61.91 o
  -6   6   1        687.83        701.95        56.38 o
  -5   6   1        250.81        270.65        22.37 o
  -4   6   1        392.52        351.73        29.37 o
  -3   6   1       1806.29       1691.29        57.21 o
  -2   6   1        331.80        293.36        19.77 o
  -1   6   1          0.10          1.30        13.34 o
   0   6   1         44.08         32.51        12.57 o
   1   6   1       1651.55       1592.22        71.46 o
   2   6   1       1046.91       1000.43        49.21 o
   3   6   1         90.86         46.59        27.66 o
   4   6   1        327.98        295.08        26.93 o
   5   6   1        955.47        963.65       106.09 o
   6   6   1        990.13        926.00        57.94 o
   7   6   1         21.82         36.30        48.47 o
 -10   7   1        152.38        146.43        41.96 o
  -9   7   1        501.20        449.70        83.62 o
  -8   7   1        167.83        136.33        35.19 o
  -7   7   1         73.26         59.29        21.34 o
  -6   7   1         76.43         73.32        45.19 o
  -5   7   1          0.05         11.80        16.67 o
  -4   7   1        568.26        640.27        44.46 o
  -3   7   1         42.37         34.29        12.41 o
  -2   7   1        201.08        190.19        18.21 o
  -1   7   1       1534.65       1600.07        60.80 o
   0   7   1         27.44         24.97        12.44 o
   1   7   1        160.57        145.04        19.09 o
   2   7   1        214.54        157.89        30.11 o
   3   7   1         69.90         70.16        18.73 o
   4   7   1       2550.88       2739.43       111.96 o
   5   7   1        154.51         83.18        36.76 o
   6   7   1         95.08        123.28        57.90 o
 -10   8   1        281.55        241.38        42.18 o
  -9   8   1        646.21        620.26        57.17 o
  -8   8   1         40.14         28.47        30.91 o
  -7   8   1          2.79        -11.96        15.71 o
  -6   8   1       1222.53       1244.80        67.80 o
  -5   8   1       2006.17       2097.31        80.22 o
  -4   8   1         49.68         53.51        22.26 o
  -3   8   1          0.72        -12.64        12.64 o
  -2   8   1        681.71        639.89        34.12 o
  -1   8   1       3771.02       3900.69       160.89 o
   0   8   1       1470.13       1602.74        68.68 o
   1   8   1          4.84          5.89        14.39 o
   2   8   1         11.29         22.35        23.71 o
   3   8   1       1054.07        964.34        50.03 o
   4   8   1        703.56        824.37       127.55 o
   5   8   1          6.16         -6.01        39.03 o
  -9   9   1        799.18        921.37        76.67 o
  -8   9   1        154.63        168.82        47.49 o
  -7   9   1        473.19        389.36        75.16 o
  -6   9   1       5249.09       5447.70       213.98 o
  -5   9   1       1461.66       1357.96        84.67 o
  -4   9   1        283.61        256.98        31.77 o
  -3   9   1          2.44         -2.79        30.86 o
  -2   9   1       2814.26       2759.58        92.59 o
  -1   9   1       4951.66       5048.81       150.00 o
   0   9   1        951.60        990.29        47.18 o
   1   9   1       1347.39       1362.97        58.74 o
   2   9   1       1493.34       1425.07        67.81 o
   3   9   1       1699.03       1667.78        91.15 o
   4   9   1       1117.40       1103.90        65.82 o
  -8  10   1         95.33        112.67        43.24 o
  -7  10   1         95.20        122.68        43.24 o
  -6  10   1       1779.92       1682.07       167.01 o
  -5  10   1        866.19        846.94        62.23 o
  -4  10   1          1.31         24.34        28.58 o
  -3  10   1        408.24        340.23        45.84 o
  -2  10   1        924.23        929.02        61.27 o
  -1  10   1       2267.58       2284.32        84.82 o
   0  10   1        108.89         99.90        20.92 o
   1  10   1         43.92         18.55        18.73 o
   2  10   1        506.91        450.98        51.67 o
   3  10   1       1224.41       1336.86        81.36 o
  -7  11   1        393.62        262.73        58.62 o
  -6  11   1        107.52         98.69        49.69 o
  -5  11   1         17.50         26.96        31.83 o
  -4  11   1        135.45        120.42        34.00 o
  -3  11   1         42.56         23.27        18.70 o
  -2  11   1        412.58        433.29        41.40 o
  -1  11   1         22.57         -6.06        38.29 o
   0  11   1         14.64         23.43        19.98 o
   1  11   1         55.52         35.63        20.79 o
  -4  12   1         35.19         80.76        36.90 o
  -3  12   1        278.65        291.05        56.49 o
  -2  12   1         37.23         13.52        20.29 o
   0 -12   2         29.42          4.38        18.47 o
   1 -12   2          3.32        -12.98        17.98 o
   2 -12   2        827.58        802.02        83.96 o
   3 -12   2        254.80        333.42        63.88 o
   4 -12   2         50.49         63.43        46.86 o
  -2 -11   2         33.70         42.73        22.03 o
  -1 -11   2        113.81        119.71        23.57 o
   0 -11   2        706.75        705.08        58.67 o
   1 -11   2        261.21        247.53        26.88 o
   2 -11   2          6.90         30.26        23.69 o
   3 -11   2         42.94        -31.97        31.97 o
   4 -11   2        306.89        186.81        54.68 o
   5 -11   2        826.59        864.83       164.98 o
   6 -11   2         79.76         86.22        49.07 o
  -4 -10   2       5271.33       5149.99       302.58 o
  -3 -10   2       2015.88       2068.70        84.14 o
  -2 -10   2        290.87        277.63        28.91 o
  -1 -10   2        946.48        927.87        62.07 o
   0 -10   2       5839.24       5851.85       171.77 o
   1 -10   2       6186.58       6339.96       182.02 o
   2 -10   2        895.85        933.20        44.70 o
   3 -10   2        984.53        881.60        43.17 o
   4 -10   2       4137.79       3892.74       187.18 o
   5 -10   2       7517.54       7053.49       564.21 o
   6 -10   2       1705.36       1748.83       133.80 o
   7 -10   2          3.35         10.97        49.77 o
   8 -10   2        769.05        760.47        74.34 o
  -5  -9   2       3091.59       3349.00       138.45 o
  -4  -9   2       4634.90       4640.25       187.70 o
  -3  -9   2       2357.31       2436.75        91.76 o
  -2  -9   2        393.47        415.63        50.03 o
  -1  -9   2       1996.58       1991.31       169.71 o
   0  -9   2      13340.20      13658.23       355.71 o
   1  -9   2       4843.76       4848.26       168.17 o
   2  -9   2         53.07         13.11        20.37 o
   3  -9   2        313.65        304.51        52.14 o
   4  -9   2       3825.47       3745.94       120.65 o
   5  -9   2       8944.81       9212.58       400.07 o
   6  -9   2       1073.20       1083.21        84.40 o
   7  -9   2        236.65        175.97        58.56 o
   8  -9   2       2393.83       2336.65       128.15 o
  -6  -8   2         19.18          9.47        29.27 o
  -5  -8   2       1724.60       1563.33        73.04 o
  -4  -8   2       1285.48       1363.27        63.12 o
  -3  -8   2          8.96         24.70        18.60 o
  -2  -8   2        119.92        123.05        21.26 o
  -1  -8   2       1176.94       1241.75        52.39 o
   0  -8   2       4516.07       4613.63       134.58 o
   1  -8   2        411.63        368.69        27.52 o
   2  -8   2        177.99        145.79        16.49 o
   3  -8   2        259.64        246.24        19.38 o
   4  -8   2       4633.43       4861.11       143.86 o
   5  -8   2       1056.48       1159.07        45.72 o
   6  -8   2         70.47          7.72        28.57 o
   7  -8   2        253.76        218.72        39.69 o
   8  -8   2       1025.74       1077.33        98.28 o
   9  -8   2       1202.62       1300.75        86.66 o
  -7  -7   2        294.49        282.85        83.61 o
  -6  -7   2          2.86         19.48        22.60 o
  -5  -7   2        944.47        926.12        50.05 o
  -4  -7   2         10.66         19.96        20.96 o
  -3  -7   2       1293.23       1241.41        54.91 o
  -2  -7   2        528.38        474.68        30.59 o
  -1  -7   2         37.98         36.01        13.68 o
   0  -7   2        329.19        312.05        21.71 o
   1  -7   2        123.04        141.84        14.36 o
   2  -7   2        402.43        385.03        17.56 o
   3  -7   2        164.66        182.51        12.03 o
   4  -7   2          4.08         -6.63        13.15 o
   5  -7   2          0.79          6.63         9.52 o
   6  -7   2          7.28         -7.97        20.98 o
   7  -7   2         63.02         22.20        25.89 o
   8  -7   2        888.00        921.53        66.92 o
   9  -7   2        367.89        373.75        71.90 o
  10  -7   2        181.36        189.91        38.84 o
  -8  -6   2         23.34         47.51        26.26 o
  -7  -6   2       1680.25       1726.12        86.45 o
  -6  -6   2       2100.43       2034.53        78.42 o
  -5  -6   2        814.05        777.29        68.31 o
  -4  -6   2          0.58        -10.96        14.03 o
  -3  -6   2       1050.91       1125.70        66.73 o
  -2  -6   2       2735.68       2500.22        81.80 o
  -1  -6   2        560.95        456.14        48.61 o
   0  -6   2        368.48        506.22        41.86 o
   1  -6   2       2112.57       2206.68        55.07 o
   2  -6   2       3952.79       3998.44       182.43 o
   3  -6   2       1076.29       1111.39        54.13 o
   4  -6   2         46.57         41.29        14.46 o
   5  -6   2        381.50        352.23        23.43 o
   6  -6   2        427.42        400.14        29.90 o
   7  -6   2       2319.54       2276.11       135.17 o
   8  -6   2          0.77         -6.81        20.01 o
   9  -6   2        194.51        165.15        32.17 o
  10  -6   2         24.80         15.27        45.86 o
  -9  -5   2        270.69        275.49        41.05 o
  -8  -5   2          6.38         -0.05        22.75 o
  -7  -5   2       6071.26       6450.90       274.11 o
  -6  -5   2       7938.52       7920.68       262.08 o
  -5  -5   2         12.77         -8.93        21.47 o
  -4  -5   2       1431.67       1409.56        58.09 o
  -3  -5   2       7335.17       7435.92       199.79 o
  -2  -5   2       8988.89       8655.75       226.42 o
  -1  -5   2       9926.91       9769.37       250.88 o
   0  -5   2        127.49        110.49        10.49 o
   1  -5   2       9394.52       9305.97       194.34 o
   2  -5   2      23210.97      22956.64       465.21 o
   3  -5   2       4017.89       4040.92        98.76 o
   4  -5   2         53.27         50.39         6.29 o
   5  -5   2         34.25         14.85        15.37 o
   6  -5   2       7130.85       7244.96       187.95 o
   7  -5   2       8557.01       8743.79       225.71 o
   8  -5   2         64.00         78.18        24.36 o
   9  -5   2        832.37        818.54       149.36 o
  10  -5   2       1147.98       1155.59        72.66 o
  -9  -4   2        115.96         82.38        30.32 o
  -8  -4   2        743.18        789.09        53.42 o
  -7  -4   2       3661.93       3691.95       128.67 o
  -6  -4   2       3547.86       3839.59       119.02 o
  -5  -4   2       1745.19       1714.14        79.63 o
  -4  -4   2         35.53         30.88        14.80 o
  -3  -4   2       7247.07       7396.66       196.19 o
  -2  -4   2       5799.60       5776.14       162.68 o
  -1  -4   2        189.08        144.92        17.51 o
   0  -4   2        796.18        806.16        40.18 o
   1  -4   2       4308.96       4198.94        83.03 o
   2  -4   2      20215.97      20255.95       425.69 o
   3  -4   2       1951.59       1989.98        45.38 o
   4  -4   2          4.40          7.31        10.61 o
   5  -4   2        271.18        255.01        23.01 o
   6  -4   2       7454.39       7491.48       193.80 o
   7  -4   2       3850.93       3783.77       105.86 o
   8  -4   2        305.15        300.94        25.69 o
   9  -4   2        532.95        592.48        65.07 o
 -10  -3   2          7.28        -24.64        24.64 o
  -9  -3   2         45.27         17.84        32.85 o
  -8  -3   2         16.72         14.73        20.60 o
  -7  -3   2        156.44        180.43        23.51 o
  -6  -3   2        130.04        100.68        17.35 o
  -5  -3   2        491.52        470.68        38.69 o
  -4  -3   2       1673.92       1727.23        53.86 o
  -3  -3   2       2707.09       2580.64        77.53 o
  -2  -3   2         10.58         32.73        13.66 o
  -1  -3   2       1348.85       1448.53        34.59 o
   0  -3   2       7470.88       7752.19       137.32 o
   1  -3   2       2133.05       2140.78        41.14 o
   2  -3   2      10820.83      10789.39       255.74 o
   3  -3   2        210.86        194.52        13.26 o
   4  -3   2       3004.67       3121.83        84.44 o
   5  -3   2         51.96         54.11         9.99 o
   6  -3   2          8.47          2.85         7.79 o
   7  -3   2        417.68        357.70        21.40 o
   8  -3   2         26.76         14.85        19.65 o
   9  -3   2        444.71        448.98        29.51 o
  10  -3   2        516.14        541.38        87.84 o
 -10  -2   2         32.80         56.33        26.67 o
  -9  -2   2        268.79        234.17        31.05 o
  -8  -2   2        148.80        148.65        22.71 o
  -7  -2   2          9.50         12.13        15.00 o
  -6  -2   2        549.40        550.52        95.86 o
  -5  -2   2       1363.92       1365.91        45.49 o
  -4  -2   2        225.39        255.11        17.67 o
  -3  -2   2       2958.36       3029.15        81.42 o
  -2  -2   2        103.34         98.45        11.30 o
  -1  -2   2       2475.00       2484.04        48.14 o
   0  -2   2        983.54       1027.51        22.86 o
   1  -2   2        801.49        822.05        26.88 o
   2  -2   2        162.37        182.78        13.04 o
   3  -2   2        467.90        457.38        15.14 o
   4  -2   2        121.27        122.27         8.20 o
   5  -2   2         33.89         44.03        10.52 o
   6  -2   2         46.19         47.54        10.73 o
   7  -2   2          0.66         -5.01        11.93 o
   8  -2   2         21.83         30.96        15.49 o
   9  -2   2        197.74        160.62        67.66 o
  10  -2   2        208.62        150.29        61.16 o
 -11  -1   2          5.61         46.06        31.88 o
 -10  -1   2       2616.17       2567.75       106.64 o
  -9  -1   2        928.98        781.02        44.16 o
  -8  -1   2         53.61         10.23        16.43 o
  -7  -1   2       1439.19       1410.45        55.19 o
  -5  -1   2      14736.24      14901.57       380.39 o
  -4  -1   2       4503.01       4360.84       132.32 o
  -3  -1   2       4542.21       4837.98        89.63 o
  -2  -1   2        763.42        693.17        21.03 o
  -1  -1   2       7998.11       7815.68       165.79 o
   0  -1   2       7027.86       7083.42       138.53 o
   1  -1   2      21994.74      22240.44       415.41 o
   2  -1   2       1219.14       1362.33        29.06 o
   3  -1   2       3858.94       3787.91        75.14 o
   4  -1   2       1399.15       1400.11        32.68 o
   5  -1   2         55.80         55.04         9.59 o
   6  -1   2          5.38          3.63        10.70 o
   7  -1   2          0.08         -2.24        17.11 o
   8  -1   2       3440.86       3459.13       108.03 o
   9  -1   2       1156.68       1290.13       102.85 o
  10  -1   2        335.56        310.99        34.39 o
 -11   0   2         56.23         61.63        27.97 o
 -10   0   2       2465.47       2497.72       137.97 o
  -9   0   2       4164.91       4175.69       129.29 o
  -8   0   2        468.70        458.65        30.20 o
  -7   0   2          5.87         -1.23        11.28 o
  -6   0   2        938.88        997.39        63.07 o
  -5   0   2       9105.91       9273.47       213.78 o
  -4   0   2      10721.59      10893.36       241.28 o
  -3   0   2        427.68        412.90        12.24 o
  -2   0   2       3708.64       4030.04        82.67 o
  -1   0   2      13092.59      14383.04       510.65 o
   0   0   2      15322.82      15208.30       273.89 o
   1   0   2       1407.72       1521.13        30.98 o
   2   0   2          4.38         14.61         7.71 o
   3   0   2      14871.42      15222.01       261.04 o
   4   0   2      14044.56      14586.84       277.12 o
   5   0   2        843.38        841.86        36.59 o
   6   0   2        192.54        178.11        21.04 o
   7   0   2        238.03        242.72        23.02 o
   8   0   2       3950.45       3804.25       134.28 o
   9   0   2       1223.26       1180.91        61.61 o
  10   0   2         36.49         70.39        25.07 o
 -11   1   2        164.43        137.14        29.68 o
 -10   1   2       1273.30       1268.69       103.10 o
  -9   1   2       2031.73       2061.41        73.42 o
  -8   1   2        207.36        163.81        35.08 o
  -7   1   2        126.25         91.57        22.50 o
  -6   1   2        346.88        324.80        18.97 o
  -5   1   2       6969.02       7196.99       166.20 o
  -4   1   2       7709.98       7868.76       153.15 o
  -3   1   2         12.45         19.61         7.94 o
  -2   1   2      21215.12      20951.16       360.50 o
  -1   1   2       3641.92       3606.13        64.84 o
   0   1   2       7193.47       7260.56       125.89 o
   1   1   2        169.16        195.38         8.46 o
   2   1   2      13164.28      13912.43       276.68 o
   3   1   2       3600.97       3581.26        88.43 o
   4   1   2       3557.21       3453.47       243.42 o
   5   1   2       1711.62       1795.15        69.39 o
   6   1   2         81.36         92.27        26.23 o
   7   1   2        315.50        353.02        38.39 o
   8   1   2        329.88        354.41        34.55 o
   9   1   2       1095.28       1051.88        92.43 o
 -11   2   2        113.09        129.98        25.15 o
 -10   2   2         64.60         53.74        19.36 o
  -9   2   2          0.01         -9.39        14.69 o
  -8   2   2         54.39         49.04        13.90 o
  -7   2   2        137.69        105.12        13.01 o
  -6   2   2        512.19        487.71        22.51 o
  -5   2   2        863.18        875.77        31.37 o
  -4   2   2        411.38        366.81        15.02 o
  -3   2   2       3999.76       4242.24        78.76 o
  -2   2   2       3770.32       3650.55        77.78 o
  -1   2   2         79.48         97.15         6.10 o
   0   2   2      17515.78      17667.19       303.24 o
   1   2   2        545.83        525.87        14.80 o
   2   2   2        224.93        193.14        23.07 o
   3   2   2         99.03        109.82        14.71 o
   4   2   2        725.82        724.98        37.09 o
   5   2   2        438.08        376.33        49.13 o
   6   2   2         13.19          8.41        16.65 o
   7   2   2        158.53        125.37        33.18 o
   8   2   2          1.65          2.51        19.90 o
   9   2   2         12.16         19.18        44.89 o
 -11   3   2        362.39        327.62        30.40 o
 -10   3   2        123.92        119.70        22.17 o
  -9   3   2          4.57          3.97        11.75 o
  -8   3   2         42.16         25.16        11.44 o
  -7   3   2        326.57        327.55        20.30 o
  -6   3   2        120.45        130.99        16.92 o
  -5   3   2       8608.56       8925.10       225.42 o
  -4   3   2        118.85        125.51        11.73 o
  -3   3   2       2594.91       2656.99        62.16 o
  -2   3   2       4956.86       5429.65        99.61 o
  -1   3   2       8936.60       9585.64       168.98 o
   0   3   2       2707.66       2804.79        55.61 o
   1   3   2        155.15        160.46        11.93 o
   2   3   2       3001.28       2862.72        73.08 o
   3   3   2        717.02        680.45        32.98 o
   4   3   2       1694.56       1884.89       131.58 o
   5   3   2         95.91        105.39        20.05 o
   6   3   2        143.52        132.81        22.69 o
   7   3   2        253.17        245.59        29.21 o
   8   3   2        145.01         90.14        31.23 o
   9   3   2         24.17         62.25        28.08 o
 -11   4   2          2.72         -6.30        21.16 o
 -10   4   2        217.86        207.94        29.84 o
  -9   4   2          5.99         10.67        12.95 o
  -8   4   2       2440.47       2366.30        74.45 o
  -7   4   2        491.69        485.45        29.91 o
  -6   4   2       1172.32       1274.16        49.75 o
  -5   4   2        506.77        572.64        26.81 o
  -4   4   2       1266.11       1392.77        38.54 o
  -3   4   2      14659.96      15067.92       311.97 o
  -2   4   2       2058.31       2121.82        51.15 o
  -1   4   2        375.18        341.67        17.98 o
   0   4   2       1508.57       1560.49        46.11 o
   1   4   2         32.56         19.85        10.30 o
   2   4   2        860.39        838.69        39.28 o
   3   4   2        448.44        562.54        50.84 o
   4   4   2        664.65        665.77        32.51 o
   5   4   2        745.75        784.24        47.14 o
   6   4   2        683.27        648.83        45.55 o
   7   4   2        104.01        123.26        26.78 o
   8   4   2         99.98        107.84        28.04 o
 -11   5   2         44.02         70.57        27.92 o
 -10   5   2        583.69        558.96        67.94 o
  -9   5   2        166.03        138.02        18.35 o
  -8   5   2       5300.17       5405.25       148.79 o
  -7   5   2        633.60        611.17        29.23 o
  -6   5   2        797.17        762.88        33.09 o
  -5   5   2        412.36        395.56        34.84 o
  -4   5   2        505.50        505.10        42.35 o
  -3   5   2       6197.14       6434.62       173.53 o
  -2   5   2        290.40        251.96        17.33 o
  -1   5   2       4371.68       4538.04       125.42 o
   0   5   2        655.66        655.43        33.44 o
   1   5   2         20.22         34.08        24.32 o
   2   5   2        324.53        311.77        39.63 o
   3   5   2         93.95         67.38        15.28 o
   4   5   2         13.67         12.03        15.38 o
   5   5   2       3828.97       3961.39       250.68 o
   6   5   2        677.68        655.24        98.59 o
   7   5   2        791.78        926.71        58.91 o
   8   5   2          4.53        -49.59        60.17 o
 -11   6   2        528.17        629.35        56.90 o
 -10   6   2         38.14         54.07        27.41 o
  -9   6   2        362.03        323.61        24.73 o
  -8   6   2         43.92         38.50        13.49 o
  -7   6   2         26.50         25.97        12.95 o
  -6   6   2        426.18        411.72        44.44 o
  -5   6   2         57.75         36.42        16.40 o
  -4   6   2          1.30         -3.14        17.66 o
  -3   6   2         40.32         62.11        12.19 o
  -2   6   2         38.47         50.73        11.77 o
  -1   6   2        356.02        348.10        22.68 o
   0   6   2         14.28         19.63        12.79 o
   1   6   2        214.52        186.06        18.90 o
   2   6   2       1078.25       1023.76        44.44 o
   3   6   2          0.55         24.34        14.45 o
   4   6   2        213.04        180.63        77.42 o
   5   6   2         12.30          2.62        21.09 o
   6   6   2         42.14         43.54        21.37 o
   7   6   2        243.39        260.20        37.42 o
 -10   7   2          4.31         -8.35        24.09 o
  -9   7   2        393.35        359.91        26.06 o
  -8   7   2         12.45         16.23        16.55 o
  -7   7   2         84.25         85.26        17.73 o
  -6   7   2        734.76        808.79        40.61 o
  -5   7   2         48.21         19.64        18.11 o
  -4   7   2       1738.66       1652.43        76.59 o
  -3   7   2       2982.20       2913.20        91.53 o
  -2   7   2          3.44        -11.32        11.32 o
  -1   7   2        124.22         87.44        14.88 o
   0   7   2        527.31        448.07        27.53 o
   1   7   2        433.88        420.16        28.15 o
   2   7   2       3840.67       3700.61       134.54 o
   3   7   2          9.86        -16.79        16.79 o
   4   7   2       1175.49       1202.34       109.03 o
   5   7   2        105.13         78.30        24.07 o
   6   7   2         20.83         24.89        24.46 o
 -10   8   2         39.62         90.14        33.16 o
  -9   8   2          0.33         13.46        31.05 o
  -8   8   2        162.93        155.25        43.15 o
  -7   8   2         60.76         46.94        18.30 o
  -6   8   2         25.73         37.33        20.25 o
  -5   8   2         36.45         43.82        21.58 o
  -4   8   2        392.27        419.97        60.34 o
  -3   8   2        942.83        944.07        43.51 o
  -2   8   2        365.03        353.60        26.10 o
  -1   8   2        208.59        267.14        32.76 o
   0   8   2         54.84         38.45        13.13 o
   1   8   2         13.88          8.95        27.56 o
   2   8   2        268.33        265.89        27.09 o
   3   8   2         25.36         18.83        38.71 o
   4   8   2        194.86        174.67        69.94 o
   5   8   2         25.17         29.93        40.66 o
  -9   9   2          1.64          4.58        35.06 o
  -8   9   2         18.09         52.37        37.16 o
  -7   9   2        500.24        474.42        36.21 o
  -6   9   2        853.27        928.57       101.05 o
  -5   9   2        480.79        459.41        41.54 o
  -4   9   2        322.72        258.74        33.33 o
  -3   9   2        431.60        379.03        29.41 o
  -2   9   2        115.69         83.05        22.79 o
  -1   9   2       1563.53       1521.51        62.53 o
   0   9   2        733.21        683.52        39.23 o
   1   9   2       1652.73       1549.15        73.62 o
   2   9   2         36.67         46.03        18.95 o
   3   9   2         67.40        106.50        32.85 o
   4   9   2        162.60        147.99        29.58 o
  -8  10   2         23.59         -1.72        37.83 o
  -7  10   2          0.86          0.03        41.10 o
  -6  10   2        429.78        408.69        40.86 o
  -5  10   2         15.35         38.22        45.96 o
  -4  10   2        200.23        191.28        33.72 o
  -3  10   2         34.52         10.13        17.85 o
  -2  10   2          0.62         14.44        18.52 o
  -1  10   2          1.68        -10.48        16.47 o
   0  10   2         99.74         88.33        28.03 o
   1  10   2         61.75         76.00        21.87 o
   2  10   2          0.25        -31.88        31.88 o
  -7  11   2        139.70         79.39        48.83 o
  -6  11   2          3.89         33.62        43.56 o
  -5  11   2        654.55        591.78        53.50 o
  -4  11   2        810.99        761.58        56.67 o
  -3  11   2        430.43        362.17        32.69 o
  -2  11   2       1022.02       1019.21        95.11 o
  -1  11   2        511.29        503.48        38.06 o
   0  11   2        160.81        157.64        32.31 o
   1  11   2         72.48         50.44        48.47 o
   0 -12   3        215.51        174.06        32.59 o
   1 -12   3        217.23        268.52        28.67 o
   2 -12   3        227.38        162.63        52.13 o
   3 -12   3         93.45         94.62        64.41 o
   4 -12   3        156.88        153.34        96.94 o
  -2 -11   3         51.67         64.38        29.29 o
  -1 -11   3        212.06        182.37        28.32 o
   0 -11   3          0.31         -2.69        20.99 o
   1 -11   3        244.34        264.59        25.74 o
   2 -11   3          0.45         29.92        17.56 o
   3 -11   3        372.55        351.18        91.42 o
   4 -11   3        239.48        244.18        53.50 o
   5 -11   3        182.93        120.11        52.78 o
   6 -11   3        793.70        771.16        85.10 o
  -4 -10   3       1445.33       1522.82        72.29 o
  -3 -10   3        403.34        369.22        48.07 o
  -2 -10   3        122.14        128.76        23.37 o
  -1 -10   3        101.96        119.75        21.11 o
   0 -10   3       1726.00       1603.99        69.15 o
   1 -10   3        375.63        348.41        26.83 o
   2 -10   3         90.37         97.79        17.84 o
   3 -10   3         78.16        104.45        39.19 o
   4 -10   3       1124.11       1021.35        86.65 o
   5 -10   3        794.31        809.27        80.06 o
   6 -10   3          7.75        -23.53        37.99 o
   7 -10   3         42.56         32.14        37.42 o
  -6  -9   3        189.79        181.83        77.10 o
  -5  -9   3        831.67        726.87        85.61 o
  -4  -9   3        240.98        233.84        30.56 o
  -3  -9   3       1158.89       1009.37        52.88 o
  -2  -9   3       1979.97       1987.55        76.17 o
  -1  -9   3       1090.59        969.20        46.32 o
   0  -9   3       4602.14       4700.59       138.49 o
   1  -9   3        261.44        267.30        28.04 o
   2  -9   3          8.44        -12.36        12.36 o
   3  -9   3        819.41        721.88        44.16 o
   4  -9   3        706.47        689.29        67.15 o
   5  -9   3       3853.16       4165.66       192.91 o
   6  -9   3        181.19        221.85        47.76 o
   7  -9   3        401.69        319.81        48.77 o
   8  -9   3        176.81        239.06        46.80 o
  -7  -8   3         15.09         39.43        30.13 o
  -6  -8   3          3.84         22.83        28.19 o
  -5  -8   3        887.73        873.41        53.39 o
  -4  -8   3        170.03        151.24        24.58 o
  -3  -8   3          9.20        -17.46        17.97 o
  -2  -8   3         65.96         22.49        17.80 o
  -1  -8   3        366.27        362.18        36.13 o
   0  -8   3        713.18        701.58        34.84 o
   1  -8   3         17.99         20.50        14.65 o
   2  -8   3         78.41         54.33        12.56 o
   3  -8   3          3.98         10.05        13.26 o
   4  -8   3        319.86        315.14        24.76 o
   5  -8   3        485.06        360.78        48.72 o
   6  -8   3         85.34         64.27        34.54 o
   7  -8   3          0.83         18.23        29.91 o
   8  -8   3         38.27         61.87        34.34 o
   9  -8   3          0.27         27.96        29.42 o
  -8  -7   3        564.85        474.40        68.97 o
  -7  -7   3        249.24        191.67        33.75 o
  -6  -7   3        919.79        898.71        50.52 o
  -5  -7   3       1698.34       1878.44        75.31 o
  -4  -7   3       1363.45       1514.64        63.58 o
  -3  -7   3       1824.34       1704.01        73.32 o
  -2  -7   3         97.09         72.29        18.08 o
  -1  -7   3          6.86         33.48        14.48 o
   0  -7   3       2078.72       2141.73        71.15 o
   1  -7   3        523.41        590.01        48.07 o
   2  -7   3       2201.48       2098.94        86.35 o
   3  -7   3        562.35        647.90        42.88 o
   4  -7   3        678.78        694.85        42.28 o
   5  -7   3        347.52        329.11        42.73 o
   6  -7   3         80.33         97.59        68.63 o
   7  -7   3        188.27        205.11        36.72 o
   8  -7   3        518.90        497.98        51.82 o
   9  -7   3        221.30        200.49        38.54 o
  -8  -6   3         87.57         65.32        27.02 o
  -7  -6   3         24.35         14.52        20.92 o
  -6  -6   3         11.14         28.39        18.53 o
  -5  -6   3         17.56        -13.31        15.05 o
  -4  -6   3         45.18         68.63        18.42 o
  -3  -6   3        121.15        115.07        46.60 o
  -2  -6   3        172.50        207.78        41.77 o
  -1  -6   3        141.37        120.10        15.61 o
   0  -6   3        453.87        473.02        40.47 o
   1  -6   3        361.97        332.67        26.34 o
   2  -6   3          0.60         17.70         9.44 o
   3  -6   3         45.43         41.08         6.98 o
   4  -6   3         79.45         73.74        28.14 o
   5  -6   3         20.05          5.95        23.59 o
   6  -6   3        574.53        533.53        47.30 o
   7  -6   3         62.06         48.09        26.99 o
   8  -6   3        224.29        244.03        37.00 o
   9  -6   3          0.41         18.28        25.02 o
  -9  -5   3        531.50        508.34       143.15 o
  -8  -5   3         98.08         60.24        25.82 o
  -7  -5   3       1525.64       1584.50        68.56 o
  -6  -5   3       3603.07       3683.42       121.08 o
  -5  -5   3         61.15         59.03        17.04 o
  -4  -5   3         20.48          4.39        14.68 o
  -3  -5   3         56.92         62.11        17.35 o
  -2  -5   3       2375.22       2527.58        78.30 o
  -1  -5   3       3108.71       3175.20        92.27 o
   0  -5   3       1339.42       1471.62        38.88 o
   1  -5   3       6805.34       7071.77       149.23 o
   2  -5   3       2304.48       2256.00        52.19 o
   3  -5   3        843.95        811.89        58.59 o
   4  -5   3         10.58         19.33        19.52 o
   5  -5   3        862.63        889.72        56.19 o
   6  -5   3       2400.44       2435.52        71.16 o
   7  -5   3       2198.69       2329.15       108.05 o
   8  -5   3        663.04        611.01        49.72 o
   9  -5   3         73.62         80.96        56.27 o
  10  -5   3          8.38         44.89        35.78 o
 -10  -4   3         84.40         46.12        44.89 o
  -9  -4   3         95.71         55.46        27.03 o
  -8  -4   3        306.45        261.15        38.13 o
  -7  -4   3       1321.05       1261.86        57.38 o
  -6  -4   3        227.00        266.67        25.39 o
  -5  -4   3        484.04        478.02        30.46 o
  -4  -4   3        301.57        280.18        22.73 o
  -3  -4   3       3968.53       4183.39       141.20 o
  -2  -4   3          0.25        -14.68        14.68 o
  -1  -4   3       1095.63       1095.85        31.16 o
   0  -4   3        215.57        228.07        11.01 o
   1  -4   3        107.20         86.62         9.77 o
   2  -4   3       1297.26       1166.00        60.64 o
   3  -4   3          0.04         10.17        17.72 o
   4  -4   3        221.48        251.65        47.82 o
   5  -4   3        321.67        310.99        19.27 o
   6  -4   3        700.47        619.58        21.33 o
   7  -4   3         49.86         29.09        11.82 o
   8  -4   3         87.67         88.48        26.69 o
   9  -4   3          1.89         -0.21        23.18 o
  10  -4   3          7.78         80.02        69.61 o
 -10  -3   3        493.93        392.91        41.77 o
  -9  -3   3        588.31        494.60        51.22 o
  -8  -3   3          4.11          8.56        18.58 o
  -7  -3   3        174.15        164.57        28.21 o
  -6  -3   3        211.01        165.83        26.70 o
  -5  -3   3        860.35        933.40        40.92 o
  -4  -3   3       6938.75       7420.05       197.28 o
  -3  -3   3        454.39        443.23        23.94 o
  -2  -3   3       9684.28       9753.52       173.90 o
  -1  -3   3          1.63          1.22         6.01 o
   0  -3   3       4269.57       4386.31        80.64 o
   1  -3   3         14.15         12.99         7.52 o
   2  -3   3        944.15        978.19        34.87 o
   3  -3   3       4355.95       4411.48       135.33 o
   4  -3   3        459.93        462.45        14.31 o
   5  -3   3       2165.44       2229.90        52.42 o
   6  -3   3       1322.13       1359.37        36.25 o
   7  -3   3          2.67         27.49        20.59 o
   8  -3   3          1.89          2.36        12.28 o
   9  -3   3         46.11         75.46        50.09 o
  10  -3   3         83.63         78.07        66.36 o
 -10  -2   3        535.49        556.95       103.46 o
  -9  -2   3        688.66        691.37        43.05 o
  -8  -2   3        787.81        708.57        45.67 o
  -7  -2   3        311.39        358.12        27.21 o
  -6  -2   3       2145.29       2069.62        71.10 o
  -5  -2   3        526.33        549.81        29.30 o
  -4  -2   3         17.78         64.47        11.88 o
  -3  -2   3       1421.32       1455.90        50.86 o
  -2  -2   3       3144.54       3094.62        63.31 o
  -1  -2   3       6007.67       6062.99       109.04 o
   0  -2   3         48.06         42.73         4.54 o
   1  -2   3       1849.56       2002.17        37.73 o
   2  -2   3          5.17         43.62         6.93 o
   3  -2   3       2386.13       2357.72        48.90 o
   4  -2   3         40.26         41.97         9.46 o
   5  -2   3         30.75         20.69         7.75 o
   6  -2   3         78.93         87.05        12.18 o
   7  -2   3        651.71        590.68        37.18 o
   8  -2   3        351.57        342.46        49.49 o
   9  -2   3         15.40        -10.41        51.39 o
  10  -2   3          4.88        116.45        70.91 o
 -11  -1   3         28.92         28.28        26.00 o
 -10  -1   3         14.84         -1.31        26.68 o
  -9  -1   3         94.22         96.71        21.16 o
  -8  -1   3        326.54        235.68        24.36 o
  -7  -1   3       3765.71       3786.85       193.56 o
  -6  -1   3        492.79        442.30        26.99 o
  -5  -1   3        339.29        357.38        25.80 o
  -4  -1   3        178.28        186.32        19.25 o
  -3  -1   3      21428.39      22183.89       650.43 o
  -2  -1   3       2250.05       2262.09        56.03 o
  -1  -1   3       5713.50       5766.16       125.59 o
   0  -1   3        982.86       1034.15        21.78 o
   1  -1   3       3620.65       3614.90        69.17 o
   2  -1   3        361.41        366.06        11.09 o
   3  -1   3       2456.70       2656.76        55.00 o
   4  -1   3        293.82        256.51        11.42 o
   5  -1   3        260.70        230.52        19.63 o
   6  -1   3        508.20        501.84        23.02 o
   7  -1   3        522.13        507.19        37.49 o
   8  -1   3       1142.41       1262.79       321.89 o
   9  -1   3         23.68         -4.42        19.56 o
  10  -1   3        401.07        128.83        68.97 o
 -11   0   3         62.36         41.84        34.48 o
 -10   0   3        193.03        120.70        27.68 o
  -9   0   3         12.26         51.57        28.79 o
  -8   0   3         55.15         63.33        21.67 o
  -7   0   3          5.84         15.26        12.88 o
  -6   0   3        286.70        314.05        21.46 o
  -5   0   3        816.01        737.94        52.24 o
  -4   0   3        529.20        528.31        21.25 o
  -3   0   3       1467.91       1561.72        43.47 o
  -2   0   3        255.98        282.55        10.35 o
  -1   0   3       2264.04       2357.40        66.65 o
   0   0   3        399.76        395.45        11.58 o
   1   0   3        692.84        712.26        16.70 o
   2   0   3        113.20        101.35         6.45 o
   3   0   3         51.92         40.43         6.79 o
   4   0   3          1.68         25.28        15.47 o
   5   0   3        145.72        175.92        14.97 o
   6   0   3         35.47         28.05        16.71 o
   7   0   3          8.96         -1.76        13.94 o
   8   0   3        382.86        344.07        31.54 o
   9   0   3         13.33          3.17        27.00 o
 -11   1   3          3.56         14.17        25.33 o
 -10   1   3       1143.70       1039.10        50.60 o
  -9   1   3        149.18        131.88        21.30 o
  -8   1   3        291.00        264.41        23.05 o
  -7   1   3        386.24        364.58        23.85 o
  -6   1   3       2199.97       2197.03        66.05 o
  -5   1   3        396.10        406.05        23.63 o
  -4   1   3        123.46         70.36         7.47 o
  -3   1   3        200.06        224.89        12.18 o
  -2   1   3        336.50        341.22        15.48 o
  -1   1   3       6590.35       6652.71       117.22 o
   0   1   3      17470.68      18164.15       311.47 o
   1   1   3       5303.39       5789.90       139.16 o
   2   1   3        139.58        153.06        12.16 o
   3   1   3         75.96         83.31        12.86 o
   4   1   3         73.27         86.31        14.60 o
   5   1   3       3951.39       3985.20       131.13 o
   6   1   3          0.76         31.68        16.40 o
   7   1   3        763.55        735.67        53.69 o
   8   1   3          6.36        -17.14        17.14 o
   9   1   3         41.41         88.58        26.20 o
 -11   2   3          5.96          9.57        20.17 o
 -10   2   3        454.59        475.91        33.96 o
  -9   2   3       3262.14       3179.66       100.92 o
  -8   2   3       1286.85       1275.97        47.06 o
  -7   2   3         18.59         15.16        10.16 o
  -6   2   3         65.77         81.51        11.69 o
  -5   2   3       5611.12       5626.04       145.43 o
  -4   2   3       8017.02       7646.98       146.10 o
  -3   2   3        757.77        685.59        19.52 o
  -2   2   3        457.31        482.15        14.23 o
  -1   2   3         66.15         75.86         7.27 o
   0   2   3       4169.37       4013.74        73.56 o
   1   2   3       3781.15       3609.46        67.33 o
   2   2   3        507.77        459.10        35.80 o
   3   2   3       1186.98       1249.86        50.59 o
   4   2   3       7187.62       7241.72       219.37 o
   5   2   3       3739.13       3750.08       156.19 o
   6   2   3         74.84         29.62        16.73 o
   7   2   3        470.44        468.97        36.24 o
   8   2   3        806.89        789.26        57.60 o
   9   2   3       1731.17       1642.51        80.62 o
 -11   3   3        226.99        250.34        31.56 o
 -10   3   3        148.42        126.06        23.06 o
  -9   3   3        545.61        516.40        36.59 o
  -8   3   3       1361.08       1305.66        47.87 o
  -7   3   3       2161.76       2139.75        66.52 o
  -6   3   3         20.21         15.06        11.06 o
  -5   3   3       5426.39       5395.79       142.43 o
  -4   3   3       3626.62       3559.49        98.18 o
  -3   3   3         83.34        112.50         9.19 o
  -2   3   3       3397.83       3711.27        70.91 o
  -1   3   3        502.18        457.43        14.54 o
   0   3   3      16426.95      16397.39       323.79 o
   1   3   3       2989.19       3077.07        76.30 o
   2   3   3       3163.15       3209.21        79.95 o
   3   3   3         32.81         23.05        18.87 o
   4   3   3       2292.79       2249.88       163.55 o
   5   3   3       1800.31       1794.62        75.06 o
   6   3   3        281.15        253.07        28.58 o
   7   3   3        185.42        231.57        35.46 o
   8   3   3       1313.59       1284.60        72.25 o
 -11   4   3        459.24        403.68        41.16 o
 -10   4   3         78.97         89.78        17.63 o
  -9   4   3        454.78        452.39        68.90 o
  -8   4   3         43.38         30.88        22.77 o
  -7   4   3         51.48         61.17        16.71 o
  -6   4   3         15.64          9.24        10.58 o
  -5   4   3         25.48         -1.11        19.89 o
  -4   4   3       1454.64       1619.64        56.22 o
  -3   4   3        847.74        921.36        38.72 o
  -2   4   3        888.66        988.52        64.29 o
  -1   4   3        787.72        802.99        41.72 o
   0   4   3        317.82        274.14        25.21 o
   2   4   3        638.38        628.52        26.01 o
   3   4   3        115.63         92.85        19.16 o
   4   4   3        485.89        482.29        34.48 o
   5   4   3         82.37         82.47        19.31 o
   6   4   3        153.67        153.54        26.83 o
   7   4   3          3.01          9.92        20.37 o
   8   4   3         30.63         28.06        25.74 o
 -11   5   3         78.12         67.72        21.63 o
 -10   5   3         23.31         10.12        14.98 o
  -9   5   3          0.25         -6.22        13.04 o
  -8   5   3        136.27        111.81        15.50 o
  -7   5   3        925.75        982.07        40.00 o
  -6   5   3       1263.81       1318.27        48.98 o
  -5   5   3       1341.34       1352.84        52.00 o
  -4   5   3         22.22          2.03        15.37 o
  -3   5   3          0.21         52.14        40.50 o
  -2   5   3        768.41        769.92        39.33 o
  -1   5   3       1756.25       1736.82        63.68 o
   0   5   3        120.04        121.41        14.09 o
   1   5   3         93.43         93.03        40.99 o
   2   5   3        435.10        537.41        62.06 o
   3   5   3          0.11         11.57        12.79 o
   4   5   3        154.60        155.65        22.17 o
   5   5   3        109.67        124.84        40.34 o
   6   5   3        159.85        185.60        27.86 o
   7   5   3        755.97        692.01        51.04 o
 -11   6   3        728.17        841.98        63.92 o
 -10   6   3        284.85        317.08        32.76 o
  -9   6   3         91.84         77.73        16.16 o
  -8   6   3        618.97        622.02        32.69 o
  -7   6   3       3264.73       3270.76        99.34 o
  -6   6   3        316.03        292.00        30.64 o
  -5   6   3          0.40         -1.18        17.20 o
  -4   6   3        120.27        172.82        36.29 o
  -3   6   3       6120.64       6110.88       167.11 o
  -2   6   3       4401.25       4422.38       124.95 o
  -1   6   3        209.00        214.00        19.77 o
   0   6   3       2140.63       2178.59       117.43 o
   1   6   3       1295.39       1269.21        49.59 o
   2   6   3       4023.99       3937.40       117.41 o
   3   6   3       1192.30       1212.26        55.83 o
   4   6   3        351.70        442.00        36.31 o
   5   6   3       1347.55       1435.78        72.10 o
   6   6   3       1910.61       2079.70        94.93 o
 -11   7   3       1959.09       2074.15       111.27 o
 -10   7   3        147.17         74.33        32.72 o
  -9   7   3          0.02          0.86        13.77 o
  -8   7   3       1627.55       1737.55        63.67 o
  -7   7   3       5379.68       5407.65       155.87 o
  -6   7   3       1984.74       2065.61        75.90 o
  -5   7   3         11.99         50.17        20.16 o
  -4   7   3       4737.74       5023.01       151.18 o
  -3   7   3       8128.45       8218.63       221.49 o
  -2   7   3       4341.96       4278.69       124.96 o
  -1   7   3         60.48         77.69        23.09 o
   0   7   3        280.15        300.61        26.07 o
   1   7   3       6394.67       6570.52       183.24 o
   2   7   3       8163.89       7695.74       270.20 o
   3   7   3        460.37        440.64        35.97 o
   4   7   3        572.87        520.64        40.79 o
   5   7   3        539.00        561.84        45.68 o
   6   7   3       2405.61       2562.13       113.29 o
 -10   8   3        325.48        222.03        43.78 o
  -9   8   3        366.24        409.25        29.92 o
  -8   8   3       1495.54       1530.96        64.99 o
  -7   8   3       3035.04       3262.36       107.37 o
  -6   8   3        689.34        776.46        46.46 o
  -5   8   3         27.83        -13.64        20.91 o
  -4   8   3         18.05         22.67        23.02 o
  -3   8   3        743.35        742.24        55.46 o
  -2   8   3       3254.64       3170.49       101.21 o
  -1   8   3          3.80         19.29        15.08 o
   0   8   3        536.05        576.57        81.30 o
   1   8   3       1909.38       1902.54        83.28 o
   2   8   3        670.31        577.00        37.48 o
   3   8   3         52.22         75.62        31.23 o
   4   8   3          1.03        -26.82        65.38 o
   5   8   3        590.77        669.27       158.77 o
  -9   9   3        242.06        321.89        80.35 o
  -8   9   3         81.18         83.73        22.75 o
  -7   9   3         12.87         35.26        62.45 o
  -6   9   3          3.14         17.35        47.58 o
  -5   9   3        297.78        234.90        34.98 o
  -4   9   3        284.67        222.00        40.98 o
  -3   9   3        370.34        299.63        28.18 o
  -2   9   3        263.74        212.11        23.94 o
  -1   9   3          2.20          2.57        17.63 o
   0   9   3        277.16        289.73        29.09 o
   1   9   3          0.91          0.92        21.38 o
   2   9   3        520.55        573.15        43.65 o
   3   9   3         17.93         27.05        71.23 o
  -8  10   3        403.96        401.06        59.48 o
  -7  10   3         32.89          5.15        26.15 o
  -6  10   3        357.53        415.42        51.46 o
  -5  10   3        898.29        947.00        61.22 o
  -4  10   3        421.75        356.62        41.42 o
  -3  10   3        194.11        166.01        24.56 o
  -2  10   3         33.98         27.02        29.37 o
  -1  10   3       2380.39       2491.63       109.39 o
   0  10   3        832.19        807.71        65.36 o
   1  10   3          8.59         -8.79        17.86 o
   2  10   3         33.20         35.45        54.32 o
  -7  11   3         31.57         92.15        52.30 o
  -6  11   3       1564.30       1603.87        84.75 o
  -5  11   3       3730.48       3694.13       139.40 o
  -4  11   3        609.57        568.99        60.68 o
  -3  11   3          4.54          8.21        18.37 o
  -2  11   3       1383.82       1395.09        64.43 o
  -1  11   3       1807.18       1917.26        78.27 o
   0  11   3       1706.67       1786.24        76.06 o
   1 -12   4        106.93        158.25        58.55 o
   2 -12   4         45.76         58.32        49.35 o
   3 -12   4        341.93        326.07        65.59 o
  -3 -11   4          3.08         27.77        22.55 o
  -2 -11   4         53.28         33.03        20.49 o
  -1 -11   4        421.35        389.89        33.02 o
   0 -11   4        396.12        433.87        39.08 o
   1 -11   4        248.12        189.01        46.85 o
   2 -11   4         30.66        -33.74        38.99 o
   3 -11   4        884.57        902.29        84.52 o
   4 -11   4         54.66         42.40        41.64 o
   5 -11   4          0.98         23.74        48.18 o
  -4 -10   4         44.72         46.31        25.65 o
  -3 -10   4         14.25          6.44        21.65 o
  -2 -10   4        398.09        424.00        34.04 o
  -1 -10   4        351.25        301.14        27.92 o
   0 -10   4         36.79         50.52        16.89 o
   1 -10   4        168.09        132.05        22.85 o
   2 -10   4        173.05        191.98        21.91 o
   3 -10   4        102.37        102.36        41.28 o
   4 -10   4         38.87         45.57        37.35 o
   5 -10   4          0.26         30.83        41.71 o
   6 -10   4          0.18         21.14        38.17 o
   7 -10   4        157.41        174.22        50.64 o
  -6  -9   4          0.90          5.75        30.14 o
  -5  -9   4          0.16        -15.81        30.10 o
  -4  -9   4          0.79          4.23        21.37 o
  -3  -9   4         99.24        107.77        24.18 o
  -2  -9   4        638.68        627.30        41.87 o
  -1  -9   4        226.83        208.74        24.41 o
   0  -9   4        235.55        179.33        22.79 o
   1  -9   4        102.40        100.56        15.66 o
   2  -9   4         94.29         70.27        18.55 o
   3  -9   4         59.56        143.46       118.73 o
   4  -9   4          5.49         -6.02        33.63 o
   5  -9   4        324.82        285.93        51.85 o
   6  -9   4         29.28         15.29        31.12 o
   7  -9   4        329.22        293.77        49.85 o
   8  -9   4         23.62         90.19        41.45 o
  -7  -8   4        299.65        235.31        39.65 o
  -6  -8   4          4.23        -23.40        23.40 o
  -5  -8   4          1.11         20.49        22.57 o
  -4  -8   4        337.75        297.81        31.27 o
  -3  -8   4        811.28        753.90        49.50 o
  -2  -8   4        375.72        396.53        42.70 o
  -1  -8   4         82.71         58.92        16.19 o
   0  -8   4       1192.42       1146.32        54.66 o
   1  -8   4       1186.24       1152.79        51.21 o
   2  -8   4        256.63        160.73        30.06 o
   3  -8   4        294.94        222.40        41.36 o
   4  -8   4        149.80        120.69        36.73 o
   5  -8   4       2344.29       2144.57       117.85 o
   6  -8   4        967.85        860.45        70.46 o
   7  -8   4         59.67         36.31        30.53 o
   8  -8   4        109.34        132.93        36.93 o
  -8  -7   4       1250.93       1342.48        81.37 o
  -7  -7   4       1218.68       1322.41        66.40 o
  -6  -7   4        145.20        130.59        25.65 o
  -5  -7   4          4.06         11.87        20.99 o
  -4  -7   4       5230.67       5324.53       158.67 o
  -3  -7   4       3315.84       3305.41       106.19 o
  -2  -7   4        213.77        236.14        22.84 o
  -1  -7   4          0.44          4.20        20.32 o
   0  -7   4       2841.84       2662.71        83.19 o
   1  -7   4       5093.11       5171.48       115.66 o
   2  -7   4       1899.02       1884.87       112.17 o
   3  -7   4          5.27         -4.90         6.59 o
   4  -7   4        288.48        264.14        68.32 o
   5  -7   4       5037.98       5389.32       219.80 o
   6  -7   4        314.63        261.46        55.31 o
   7  -7   4         22.15         44.63        26.36 o
   8  -7   4        141.37        112.73        44.56 o
   9  -7   4       1089.74       1020.70        74.67 o
  -8  -6   4       1329.86       1371.14        91.78 o
  -7  -6   4        764.24        805.40        55.25 o
  -6  -6   4        747.68        780.41        78.10 o
  -5  -6   4       1632.73       1748.88        79.26 o
  -4  -6   4       1916.50       1969.58        72.03 o
  -3  -6   4        114.04        115.72        33.41 o
  -2  -6   4        808.97        745.99        35.78 o
  -1  -6   4        882.79        989.50        79.94 o
   0  -6   4       3248.04       3263.98        76.70 o
   1  -6   4       2172.77       2143.69        52.71 o
   2  -6   4        106.57        110.18         9.14 o
   3  -6   4          9.89          8.77        22.43 o
   4  -6   4        628.86        586.14        49.97 o
   5  -6   4       1467.46       1493.91        82.79 o
   6  -6   4       1804.46       1915.28        98.67 o
   7  -6   4         56.56         50.86        27.37 o
   8  -6   4        184.29        149.87        69.61 o
   9  -6   4        898.89        824.19       101.53 o
  -9  -5   4        461.75        524.98        48.70 o
  -8  -5   4         24.67          1.10        29.03 o
  -7  -5   4         34.32         45.16        19.40 o
  -6  -5   4        348.26        345.33        29.67 o
  -5  -5   4        355.21        338.45        41.74 o
  -4  -5   4         40.48         45.00        16.36 o
  -3  -5   4          0.10         22.21        12.28 o
  -2  -5   4        746.96        836.48        74.53 o
  -1  -5   4        136.01        120.33        13.56 o
   0  -5   4        576.17        522.82        18.62 o
   1  -5   4        524.82        580.57        18.33 o
   2  -5   4         96.13        110.59        23.82 o
   3  -5   4        153.45        174.02        69.94 o
   4  -5   4        663.89        509.55        41.61 o
   5  -5   4        198.16        214.34        30.84 o
   6  -5   4          9.53         15.90        20.18 o
   7  -5   4        419.11        444.48        41.90 o
   8  -5   4          8.21         28.11        22.52 o
   9  -5   4        241.60        199.09        41.64 o
 -10  -4   4         11.65         -2.66        27.57 o
  -9  -4   4         13.59          4.92        22.20 o
  -8  -4   4        233.96        219.89        63.49 o
  -7  -4   4       1416.24       1396.68        60.90 o
  -6  -4   4       2805.87       2834.67        95.16 o
  -5  -4   4          2.33          5.93        14.68 o
  -4  -4   4       1679.17       1686.97        60.56 o
  -3  -4   4        192.61        172.69        16.78 o
  -2  -4   4        158.19        146.82        15.67 o
  -1  -4   4       2660.45       2608.08        61.56 o
   0  -4   4        367.79        437.20        25.50 o
   1  -4   4        776.31        720.40        19.77 o
   2  -4   4       1452.32       1442.57       119.21 o
   3  -4   4          6.54         22.27        17.67 o
   4  -4   4          2.07          5.98        14.21 o
   5  -4   4         30.18         47.95        55.95 o
   6  -4   4          0.42         11.84        11.32 o
   7  -4   4       1978.43       1903.77       104.53 o
   8  -4   4          7.01          7.05        34.80 o
 -10  -3   4       1278.45       1239.23        71.38 o
  -9  -3   4        117.28         71.33        28.88 o
  -8  -3   4         91.36         87.64        21.32 o
  -7  -3   4       3469.66       3678.47       116.76 o
  -6  -3   4       7200.38       7409.04       204.24 o
  -5  -3   4       1129.62       1155.81        47.56 o
  -4  -3   4        637.80        710.69        36.34 o
  -3  -3   4       3451.40       3482.57        99.71 o
  -2  -3   4      18697.41      18698.36       346.58 o
  -1  -3   4       9627.09       9507.69       178.67 o
   0  -3   4        634.70        625.69        16.56 o
   1  -3   4       1648.97       1592.65        32.73 o
   2  -3   4      14947.57      14885.39       391.41 o
   3  -3   4       9533.12       9600.62       327.11 o
   4  -3   4        892.17        864.22        22.33 o
   5  -3   4        164.45        148.31        17.47 o
   6  -3   4       1848.74       1823.32        45.55 o
   7  -3   4       6145.02       6260.61       164.19 o
   8  -3   4        220.36        181.52        54.00 o
   9  -3   4        121.48        156.14        57.90 o
 -11  -2   4       4014.62       4259.61       161.87 o
 -10  -2   4       1241.24       1188.93        60.81 o
  -9  -2   4         60.63         47.16        22.06 o
  -8  -2   4         35.15         32.03        16.18 o
  -7  -2   4       4976.44       5190.98       150.84 o
  -6  -2   4      14993.82      14708.45       373.23 o
  -5  -2   4       6135.58       5883.90       160.92 o
  -4  -2   4         38.68         18.53        10.48 o
  -3  -2   4       9514.26       9268.96       188.09 o
  -2  -2   4      11927.66      11817.97       220.03 o
  -1  -2   4       5673.29       5325.02        96.60 o
   0  -2   4       9877.10      10130.00       200.47 o
   1  -2   4       5050.55       5031.96        90.05 o
   2  -2   4      33579.45      33857.82       652.33 o
   3  -2   4      15296.28      16168.80       304.96 o
   4  -2   4          7.57         31.70        11.50 o
   5  -2   4        125.42        150.48        10.16 o
   6  -2   4       3891.68       3694.44       122.67 o
   7  -2   4       7562.61       7697.88       203.55 o
   8  -2   4       2028.64       1976.04       106.80 o
   9  -2   4        436.45        450.27        84.59 o
 -11  -1   4       1096.35       1021.52        62.88 o
 -10  -1   4        594.74        601.13        41.40 o
  -9  -1   4        269.57        235.91        26.87 o
  -8  -1   4         20.59         46.31        17.33 o
  -7  -1   4       1400.00       1457.69       129.17 o
  -6  -1   4       1383.72       1387.20        88.10 o
  -5  -1   4        544.08        463.62        25.80 o
  -4  -1   4         27.70          7.83         8.80 o
  -3  -1   4      11518.89      11735.30       289.75 o
  -2  -1   4       6633.47       6348.79       165.20 o
  -1  -1   4        799.23        763.75        18.98 o
   0  -1   4        191.20        234.67        13.03 o
   1  -1   4       5986.26       5917.09       118.34 o
   2  -1   4       9921.97      10109.52       191.70 o
   3  -1   4       3593.20       3868.60       120.01 o
   4  -1   4         80.03         79.76         8.98 o
   5  -1   4         15.47         27.52         9.68 o
   6  -1   4       1302.05       1382.92        48.16 o
   7  -1   4       1623.45       1670.46        73.58 o
   9  -1   4        316.55        299.29        78.73 o
 -11   0   4        214.75        182.21        29.02 o
 -10   0   4         20.37         30.54        34.97 o
  -9   0   4         37.26         35.02        25.94 o
  -8   0   4        131.39        108.17        19.65 o
  -7   0   4         14.21         24.20        18.37 o
  -6   0   4        464.22        453.88        25.87 o
  -5   0   4       1798.52       1683.81        54.91 o
  -4   0   4       1215.44       1130.35        58.79 o
  -3   0   4       6201.50       6438.16       197.83 o
  -2   0   4        164.74        193.75        10.32 o
  -1   0   4       6896.93       6893.78       367.84 o
   0   0   4       1867.90       1845.24        66.22 o
   1   0   4       3559.37       3736.75        67.42 o
   2   0   4       2965.29       2997.67        60.32 o
   3   0   4        645.31        634.13        26.28 o
   4   0   4        308.47        286.96        15.48 o
   5   0   4        184.69        151.98        17.85 o
   6   0   4          0.83          0.33        13.34 o
   7   0   4         85.58         64.06        19.26 o
   8   0   4         50.48         -4.85        15.54 o
   9   0   4        245.51        241.31        83.60 o
 -11   1   4        185.57        178.70        28.91 o
 -10   1   4       1477.94       1453.18        67.97 o
  -9   1   4       4307.74       4297.00       133.57 o
  -8   1   4       1242.96       1212.33        49.38 o
  -7   1   4        611.65        623.73        31.17 o
  -6   1   4         85.77        104.03        12.57 o
  -5   1   4       7164.23       7014.74       179.69 o
  -4   1   4      10848.30      10729.24       266.25 o
  -3   1   4         42.71         25.28         6.20 o
  -2   1   4        476.05        506.78        19.60 o
  -1   1   4       1628.40       1550.86        33.98 o
   0   1   4       8741.12       8738.48       152.71 o
   1   1   4       9149.27       9227.98       171.99 o
   2   1   4       1199.70       1157.21        34.61 o
   3   1   4        464.73        417.48        32.21 o
   4   1   4       4536.16       4724.87       147.57 o
   5   1   4       1510.99       1561.35       101.91 o
   6   1   4          8.26         -0.33        14.81 o
   7   1   4        376.55        336.77        30.08 o
   8   1   4        983.35       1001.93        55.51 o
   9   1   4       1178.32       1079.29       140.27 o
 -11   2   4        383.63        414.03        35.25 o
 -10   2   4       6529.15       6742.77       191.07 o
  -9   2   4      10910.01      11090.43       291.60 o
  -8   2   4       2970.95       3089.92        92.25 o
  -7   2   4        286.09        292.11        25.29 o
  -6   2   4        499.52        472.52        22.79 o
  -5   2   4      21970.01      21512.12       523.77 o
  -4   2   4      43368.53      41309.20       858.83 o
  -3   2   4       1722.56       1692.93        37.42 o
  -2   2   4      11947.19      12048.79       210.44 o
  -1   2   4      19626.43      19361.24       332.96 o
   0   2   4      21907.51      22058.50       378.10 o
   1   2   4      11818.14      11719.67       231.98 o
   2   2   4          0.19          8.83        32.85 o
   3   2   4      13640.02      13581.74       389.34 o
   4   2   4      17670.42      17311.24       493.89 o
   5   2   4       3140.25       2959.98       105.03 o
   6   2   4        157.25        127.99        21.49 o
   7   2   4        206.53        186.00        40.01 o
   8   2   4       4008.82       3967.69       180.54 o
 -12   3   4        699.08        620.23        49.10 o
 -11   3   4        101.07         96.14        51.10 o
 -10   3   4       2262.26       2348.58       113.98 o
  -9   3   4      11858.38      11942.18       307.00 o
  -8   3   4       1989.79       1910.55        63.33 o
  -7   3   4         29.77         58.66        12.36 o
  -6   3   4       1981.30       1922.51        60.03 o
  -5   3   4      18742.98      19737.67       651.89 o
  -4   3   4      12810.60      12368.39       269.26 o
  -3   3   4        991.11        953.88        31.82 o
  -2   3   4       7951.90       8276.42       169.94 o
  -1   3   4      18916.32      18647.01       366.34 o
   0   3   4      23888.30      24240.54       472.56 o
   1   3   4       2822.59       2701.10        68.58 o
   2   3   4        746.23        794.03        29.52 o
   3   3   4       6426.61       6149.99       189.86 o
   4   3   4      10900.67      10651.90       316.38 o
   5   3   4       3040.53       2889.59       106.33 o
   6   3   4         18.41         26.88        40.98 o
   7   3   4        796.95        694.43        76.47 o
   8   3   4       3270.94       3392.25       131.08 o
 -11   4   4        773.38        823.56        42.62 o
 -10   4   4        131.45         92.45        21.49 o
  -9   4   4       2635.28       2558.31        81.77 o
  -8   4   4         21.39         13.65        11.05 o
  -7   4   4         65.34         77.61        19.52 o
  -6   4   4         67.76         43.10        12.03 o
  -5   4   4        354.73        316.53        21.64 o
  -4   4   4       1126.88       1097.46        43.65 o
  -3   4   4       3538.62       3549.52       103.08 o
  -2   4   4        141.92        124.24        16.71 o
  -1   4   4       6970.86       7060.17       164.70 o
   0   4   4         69.50         84.00        12.13 o
   1   4   4        592.25        628.26        25.49 o
   2   4   4        710.73        738.54        30.75 o
   3   4   4        832.76        789.93        42.03 o
   4   4   4       5795.02       5901.93       342.74 o
   5   4   4         85.58        113.25        21.40 o
   6   4   4        639.28        575.10        41.92 o
   7   4   4        201.80        144.86        79.70 o
 -11   5   4       1632.77       1573.25        62.30 o
 -10   5   4        904.81        916.41        42.33 o
  -9   5   4        355.88        338.51        24.95 o
  -8   5   4        610.72        586.98        30.55 o
  -7   5   4        910.53        890.22        38.35 o
  -6   5   4        513.68        538.25        31.15 o
  -5   5   4       2525.55       2647.92        85.62 o
  -4   5   4        260.96        276.32        24.37 o
  -3   5   4        685.03        678.04        35.26 o
  -2   5   4       1370.73       1307.98        47.24 o
  -1   5   4        894.98       1018.16        39.82 o
   0   5   4          8.63         18.62        13.13 o
   1   5   4        188.15        207.33        20.32 o
   2   5   4       1303.51       1245.63        72.08 o
   3   5   4        413.91        452.13        54.98 o
   4   5   4        429.16        378.27        46.85 o
   5   5   4          8.00         38.00        19.52 o
   6   5   4         35.99         44.34        33.18 o
   7   5   4        201.56        177.27        54.32 o
 -11   6   4       3355.56       3574.06       113.20 o
 -10   6   4       2931.23       2920.19        94.32 o
  -9   6   4          0.18        -13.12        13.12 o
  -8   6   4       7562.46       7562.03       204.69 o
  -7   6   4       4986.40       5193.74       146.79 o
  -6   6   4       1487.72       1546.90        59.77 o
  -5   6   4        126.65        134.23        21.89 o
  -4   6   4       1221.19       1175.12        97.18 o
  -3   6   4      21754.41      21450.40       718.23 o
  -2   6   4      14696.24      14877.07       376.79 o
  -1   6   4          4.86         -0.73        17.96 o
   0   6   4        713.55        700.03        34.41 o
   1   6   4        605.81        562.37        30.97 o
   2   6   4       6292.95       6166.61       199.36 o
   3   6   4       3660.12       3609.65       170.79 o
   4   6   4        257.56        269.25        47.50 o
   5   6   4       1991.11       2044.94       102.23 o
   6   6   4       2037.05       2102.78        95.64 o
 -11   7   4       3151.37       3113.19       146.22 o
 -10   7   4       1419.46       1571.07        61.84 o
  -9   7   4        253.09        221.42        23.97 o
  -8   7   4      10394.72      11131.26       443.12 o
  -7   7   4      18213.51      19172.48       485.49 o
  -6   7   4       2672.15       2918.13        99.34 o
  -5   7   4         10.55         31.49        20.16 o
  -4   7   4       2495.99       2442.35       131.96 o
  -3   7   4      20904.35      20852.57       524.75 o
  -2   7   4      11347.86      11480.76       297.77 o
  -1   7   4        258.54        252.02        48.97 o
   0   7   4       3133.56       3191.03       187.69 o
   1   7   4      10369.40      10597.05       278.84 o
   2   7   4      10836.09      10197.24       271.48 o
   3   7   4        999.36        894.50        96.66 o
   4   7   4        442.88        451.68        74.18 o
   5   7   4       4707.56       4938.76       178.02 o
 -10   8   4        663.30        676.67        60.79 o
  -9   8   4         52.44         59.16        19.85 o
  -8   8   4       4589.13       4982.61       148.42 o
  -7   8   4       7084.32       7769.38       217.84 o
  -6   8   4          2.32         -0.96        22.49 o
  -5   8   4        164.96        114.43        26.05 o
  -4   8   4       2419.64       2356.26        90.94 o
  -3   8   4       8834.68       8901.04       241.98 o
  -2   8   4       7173.15       7526.81       207.60 o
  -1   8   4        237.25        214.39        23.24 o
   0   8   4       3729.14       4051.23       125.01 o
   1   8   4       5806.99       5812.35       167.79 o
   2   8   4       1758.45       1835.62        82.30 o
   3   8   4        489.50        448.44        38.99 o
   4   8   4          5.63        -14.57        21.21 o
  -9   9   4        412.36        497.59        67.02 o
  -8   9   4        137.15         95.15        23.52 o
  -7   9   4        356.68        429.34        38.41 o
  -6   9   4        285.61        260.85        41.85 o
  -5   9   4          1.36         -4.06        24.32 o
  -4   9   4          5.58         30.79        30.46 o
  -3   9   4         46.31         54.25        19.13 o
  -2   9   4        155.85        138.58        23.00 o
  -1   9   4         76.62         75.84        19.05 o
   0   9   4         10.97         -8.04        45.90 o
   1   9   4        605.14        611.73        44.19 o
   2   9   4          9.35         28.30        23.09 o
   3   9   4          7.45         14.59        38.06 o
  -8  10   4        810.13        799.76       105.21 o
  -7  10   4         20.65         48.35        30.16 o
  -6  10   4        657.15        716.18        54.01 o
  -5  10   4        447.64        400.14        45.47 o
  -4  10   4        811.52        745.53        54.54 o
  -3  10   4        810.16        811.87        46.56 o
  -2  10   4         89.40         74.92        39.08 o
  -1  10   4       2468.55       2614.61        93.77 o
   0  10   4        808.48        792.78        46.07 o
   1  10   4         37.09         24.32        30.90 o
  -7  11   4        400.22        403.83        48.47 o
  -6  11   4       5102.22       5080.69       175.61 o
  -5  11   4       5662.25       5311.29       242.74 o
  -4  11   4        784.58        777.87        59.73 o
  -3  11   4          0.11        -19.39        19.39 o
  -2  11   4       1612.88       1702.59        88.50 o
  -1  11   4       6206.54       6519.73       194.07 o
  -2 -11   5       2948.40       2797.92       155.38 o
  -1 -11   5       2473.21       2521.92        91.58 o
   0 -11   5        749.73        710.61        40.26 o
   1 -11   5         23.30          5.20        36.08 o
   2 -11   5        674.30        625.54        68.38 o
   3 -11   5       2501.87       2472.63       144.18 o
   4 -11   5       1448.29       1257.82       101.98 o
   5 -11   5          2.96         10.88        43.44 o
  -4 -10   5         55.10         25.76        25.41 o
  -3 -10   5         86.90        104.69        29.61 o
  -2 -10   5       1645.12       1597.28        67.76 o
  -1 -10   5       1014.38        978.08        47.87 o
   0 -10   5        333.32        324.42        33.99 o
   1 -10   5        580.92        611.07        79.92 o
   2 -10   5        117.04         54.47       106.37 o
   3 -10   5        803.82        713.92        71.55 o
   4 -10   5        252.47        253.51        52.81 o
   5 -10   5          2.53        -12.52        39.79 o
   6 -10   5       1199.35       1209.22        94.20 o
  -6  -9   5         36.31         15.84        42.07 o
  -5  -9   5         21.22         20.65        25.75 o
  -4  -9   5        171.45        142.89        26.85 o
  -3  -9   5         50.94         43.64        20.43 o
  -2  -9   5        270.66        220.59        32.67 o
  -1  -9   5        474.10        511.70        40.55 o
   0  -9   5        165.17        163.51        28.26 o
   1  -9   5        202.05        186.74        18.83 o
   2  -9   5        309.95        271.90        20.73 o
   3  -9   5         64.31         91.47        56.92 o
   4  -9   5        105.69        116.00        40.68 o
   5  -9   5        495.42        452.98        72.23 o
   6  -9   5        174.10        195.02        46.14 o
   7  -9   5        340.20        393.69        56.08 o
  -7  -8   5        525.65        489.67        65.57 o
  -6  -8   5        350.45        342.30        36.71 o
  -5  -8   5        777.18        765.01        47.69 o
  -4  -8   5       3565.62       3555.13       118.59 o
  -3  -8   5       4253.16       4276.40       133.13 o
  -2  -8   5        725.61        750.07        89.51 o
  -1  -8   5       2228.90       2329.76        79.09 o
   0  -8   5       7976.58       7891.87       211.90 o
   1  -8   5       1801.65       1858.47        63.12 o
   2  -8   5        454.90        409.42        23.03 o
   3  -8   5        291.73        319.04        62.79 o
   4  -8   5       2688.43       2651.55       151.81 o
   5  -8   5       6696.12       6265.50       254.75 o
   6  -8   5        623.76        644.87        60.11 o
   7  -8   5        836.31        916.59        73.01 o
   8  -8   5        403.52        345.86        48.99 o
  -8  -7   5       4918.84       5347.62       199.51 o
  -7  -7   5       1873.65       1753.06       125.28 o
  -6  -7   5         20.22         50.83        23.24 o
  -5  -7   5       5689.77       5954.90       175.97 o
  -4  -7   5      10002.16      10121.73       288.49 o
  -3  -7   5       5866.40       5928.68       169.94 o
  -2  -7   5       1079.25       1027.18        45.40 o
  -1  -7   5       2953.15       2892.26        89.97 o
   0  -7   5      20301.39      20113.93       502.47 o
   1  -7   5      10533.70      10446.99       220.19 o
   2  -7   5       1122.01       1016.69        37.31 o
   3  -7   5        428.00        438.57        47.27 o
   4  -7   5       6003.84       6108.45       243.73 o
   5  -7   5      11558.14      11906.35       427.13 o
   6  -7   5       2252.68       2257.10       115.97 o
   7  -7   5        719.05        762.04        62.43 o
   8  -7   5       1900.12       1717.95        99.77 o
  -9  -6   5        939.85        804.46       138.95 o
  -8  -6   5       3343.32       3470.60       123.40 o
  -7  -6   5       1035.49       1069.37        56.93 o
  -6  -6   5        462.90        443.45        35.33 o
  -5  -6   5       7479.30       7746.97       217.95 o
  -4  -6   5       3664.96       3580.96       113.73 o
  -3  -6   5        620.80        708.56        41.27 o
  -2  -6   5       2007.29       2058.93        68.98 o
  -1  -6   5       2706.24       2848.60        85.49 o
   0  -6   5      20233.27      19779.37       403.35 o
   1  -6   5       5800.83       5848.74       127.04 o
   2  -6   5       1142.56       1160.46        38.05 o
   3  -6   5        306.08        305.91        55.63 o
   4  -6   5       2934.80       2931.49       131.38 o
   5  -6   5       8910.97       8961.68       327.20 o
   6  -6   5        836.36        827.48        60.79 o
   7  -6   5        536.98        578.77        51.95 o
   8  -6   5       2706.47       2830.41       231.89 o
   9  -6   5       1356.55       1168.43        93.74 o
  -9  -5   5        161.60        190.77        31.60 o
  -8  -5   5        154.00        159.44        27.29 o
  -7  -5   5        192.81        161.67        25.44 o
  -6  -5   5          0.84        -14.17        25.11 o
  -5  -5   5       1683.00       1751.67        67.41 o
  -4  -5   5       1053.08       1045.97        74.98 o
  -3  -5   5        330.42        287.16        23.26 o
  -2  -5   5         27.70         21.82        16.34 o
  -1  -5   5        153.49        162.88        27.30 o
   0  -5   5       4622.04       4670.07       102.21 o
   1  -5   5        256.83        297.32        24.22 o
   2  -5   5        395.42        335.66        34.76 o
   3  -5   5         54.89         70.05        22.38 o
   4  -5   5        515.87        544.46       117.46 o
   5  -5   5        126.90        128.59        27.95 o
   6  -5   5         11.53          7.98        20.82 o
   7  -5   5         57.88         73.72        39.36 o
   8  -5   5        940.10        928.41       116.17 o
   9  -5   5        377.48        283.03        46.85 o
 -10  -4   5        231.52        215.45        37.50 o
  -9  -4   5        648.25        624.23        44.43 o
  -8  -4   5        389.13        396.44        34.50 o
  -7  -4   5       4330.74       4292.75       158.94 o
  -6  -4   5       3002.80       3051.24       100.82 o
  -5  -4   5        161.36        114.77        18.35 o
  -4  -4   5         53.18         40.87        14.68 o
  -3  -4   5         44.68          9.54        15.08 o
  -2  -4   5       6451.84       6557.82       174.14 o
  -1  -4   5      12497.44      12666.86       262.44 o
   0  -4   5        249.01        248.32        11.00 o
   1  -4   5       2306.10       2164.43        49.74 o
   2  -4   5       1280.81       1235.91        63.07 o
   3  -4   5         45.43        115.60        58.23 o
   4  -4   5        112.76        112.58        23.11 o
   5  -4   5         46.68         69.30        36.11 o
   6  -4   5       3279.02       3232.38       134.20 o
   7  -4   5       1608.07       1552.38        80.81 o
   8  -4   5         66.21         38.38        28.62 o
   9  -4   5        430.31        274.58        75.48 o
 -10  -3   5       3249.04       3214.00       116.21 o
  -9  -3   5        463.32        439.86        37.88 o
  -8  -3   5        648.69        617.01        39.38 o
  -7  -3   5      12160.02      12443.64       369.40 o
  -6  -3   5      22029.61      22474.23       565.81 o
  -5  -3   5       2885.72       2895.50        91.11 o
  -4  -3   5       1294.93       1319.99        49.28 o
  -3  -3   5      17632.34      17811.63       443.13 o
  -2  -3   5      31976.29      31972.78       580.14 o
  -1  -3   5       8614.24       8191.13       238.61 o
   0  -3   5         91.24         62.22         9.48 o
   1  -3   5      15623.73      15853.86       336.20 o
   2  -3   5      31934.22      33095.05      1068.90 o
   3  -3   5       8152.09       8213.19       284.03 o
   4  -3   5        207.68        211.98         8.89 o
   5  -3   5       1845.76       1852.38        44.38 o
   6  -3   5       9063.51       9196.70       232.09 o
   7  -3   5      10958.10      11029.92       590.92 o
   8  -3   5        418.61        467.83        78.08 o
   9  -3   5        529.91        582.37        95.65 o
 -11  -2   5       9201.37       9269.78       300.28 o
 -10  -2   5       1190.20       1142.82       124.84 o
  -9  -2   5        108.31         84.18        21.10 o
  -8  -2   5       1256.72       1327.10        58.21 o
  -7  -2   5      17357.37      16575.22       422.31 o
  -6  -2   5      25794.37      24585.10       636.71 o
  -5  -2   5        863.84        840.27        37.75 o
  -4  -2   5       6198.38       5768.28       156.25 o
  -3  -2   5      34478.60      33834.02       707.90 o
  -2  -2   5      23538.23      22957.17       419.79 o
  -1  -2   5      13092.38      13061.02       306.57 o
   0  -2   5       1308.41       1377.86        30.21 o
   1  -2   5      31338.29      31477.17       569.78 o
   2  -2   5      42945.14      42246.76       721.33 o
   3  -2   5       4768.19       4832.74        96.61 o
   4  -2   5        492.27        519.21        16.68 o
   5  -2   5       1045.38       1029.11        28.01 o
   6  -2   5      12294.06      12593.16       317.81 o
   7  -2   5      12726.20      12825.10       373.78 o
   8  -2   5        303.54        249.19        67.02 o
   9  -2   5       1577.49       1604.74       145.83 o
 -11  -1   5       1131.25       1081.57        94.70 o
 -10  -1   5        671.28        640.05        59.58 o
  -9  -1   5         34.74         29.71        18.16 o
  -8  -1   5       2158.49       2094.86        88.29 o
  -7  -1   5       3788.49       3619.00       113.97 o
  -6  -1   5        894.37        842.90        82.37 o
  -5  -1   5       1474.06       1478.06        59.28 o
  -4  -1   5       3156.85       3100.15       120.39 o
  -3  -1   5      11593.58      11089.24       427.70 o
  -2  -1   5       4873.07       4638.10        96.88 o
  -1  -1   5        218.38        260.82         9.94 o
   0  -1   5          1.78          8.20         6.79 o
   1  -1   5       3455.55       3315.68        65.51 o
   2  -1   5      13181.52      13410.57       254.28 o
   3  -1   5       1187.67       1273.07        34.62 o
   4  -1   5       1088.74       1090.38        29.24 o
   5  -1   5       1489.95       1470.18        44.04 o
   6  -1   5       5526.27       5594.38       150.31 o
   7  -1   5       2685.67       2714.08        97.68 o
   8  -1   5          0.03        -16.26        56.60 o
   9  -1   5        898.52        786.82       108.68 o
 -11   0   5         14.83         11.29        23.28 o
 -10   0   5        103.39         88.64        23.87 o
  -9   0   5         45.75        -10.38        25.00 o
  -8   0   5        371.31        367.73        56.61 o
  -7   0   5        944.40        867.98        39.57 o
  -6   0   5         22.69         28.22        12.63 o
  -5   0   5       6759.02       7147.17       187.36 o
  -4   0   5        281.49        296.64        18.71 o
  -3   0   5        156.22        137.70        12.06 o
  -2   0   5       1269.57       1340.96        37.16 o
  -1   0   5       2380.39       2489.20       168.99 o
   0   0   5       3044.17       3136.91        58.91 o
   1   0   5        606.56        604.84        16.10 o
   2   0   5       6562.07       6842.62       149.66 o
   3   0   5        435.67        482.11        28.84 o
   4   0   5        646.48        690.88        45.23 o
   5   0   5         18.32         41.04        13.99 o
   6   0   5         92.66         46.28        16.22 o
   7   0   5         57.51         27.95        16.58 o
   8   0   5          0.18         -0.65        17.34 o
 -11   1   5        104.81        103.25        30.47 o
 -10   1   5       2722.86       2730.51       101.39 o
  -9   1   5      11477.76      11517.24       304.04 o
  -8   1   5       2141.36       2081.56        87.62 o
  -7   1   5        863.72        870.20        38.01 o
  -6   1   5        443.93        395.75        27.63 o
  -5   1   5      11889.63      12064.01       300.93 o
  -4   1   5      21614.80      21840.17       459.78 o
  -3   1   5         72.74        105.75         9.40 o
  -2   1   5          2.10          3.17        10.18 o
  -1   1   5       8496.84       8704.26       172.88 o
   0   1   5      16377.87      16179.24       319.89 o
   1   1   5       2501.08       2521.64        62.62 o
   2   1   5         54.41         37.69        10.42 o
   3   1   5       4238.70       4074.17       127.15 o
   4   1   5       6294.30       6417.33       194.97 o
   5   1   5       2792.87       2840.93        99.28 o
   6   1   5         67.82         61.60        16.39 o
   7   1   5        129.58        122.70        42.94 o
   8   1   5       1481.16       1560.10        71.69 o
 -12   2   5       2370.41       2468.40        96.22 o
 -11   2   5        197.16        191.51        27.77 o
 -10   2   5      11392.89      11897.08       315.67 o
  -9   2   5      16528.64      17257.40       439.94 o
  -8   2   5       1603.97       1551.62        54.62 o
  -7   2   5        174.42        181.99        16.06 o
  -6   2   5       8284.50       8395.87       215.22 o
  -5   2   5      65400.11      65314.70      1578.45 o
  -4   2   5      34798.53      34353.34       720.35 o
  -3   2   5         60.07         71.30        32.88 o
  -2   2   5       7412.75       7389.32       151.69 o
  -1   2   5      27469.77      26987.78       525.48 o
   0   2   5      37324.41      37467.34       725.28 o
   1   2   5      11141.63      10980.01       217.73 o
   2   2   5        140.18        107.10        13.10 o
   3   2   5      24539.98      24354.45       682.81 o
   4   2   5      18057.96      18522.53       527.91 o
   5   2   5       4601.09       4692.17       153.47 o
   6   2   5         56.85         63.55        17.39 o
   7   2   5       1165.37       1149.63       140.92 o
   8   2   5       8405.84       8560.87       272.91 o
 -12   3   5        206.94        197.59        47.12 o
 -11   3   5        350.21        321.36        30.74 o
 -10   3   5       8881.00       9331.00       305.04 o
  -9   3   5      10920.58      10842.11       280.70 o
  -8   3   5       4848.36       4904.31       135.67 o
  -7   3   5        455.70        442.72        24.25 o
  -6   3   5       7073.42       6960.18       182.15 o
  -5   3   5      24620.90      25236.50       617.80 o
  -4   3   5      11111.69      11144.80       243.90 o
  -3   3   5       3039.75       3219.61        80.06 o
  -2   3   5      10321.38      10329.41       226.70 o
  -1   3   5      31086.50      30344.11       590.85 o
   0   3   5      18500.64      18215.57       358.54 o
   1   3   5       1615.16       1563.62        55.57 o
   2   3   5       4457.80       4248.43       168.40 o
   3   3   5      13004.44      13464.82       390.41 o
   4   3   5      20451.13      19893.09       568.18 o
   5   3   5       1761.61       1658.03        86.93 o
   6   3   5        311.62        264.18        28.45 o
   7   3   5       2969.36       3024.49       256.02 o
 -12   4   5        249.09        235.26        30.42 o
 -11   4   5        225.49        215.83        25.30 o
 -10   4   5        935.72       1014.30        45.03 o
  -9   4   5        910.52        911.91        40.55 o
  -8   4   5         10.24          6.11        18.65 o
  -7   4   5        136.60        127.63        16.01 o
  -6   4   5        434.53        393.67        23.79 o
  -5   4   5       1061.56       1027.05        41.53 o
  -4   4   5       2783.94       2815.58        87.67 o
  -3   4   5        325.01        272.57        48.64 o
  -2   4   5       4559.06       4664.47       125.99 o
  -1   4   5       5445.76       5562.73       148.18 o
   0   4   5         79.79         64.02        12.19 o
   1   4   5         23.32         24.83         9.84 o
   2   4   5          8.05         20.45        12.66 o
   3   4   5       2932.19       2951.11       104.88 o
   4   4   5       4310.02       4359.06       147.68 o
   5   4   5        339.83        324.25        30.15 o
   6   4   5        520.62        442.23        37.10 o
   7   4   5        252.09        276.66        34.13 o
 -11   5   5        514.93        539.25        74.34 o
 -10   5   5        378.77        321.50        39.74 o
  -9   5   5         70.22         73.97        15.79 o
  -8   5   5        860.60       1016.17        42.78 o
  -7   5   5       3376.33       3426.32       102.59 o
  -6   5   5         56.37         42.16        23.12 o
  -5   5   5        752.98        766.55        46.44 o
  -4   5   5         45.21         25.65        20.15 o
  -3   5   5       2743.14       3260.73       113.93 o
  -2   5   5       3153.97       3176.68        93.90 o
  -1   5   5         31.26         25.94        11.39 o
   0   5   5        182.07        199.57        42.90 o
   1   5   5         56.80         34.36        11.46 o
   2   5   5       1531.85       1594.04        55.51 o
   3   5   5         11.08          4.73        13.07 o
   4   5   5        236.84        221.83        27.14 o
   5   5   5          0.09          5.69        17.34 o
   6   5   5        195.15        165.39        28.95 o
 -11   6   5       4219.37       4185.85       127.71 o
 -10   6   5       1033.19       1035.37        47.15 o
  -9   6   5        520.46        488.89        31.17 o
  -8   6   5       8218.48       8478.43       226.01 o
  -7   6   5       7865.96       8036.53       217.17 o
  -6   6   5       3571.61       3667.53       113.72 o
  -5   6   5        599.55        561.63        60.89 o
  -4   6   5       3517.03       3553.56       113.26 o
  -3   6   5      23839.54      23822.69       597.45 o
  -2   6   5       5126.04       5227.95       153.93 o
  -1   6   5          3.21         -4.80        14.97 o
   0   6   5        696.68        752.60        36.29 o
   1   6   5       7258.90       6916.55       189.27 o
   2   6   5      10127.49      10338.01       313.96 o
   3   6   5       1535.28       1525.49        69.98 o
   4   6   5        582.88        629.86        46.20 o
   5   6   5       2997.44       3093.70       143.32 o
 -11   7   5       2805.47       2889.36        97.43 o
 -10   7   5        235.45        214.99        24.88 o
  -9   7   5       1274.08       1322.26        71.16 o
  -8   7   5      12596.60      13413.24       348.52 o
  -7   7   5      14976.96      15646.83       401.20 o
  -6   7   5       2274.16       2334.02       102.26 o
  -5   7   5       1963.24       1933.54        77.70 o
  -4   7   5      12200.28      12186.14       326.71 o
  -3   7   5      20582.33      20671.32       703.55 o
  -2   7   5       6106.66       6314.07       175.75 o
  -1   7   5         47.70         23.32        19.65 o
   0   7   5       8382.68       8781.45       235.26 o
   1   7   5      18928.40      18812.29       477.16 o
   2   7   5       8663.48       8599.47       270.28 o
   3   7   5        173.05        135.36        34.48 o
   4   7   5       1532.46       1466.46        74.26 o
 -10   8   5        243.04        285.70        60.59 o
  -9   8   5        998.71       1160.44        54.17 o
  -8   8   5       6476.99       6625.24       189.80 o
  -7   8   5       2794.04       2966.20       104.53 o
  -6   8   5          0.19          1.51        21.87 o
  -5   8   5        379.77        398.97        37.42 o
  -4   8   5       5288.89       5299.54       164.47 o
  -3   8   5       8015.01       8042.54       288.83 o
  -2   8   5       2013.23       2044.07       130.87 o
  -1   8   5        876.27        933.18        55.11 o
   0   8   5       3853.12       3915.90       141.97 o
   1   8   5       5540.69       5435.06       196.05 o
   2   8   5       1763.08       1832.16       128.59 o
   3   8   5         65.11         44.14        64.73 o
  -9   9   5         15.23         26.45        22.32 o
  -8   9   5         19.40         29.77        23.16 o
  -7   9   5         33.21         40.69        26.71 o
  -6   9   5        163.92        193.09        36.16 o
  -5   9   5         97.90        106.79        31.23 o
  -4   9   5        303.64        303.32        36.31 o
  -3   9   5         40.75         18.32        18.52 o
  -2   9   5        232.74        168.12        24.75 o
  -1   9   5          2.58        -10.18        16.58 o
   0   9   5          5.13         15.54        20.84 o
   1   9   5        352.45        386.24       106.38 o
   2   9   5          9.03         23.93        42.29 o
  -8  10   5        413.59        435.14        43.67 o
  -7  10   5         18.78         16.49        29.59 o
  -6  10   5        384.35        347.56        43.82 o
  -5  10   5       1108.50       1040.43        96.27 o
  -4  10   5        956.91        955.88        61.60 o
  -3  10   5         50.50         25.28        21.97 o
  -2  10   5        313.29        242.29        28.60 o
  -1  10   5       1917.17       2053.95       131.29 o
   0  10   5        143.55        177.14        63.43 o
  -6  11   5       4926.39       4635.32       273.30 o
  -5  11   5       4911.38       4683.20       166.75 o
  -4  11   5        227.85        277.99        44.21 o
  -3  11   5        537.73        533.89        42.42 o
  -2  11   5       2357.65       2594.09        98.12 o
  -2 -11   6       3906.86       3778.23       126.20 o
  -1 -11   6       1902.56       1856.51       144.53 o
   0 -11   6         52.42         54.37        43.18 o
   1 -11   6        831.85        720.78        73.41 o
   2 -11   6       5437.46       5207.96       234.46 o
   3 -11   6       3905.58       3907.22       195.23 o
   4 -11   6        152.41        109.67        52.47 o
  -4 -10   6         10.28         21.67        28.16 o
  -3 -10   6        418.55        381.90        53.99 o
  -2 -10   6       1903.06       1838.04        77.93 o
  -1 -10   6         85.02         84.52        20.34 o
   0 -10   6        565.30        506.15        39.39 o
   1 -10   6        877.35        772.00        71.14 o
   2 -10   6        427.93        358.43        68.00 o
   3 -10   6        530.24        522.45        64.52 o
   4 -10   6         12.65         18.63        40.54 o
   5 -10   6        452.82        421.39        62.04 o
   6 -10   6       1647.30       1579.86       109.03 o
  -6  -9   6         22.34         33.69        29.03 o
  -5  -9   6        390.05        400.04        46.29 o
  -4  -9   6        961.93        937.49        57.16 o
  -3  -9   6         50.00         45.24        28.30 o
  -2  -9   6          8.28         16.43        17.89 o
  -1  -9   6         37.07          6.04        16.33 o
   0  -9   6        613.80        591.12        65.40 o
   1  -9   6        638.71        678.72        53.99 o
   2  -9   6         25.83         61.41        45.86 o
   3  -9   6        102.81         66.79        37.32 o
   4  -9   6         57.51          6.71        75.46 o
   5  -9   6        193.31        145.42        43.39 o
   6  -9   6         20.17         59.29        47.49 o
   7  -9   6         29.12         45.20        36.14 o
  -7  -8   6        248.95        242.38        37.33 o
  -6  -8   6         50.53        126.69        38.29 o
  -5  -8   6       3632.33       3410.61       169.14 o
  -4  -8   6       8344.49       8352.64       234.17 o
  -3  -8   6       6107.11       5985.80       174.21 o
  -2  -8   6        137.97        121.25        22.18 o
  -1  -8   6       4873.71       4671.49       135.67 o
   0  -8   6      11406.81      11172.49       378.16 o
   1  -8   6       4810.30       4921.79       139.18 o
   2  -8   6        132.11        139.20        40.99 o
   3  -8   6         83.44         94.75        34.27 o
   4  -8   6       7913.85       7748.01       301.77 o
   5  -8   6       6341.75       6334.39       256.04 o
   6  -8   6        234.79        162.52        39.38 o
   7  -8   6        585.61        553.32        59.78 o
  -8  -7   6       3682.79       3900.14       156.59 o
  -7  -7   6       1822.32       1756.08       207.71 o
  -6  -7   6        673.89        747.85        74.84 o
  -5  -7   6      11807.30      11925.68       365.44 o
  -4  -7   6      18431.11      18603.12       477.96 o
  -3  -7   6       2548.36       2673.28        89.33 o
  -2  -7   6        899.86        793.96        45.14 o
  -1  -7   6       8969.22       8991.27       235.13 o
   0  -7   6      20251.22      19861.18       492.30 o
   1  -7   6       9800.61       9748.39       260.80 o
   2  -7   6        143.51        148.15        10.50 o
   3  -7   6       5969.88       5730.71       229.41 o
   4  -7   6      16160.09      16051.82       558.44 o
   5  -7   6      11495.42      11406.64       504.70 o
   6  -7   6       1022.12       1092.92        74.52 o
   7  -7   6         84.31         61.76        28.70 o
   8  -7   6       3467.10       3686.34       207.85 o
  -9  -6   6       2333.90       2431.75       112.87 o
  -8  -6   6       1419.15       1517.42       105.73 o
  -7  -6   6        137.91        110.46        24.58 o
  -6  -6   6       2815.69       2894.08       102.50 o
  -5  -6   6       5461.16       5720.01       169.75 o
  -4  -6   6       3352.61       3416.15       109.19 o
  -3  -6   6        169.76        181.39        20.89 o
  -2  -6   6        179.19        169.55        34.26 o
  -1  -6   6       7549.20       7286.61       192.31 o
   0  -6   6      18567.33      18750.40       385.60 o
   1  -6   6        932.58        927.27        38.43 o
   2  -6   6        233.65        159.57        30.32 o
   3  -6   6       2656.70       2656.30       122.57 o
   4  -6   6       4515.80       4464.01       181.61 o
   5  -6   6       5013.55       5146.46       205.86 o
   6  -6   6         98.32         46.35        26.43 o
   7  -6   6       1931.95       1997.69       104.22 o
   8  -6   6       3834.49       4006.12       172.83 o
  -9  -5   6        204.89        237.12        38.25 o
  -8  -5   6         43.85         72.83        25.02 o
  -7  -5   6        120.83         85.10        22.62 o
  -6  -5   6        899.83        929.01        88.26 o
  -5  -5   6        186.67        173.87        23.89 o
  -4  -5   6         41.20         20.57        14.53 o
  -3  -5   6         21.41         31.68        14.25 o
  -2  -5   6        126.20        145.02        16.65 o
  -1  -5   6       1517.04       1465.69        42.05 o
   0  -5   6        382.48        399.63        15.80 o
   1  -5   6        671.56        675.12        20.81 o
   2  -5   6        252.91        339.60        35.67 o
   3  -5   6        544.36        542.92        43.28 o
   4  -5   6       4753.66       4960.98       192.57 o
   5  -5   6          2.60         -6.30        20.77 o
   6  -5   6        398.57        368.82        39.85 o
   7  -5   6        372.61        337.74        39.96 o
   8  -5   6        337.75        301.90        44.24 o
 -10  -4   6       1056.49       1144.19        63.92 o
  -9  -4   6        634.90        651.37        96.64 o
  -8  -4   6         65.10         48.53        21.60 o
  -7  -4   6       7094.33       7405.51       254.99 o
  -6  -4   6       4526.36       4778.63       211.50 o
  -5  -4   6        172.86        199.89        36.53 o
  -4  -4   6        372.54        386.43        26.06 o
  -3  -4   6       2284.61       2255.92        73.23 o
  -2  -4   6       8185.65       8172.91       212.60 o
  -1  -4   6        735.14        703.47        22.28 o
   0  -4   6         21.61         23.39         7.40 o
   1  -4   6       3421.28       3572.46        78.71 o
   2  -4   6       2715.11       2650.79       109.19 o
   3  -4   6       2513.48       2510.78       105.84 o
   4  -4   6        544.07        544.00        40.62 o
   5  -4   6        296.78        247.51        48.80 o
   6  -4   6        895.12        955.91       107.39 o
   7  -4   6        507.00        501.18        50.76 o
 -10  -3   6       4292.98       4302.95       143.67 o
  -9  -3   6         23.22         13.82        20.17 o
  -8  -3   6       7600.67       8398.95       235.23 o
  -7  -3   6      17082.55      16654.78       473.90 o
  -6  -3   6       8452.87       8636.77       234.77 o
  -5  -3   6       4825.36       4933.25       141.80 o
  -4  -3   6       3371.55       3505.47       188.28 o
  -3  -3   6      38815.70      39214.20       827.47 o
  -2  -3   6      36528.18      36331.77       763.94 o
  -1  -3   6       6985.73       6788.48       283.02 o
   0  -3   6        890.91        809.32        22.35 o
   1  -3   6       3503.15       3225.06        63.99 o
   2  -3   6      36481.68      36400.26       775.14 o
   3  -3   6      13266.79      13040.74       266.95 o
   4  -3   6         55.35         49.34         9.38 o
   5  -3   6       5736.76       5921.64       153.90 o
   6  -3   6       7262.39       7510.92       268.65 o
   7  -3   6       5448.10       5993.97       315.09 o
   8  -3   6        299.57        290.83        72.87 o
 -11  -2   6       5012.42       4833.54       177.81 o
 -10  -2   6       1330.99       1240.04        61.97 o
  -9  -2   6          4.49         -7.95        17.71 o
  -8  -2   6       7726.44       7409.22       297.60 o
  -7  -2   6      19155.67      19087.33       540.06 o
  -6  -2   6      12160.61      11825.13       397.92 o
  -5  -2   6         55.56         40.70        13.18 o
  -4  -2   6      11121.19      11557.60       309.38 o
  -3  -2   6      33855.38      33625.89       704.48 o
  -2  -2   6      33703.91      32966.09       693.87 o
  -1  -2   6       3457.09       3379.62        69.15 o
   0  -2   6       3248.51       3208.13        64.95 o
   1  -2   6      31549.27      32281.40       585.75 o
   2  -2   6      42208.29      42329.69       724.19 o
   3  -2   6       5579.94       5549.27       110.68 o
   4  -2   6         44.78         50.09         7.47 o
   5  -2   6       4535.49       4683.10       127.71 o
   6  -2   6      13597.78      14244.79       357.19 o
   7  -2   6       6673.20       6901.13       357.07 o
   8  -2   6          0.83         16.26        57.90 o
 -11  -1   6        127.62        139.55        28.61 o
 -10  -1   6        422.62        413.30        54.17 o
  -9  -1   6         47.05         54.76        19.96 o
  -8  -1   6       4661.54       4522.10       181.08 o
  -7  -1   6       5763.86       5489.88       189.92 o
  -6  -1   6        219.94        198.08        19.60 o
  -5  -1   6        231.48        253.15        19.87 o
  -4  -1   6        297.73        253.22        17.50 o
  -3  -1   6      16690.74      16745.14       609.68 o
  -2  -1   6      11710.27      11340.16       211.34 o
  -1  -1   6        329.94        332.22        18.50 o
   0  -1   6       4069.22       4002.38        78.01 o
   1  -1   6      13095.63      13528.08       250.41 o
   2  -1   6       1883.56       1714.09        42.22 o
   3  -1   6        773.95        782.73        23.62 o
   4  -1   6        353.15        417.84        31.53 o
   5  -1   6       5020.82       5240.24       139.77 o
   6  -1   6       6614.05       6854.60       209.31 o
   7  -1   6         38.16         34.15        25.05 o
   8  -1   6        224.99        107.35        62.46 o
 -11   0   6        119.22        115.80        28.39 o
 -10   0   6         28.45         -3.05        19.13 o
  -9   0   6       1002.53        931.21        47.74 o
  -8   0   6        157.83        154.01        20.67 o
  -7   0   6        274.01        257.93        21.57 o
  -6   0   6        654.40        669.94        32.40 o
  -5   0   6        224.61        182.57        15.92 o
  -4   0   6        234.74        253.51        18.62 o
  -3   0   6        432.29        388.03        15.16 o
  -2   0   6       2932.65       2851.40       328.30 o
  -1   0   6         21.81          5.20         8.91 o
   0   0   6        270.69        251.49        17.36 o
   1   0   6        123.54        109.16         8.71 o
   2   0   6         63.31         64.42         8.32 o
   3   0   6        115.26        133.06        12.33 o
   4   0   6          9.10         32.58        11.55 o
   5   0   6          0.87         -8.04        10.60 o
   6   0   6        122.50         86.21        17.66 o
   7   0   6         23.67         26.61        26.02 o
   8   0   6         12.51         61.80        61.80 o
 -12   1   6        275.32        294.51        37.44 o
 -11   1   6         56.93         68.49        21.86 o
 -10   1   6       1629.02       1467.99        68.70 o
  -9   1   6      10121.55       9919.08       266.72 o
  -8   1   6       1977.27       1978.20        69.45 o
  -7   1   6        164.08        112.93        15.88 o
  -6   1   6       2928.07       2740.70       100.91 o
  -5   1   6       6140.89       6107.11       160.21 o
  -4   1   6      11280.32      11190.15       242.51 o
  -3   1   6       6940.49       7392.60       162.35 o
  -2   1   6       3052.78       2976.81       105.15 o
  -1   1   6      20976.44      21452.17       519.59 o
   0   1   6       8510.15       8674.35       300.11 o
   1   1   6        315.35        339.52        14.07 o
   2   1   6        174.10        178.51        20.16 o
   3   1   6        214.93        191.69        17.92 o
   4   1   6       9315.21       9521.24       280.47 o
   5   1   6        902.90        993.94        46.88 o
   6   1   6        634.45        643.03        37.98 o
   7   1   6        630.37        587.58        76.79 o
   8   1   6        517.10        457.20        37.29 o
 -12   2   6        142.77        119.47        37.78 o
 -11   2   6       1038.17       1051.42        53.71 o
 -10   2   6      11685.25      11669.38       455.93 o
  -9   2   6      10549.39      10378.29       487.58 o
  -8   2   6       4530.99       4597.99       129.84 o
  -7   2   6        251.42        260.57        19.33 o
  -6   2   6      17812.96      17888.71       444.44 o
  -5   2   6      31415.56      31169.52       654.80 o
  -4   2   6      12969.40      13358.76       287.95 o
  -3   2   6        133.77        167.00        12.66 o
  -2   2   6      10282.03      10081.21       221.09 o
  -1   2   6      39321.08      39953.64       886.65 o
   0   2   6      22865.94      23594.41       461.00 o
   1   2   6       1156.07       1116.43        51.04 o
   2   2   6       3803.68       3650.69       117.08 o
   3   2   6      12927.88      13130.92       378.61 o
   4   2   6      15380.62      15474.65       445.59 o
   5   2   6       1167.49       1126.41        92.44 o
   6   2   6        312.19        274.00        27.19 o
   7   2   6       2458.33       2594.74       128.63 o
 -12   3   6          0.76         10.20        22.83 o
 -11   3   6       1194.29       1127.62        55.50 o
 -10   3   6       4184.79       4155.97       154.40 o
  -9   3   6       2936.40       2964.79        92.39 o
  -8   3   6       2977.62       2996.80        90.70 o
  -7   3   6       2489.49       2420.64        74.90 o
  -6   3   6      24220.34      24558.51       602.69 o
  -5   3   6      13935.51      13851.70       345.77 o
  -4   3   6        191.25        205.24        15.84 o
  -3   3   6         23.11          3.07        10.06 o
  -2   3   6       5803.35       5905.36       136.58 o
  -1   3   6      39913.94      40556.10       785.18 o
   0   3   6      10700.39      10747.56       217.41 o
   1   3   6        952.07        925.43        32.83 o
   2   3   6       3126.67       3122.60       105.50 o
   3   3   6       5984.60       5801.11       182.12 o
   4   3   6       4796.10       5005.06       163.10 o
   5   3   6       1678.87       1703.33       109.06 o
   6   3   6        862.16        865.11        96.97 o
   7   3   6       4098.15       4096.27       186.08 o
 -12   4   6         72.32         75.26        26.02 o
 -11   4   6        398.36        397.16        30.17 o
 -10   4   6        107.06         74.62        17.44 o
  -9   4   6          5.65        -12.04        12.04 o
  -8   4   6        138.26        132.45        16.50 o
  -7   4   6          4.63         22.10        23.15 o
  -6   4   6       1426.75       1375.45        53.75 o
  -5   4   6       1102.21       1159.20        46.07 o
  -4   4   6        848.61        878.84        40.22 o
  -3   4   6         38.70         47.65        16.05 o
  -2   4   6       1510.94       1590.83        78.49 o
  -1   4   6       1009.22        991.02        38.61 o
   0   4   6         88.76        101.14        14.92 o
   1   4   6        128.20        130.03        14.60 o
   2   4   6        252.00        224.25        19.50 o
   3   4   6       2076.43       2047.15        80.32 o
   4   4   6        359.69        407.61        32.23 o
   5   4   6         51.29         85.80        21.14 o
   6   4   6        145.58        132.08        34.16 o
 -11   5   6         74.97         28.72        33.45 o
 -10   5   6        753.74        680.84        36.73 o
  -9   5   6       1690.90       1683.47        61.59 o
  -8   5   6        389.94        303.22        62.47 o
  -7   5   6       5388.30       5349.20       149.71 o
  -6   5   6         99.97         92.82        18.30 o
  -5   5   6          5.81         26.69        17.06 o
  -4   5   6        781.95        712.44        41.34 o
  -3   5   6        349.46        384.16       143.15 o
  -2   5   6       3632.93       3645.74       106.45 o
  -1   5   6        460.44        469.60        26.43 o
   0   5   6        223.07        238.72        32.96 o
   1   5   6        192.62        159.17        17.21 o
   2   5   6        119.00        104.21        39.69 o
   3   5   6          2.13         54.50        18.24 o
   4   5   6        522.55        533.76        46.85 o
   5   5   6          1.25          5.52        19.15 o
 -11   6   6       1414.65       1406.86        59.34 o
 -10   6   6         55.78         56.43        33.62 o
  -9   6   6         43.51         26.59        15.97 o
  -8   6   6       5025.12       5296.95       151.82 o
  -7   6   6       4499.92       4922.25       143.12 o
  -6   6   6        948.46       1060.48        58.73 o
  -5   6   6         83.54         17.70        19.64 o
  -4   6   6       5594.46       5698.15       167.09 o
  -3   6   6       4389.45       4533.90       136.61 o
  -2   6   6       1715.34       1770.51        65.02 o
  -1   6   6         50.46         45.12        16.81 o
   0   6   6       1052.06       1021.89        43.85 o
   1   6   6       5520.36       5410.28       153.16 o
   2   6   6       1728.20       1864.86        79.97 o
   3   6   6          2.57         10.47        15.60 o
   4   6   6        331.09        329.65        46.20 o
   5   6   6       1441.49       1432.36        90.16 o
 -11   7   6        731.00        718.18        56.97 o
 -10   7   6        198.16        174.11        26.93 o
  -9   7   6       1220.45       1351.24        56.87 o
  -8   7   6       5396.71       5730.19       166.04 o
  -7   7   6       5500.65       5810.52       169.27 o
  -6   7   6       1472.48       1415.54        64.23 o
  -5   7   6       5585.19       5647.00       206.80 o
  -4   7   6      11079.90      10919.85       297.51 o
  -3   7   6       4873.39       4837.95       196.48 o
  -2   7   6       1318.10       1194.11        50.63 o
  -1   7   6        416.99        401.23        28.67 o
   0   7   6       3755.71       3764.21       115.60 o
   1   7   6      10912.93      11106.77       338.18 o
   2   7   6       1153.88       1176.81        62.13 o
   3   7   6        570.82        633.08        45.98 o
   4   7   6        704.42        694.18        50.92 o
 -10   8   6          5.35         18.32        20.90 o
  -9   8   6       1150.49       1157.92        55.18 o
  -8   8   6       1391.25       1578.76       130.76 o
  -7   8   6       1203.41       1228.01        68.66 o
  -6   8   6        295.64        255.80        34.75 o
  -5   8   6         27.42         65.38        27.31 o
  -4   8   6       2820.18       2642.30       100.13 o
  -3   8   6       2033.60       2054.95       109.88 o
  -2   8   6         29.18         10.01        29.23 o
  -1   8   6         51.51         39.89        17.31 o
   0   8   6       1546.10       1535.10        61.64 o
   1   8   6       2226.10       2143.54        91.37 o
   2   8   6        229.48        125.78        52.70 o
   3   8   6        205.98        264.51        82.95 o
  -9   9   6         36.93         47.43        31.11 o
  -8   9   6        362.38        415.15        39.14 o
  -7   9   6        321.92        349.94        40.12 o
  -6   9   6        446.29        455.77        44.82 o
  -5   9   6        229.39        146.43        54.12 o
  -4   9   6       1404.93       1169.69        64.57 o
  -3   9   6         55.36         88.10        37.90 o
  -2   9   6        620.26        705.68        42.75 o
  -1   9   6        492.65        440.14        33.09 o
   0   9   6        295.87        303.47        32.35 o
   1   9   6        124.69         95.81        51.72 o
  -8  10   6         12.62         23.44        30.67 o
  -7  10   6         38.64         23.74        32.78 o
  -6  10   6       1177.46        996.43       102.31 o
  -5  10   6        904.06        881.87        72.56 o
  -4  10   6        267.96        300.36        73.25 o
  -3  10   6         43.63         35.77        52.69 o
  -2  10   6        163.40        118.51        25.71 o
  -1  10   6        305.92        333.50        36.31 o
  -2 -11   7       2423.87       2438.77       116.40 o
  -1 -11   7       1133.62        937.17       108.70 o
   0 -11   7         23.67          0.61        41.04 o
   1 -11   7       2032.29       2018.33       124.35 o
   2 -11   7       6367.69       6104.30       427.03 o
   3 -11   7       1227.48       1080.91       252.88 o
  -4 -10   7        223.56        191.97        61.04 o
  -3 -10   7        924.91        954.34        58.96 o
  -2 -10   7        632.75        535.83        50.24 o
  -1 -10   7          4.20         19.70        24.49 o
   0 -10   7          9.68        -10.92        57.25 o
   1 -10   7        754.35        689.52        66.57 o
   2 -10   7        936.64        889.23        77.44 o
   3 -10   7          4.61        -37.32        37.32 o
   4 -10   7        395.72        397.59        60.35 o
   5 -10   7        260.64        243.88        55.45 o
  -6  -9   7          0.14        106.54        59.92 o
  -5  -9   7        937.08       1001.87        57.04 o
  -4  -9   7        201.65        209.85        34.43 o
  -3  -9   7         17.50          9.34        20.33 o
  -2  -9   7        495.91        493.00        77.66 o
  -1  -9   7        443.79        468.81        31.68 o
   0  -9   7        760.25        723.62        36.53 o
   1  -9   7        155.72        187.93        40.30 o
   2  -9   7        603.49        401.87       115.18 o
   3  -9   7         59.43        109.86        39.67 o
   4  -9   7        247.68        250.08        74.82 o
   5  -9   7         66.16        122.72        39.10 o
   6  -9   7          1.66        -31.22        31.22 o
  -7  -8   7        733.65        764.07        56.62 o
  -6  -8   7        234.21        229.00        39.11 o
  -5  -8   7       3920.18       4168.97       135.70 o
  -4  -8   7       6522.35       6579.50       190.58 o
  -3  -8   7        333.25        325.46        28.81 o
  -2  -8   7         24.66         13.04        15.55 o
  -1  -8   7       3521.96       3404.98       148.64 o
   0  -8   7       8665.26       8466.15       225.70 o
   1  -8   7       4822.93       4863.28       136.62 o
   2  -8   7         49.54         36.34        30.20 o
   3  -8   7        609.39        507.00        55.68 o
   4  -8   7       3038.14       2944.53       144.64 o
   5  -8   7       3163.15       3211.67       172.67 o
   6  -8   7        340.91        335.58        61.81 o
   7  -8   7        151.12        177.34        42.61 o
  -8  -7   7        967.05        893.07        57.89 o
  -7  -7   7        444.84        511.88        64.46 o
  -6  -7   7        531.70        442.97        38.64 o
  -5  -7   7      16683.70      17185.59       449.54 o
  -4  -7   7      13625.94      13858.66       411.94 o
  -3  -7   7        760.68        786.16        45.72 o
  -2  -7   7        339.62        337.18        24.84 o
  -1  -7   7       3778.05       3786.79       110.75 o
   0  -7   7      13254.78      13359.82       339.18 o
   1  -7   7       7721.11       7803.12       205.05 o
   2  -7   7         76.34         18.39        28.76 o
   3  -7   7       6566.11       6650.42       286.99 o
   4  -7   7       9349.49       9734.04       358.05 o
   5  -7   7       1578.49       1562.20       127.28 o
   6  -7   7        244.59        228.75        40.18 o
   7  -7   7        418.20        386.35        48.43 o
  -9  -6   7       2107.06       2123.19        92.59 o
  -8  -6   7        295.64        260.40        61.92 o
  -7  -6   7          1.47        -17.30        17.30 o
  -6  -6   7        533.10        505.22        38.17 o
  -5  -6   7       7273.77       7601.55       240.81 o
  -4  -6   7       2064.15       2066.75        99.94 o
  -3  -6   7        150.24        127.52        18.58 o
  -2  -6   7       2333.65       2293.91        82.21 o
  -1  -6   7       5179.66       5152.61       140.87 o
   0  -6   7       4667.05       4577.63       125.12 o
   1  -6   7        559.40        476.89        36.73 o
   2  -6   7        178.96        150.40        38.06 o
   3  -6   7       5360.04       5644.07       293.05 o
   4  -6   7       4585.55       4509.80       183.49 o
   5  -6   7        327.21        245.23        36.26 o
   6  -6   7          0.11        -22.67        23.58 o
   7  -6   7        340.42        405.17        47.11 o
  -9  -5   7        111.27         92.79        27.90 o
  -8  -5   7        678.40        674.88        49.99 o
  -7  -5   7        663.39        509.28        44.24 o
  -6  -5   7         11.92         19.40        17.37 o
  -5  -5   7         24.47         23.39        15.02 o
  -4  -5   7       1227.62       1249.13        65.29 o
  -3  -5   7         70.98         65.95        21.26 o
  -2  -5   7       1462.79       1413.02        50.80 o
  -1  -5   7       1341.10       1394.18        48.55 o
   0  -5   7        954.46        990.30        35.90 o
   1  -5   7        124.35        109.02        10.99 o
   2  -5   7        292.47        242.54        31.89 o
   3  -5   7        905.12        867.73        55.02 o
   4  -5   7       2039.47       2171.57       134.50 o
   5  -5   7        384.28        384.45        50.75 o
   6  -5   7       1004.33       1094.93        76.15 o
   7  -5   7        184.09        207.57        35.00 o
   8  -5   7        105.37         68.96        35.13 o
 -10  -4   7        478.93        438.36        42.99 o
  -9  -4   7          6.05         62.47        23.16 o
  -8  -4   7         62.81        111.37        32.94 o
  -7  -4   7       1025.14       1027.66       107.82 o
  -6  -4   7        388.43        373.10        49.02 o
  -5  -4   7        793.76        832.93        41.06 o
  -4  -4   7        123.10         65.63        24.56 o
  -3  -4   7       1729.52       1641.40        77.26 o
  -2  -4   7       1374.25       1307.21        46.32 o
  -1  -4   7          1.09         -6.30        10.04 o
   0  -4   7        473.56        460.69        18.13 o
   1  -4   7        178.51        159.98        12.98 o
   2  -4   7       4833.99       4807.17       178.37 o
   3  -4   7        104.15        137.28        38.38 o
   4  -4   7        596.34        650.76        54.34 o
   5  -4   7          0.34         13.87        19.17 o
   6  -4   7        371.18        402.51        54.01 o
   7  -4   7        711.86        639.70        61.82 o
   8  -4   7         23.48         13.01        57.90 o
 -10  -3   7       1910.63       1927.90       164.40 o
  -9  -3   7        210.66        186.35        27.83 o
  -8  -3   7       4967.71       4783.44       148.69 o
  -7  -3   7       5036.34       5102.14       152.67 o
  -6  -3   7       2745.80       2870.42       124.48 o
  -5  -3   7       2539.09       2559.35        83.86 o
  -4  -3   7       1863.79       1741.73       110.48 o
  -3  -3   7      34437.78      34569.69       729.80 o
  -2  -3   7       7688.78       7565.03       169.32 o
  -1  -3   7        209.81        196.45        13.27 o
   0  -3   7        315.52        295.73        29.18 o
   1  -3   7       4267.00       4210.93        82.35 o
   2  -3   7      13445.41      13666.13       391.14 o
   3  -3   7       1815.15       1774.79        50.11 o
   4  -3   7       2505.67       2384.91        71.31 o
   5  -3   7       4819.60       5137.44       214.30 o
   6  -3   7       3166.41       3228.84       216.99 o
   7  -3   7        964.55        975.62       102.83 o
   8  -3   7        239.61        316.20        78.72 o
 -11  -2   7       2532.70       2461.44        99.21 o
 -10  -2   7        888.76        781.49        48.54 o
  -9  -2   7         24.75         10.51        19.96 o
  -8  -2   7       9187.62       9365.96       255.77 o
  -7  -2   7       8366.54       7690.36       216.42 o
  -6  -2   7       1370.94       1435.09        65.86 o
  -5  -2   7        117.41         83.00        15.36 o
  -4  -2   7       2633.93       2561.70        68.12 o
  -3  -2   7      23205.81      23142.60       492.65 o
  -2  -2   7       4685.92       4536.99       104.06 o
  -1  -2   7        446.41        488.26        19.64 o
   0  -2   7       2747.20       2794.51        56.98 o
   1  -2   7      10283.84      10149.84       189.96 o
   2  -2   7      10904.66      10731.10       249.19 o
   3  -2   7       1789.29       1756.81        49.30 o
   4  -2   7        835.51        861.79        33.30 o
   5  -2   7       4460.77       4599.83       126.28 o
   6  -2   7       3524.00       3722.17       215.73 o
   7  -2   7        677.98        623.42        85.25 o
   8  -2   7          1.73         45.54        61.80 o
 -11  -1   7          4.43          9.93        23.91 o
 -10  -1   7        234.34        210.23        32.95 o
  -9  -1   7          0.23         -9.23        19.96 o
  -8  -1   7       5091.60       4757.05       142.61 o
  -7  -1   7        804.89        723.77        37.57 o
  -6  -1   7       1332.62       1733.87       225.42 o
  -5  -1   7         14.41         21.27        13.24 o
  -4  -1   7         88.56         84.91        10.40 o
  -3  -1   7       5641.45       5613.17       134.60 o
  -2  -1   7       2530.98       2399.17       102.38 o
  -1  -1   7       1208.77       1686.19       137.42 o
   0  -1   7       1797.49       1661.62        45.28 o
   1  -1   7        164.54        188.01        11.18 o
   2  -1   7          6.96         23.72        13.30 o
   3  -1   7        168.51        183.77        14.54 o
   4  -1   7         31.46         31.50        11.12 o
   5  -1   7       2514.37       2738.17       124.43 o
   6  -1   7       1136.29       1204.05        52.92 o
   7  -1   7        534.09        508.20        85.89 o
   8  -1   7        127.82        158.09        69.61 o
 -11   0   7       1454.77       1403.18       125.89 o
 -10   0   7         98.12         72.81        22.61 o
  -9   0   7         92.09         72.27        18.76 o
  -8   0   7          3.92          1.45        15.79 o
  -7   0   7          1.66          2.41        12.64 o
  -6   0   7        846.71        854.83        56.59 o
  -5   0   7        365.60        355.76        21.97 o
  -4   0   7        332.12        341.27        53.69 o
  -3   0   7       1394.54       1522.79        53.65 o
  -2   0   7         25.58         14.18        14.27 o
  -1   0   7        174.44        163.77        24.44 o
   0   0   7        319.69        311.52        14.47 o
   1   0   7         33.64         40.77        10.77 o
   2   0   7        168.13        154.22        12.60 o
   3   0   7         16.33         29.24        21.12 o
   4   0   7        336.03        286.04        49.13 o
   5   0   7        381.47        342.66        24.61 o
   6   0   7          1.92          8.45        13.56 o
   7   0   7        574.68        594.10        89.15 o
 -12   1   7        202.72        198.12        32.07 o
 -11   1   7        311.81        321.22        33.81 o
 -10   1   7       1315.55       1289.16        68.02 o
  -9   1   7       2608.35       2595.54        89.79 o
  -8   1   7        231.50        231.94        23.20 o
  -7   1   7        847.64        840.49        47.14 o
  -6   1   7        597.72        561.42        42.09 o
  -5   1   7        580.59        562.53        33.24 o
  -4   1   7       1079.35       1006.44        30.39 o
  -3   1   7       1001.70       1017.68        28.73 o
  -2   1   7       3560.67       3380.68       124.01 o
  -1   1   7       6454.85       6240.04       319.99 o
   0   1   7        192.32        195.09        31.74 o
   1   1   7        242.18        230.61        12.76 o
   2   1   7        506.97        533.14        23.85 o
   3   1   7        653.68        605.86        65.41 o
   4   1   7       4615.01       4709.01       150.38 o
   5   1   7          4.17          1.74        14.70 o
   6   1   7        341.97        329.00        64.41 o
   7   1   7          4.95         -9.54        18.33 o
 -12   2   7          0.05         12.91        24.39 o
 -11   2   7        916.34        843.13        48.71 o
 -10   2   7       1785.40       1732.61        69.98 o
  -9   2   7       4607.76       4414.56       132.34 o
  -8   2   7        149.77        125.17        36.76 o
  -7   2   7        159.27        116.49        17.80 o
  -6   2   7       8296.48       8027.62       208.71 o
  -5   2   7       2720.21       2667.99        67.94 o
  -4   2   7        822.89        823.41        27.62 o
  -3   2   7          0.00          5.54         8.92 o
  -2   2   7       2566.68       2488.61        72.65 o
  -1   2   7      13588.14      13318.51       289.80 o
   0   2   7       1169.01       1069.49        31.91 o
   1   2   7       1017.93       1028.95        48.39 o
   2   2   7        236.13        220.40        25.50 o
   3   2   7       5839.36       5797.45       180.40 o
   4   2   7       2749.77       2683.77        96.39 o
   5   2   7         24.83          6.72        35.45 o
   6   2   7        979.81       1066.15        55.22 o
   7   2   7        874.23        825.20       161.07 o
 -12   3   7         45.63         37.83        23.76 o
 -11   3   7        268.60        273.69        30.54 o
 -10   3   7        847.48        791.57        51.32 o
  -9   3   7       1110.49       1130.70        46.52 o
  -8   3   7       1120.83        984.46        45.99 o
  -7   3   7        276.46        299.21        35.71 o
  -6   3   7       7487.12       7507.58       196.53 o
  -5   3   7        815.47        751.32        32.78 o
  -4   3   7         62.95         88.38        12.53 o
  -3   3   7       1500.61       1446.53        44.91 o
  -2   3   7        851.24        789.32        30.48 o
  -1   3   7      10069.71      10031.75       220.90 o
   0   3   7        413.13        352.11        20.56 o
   1   3   7       1154.18       1097.93        38.92 o
   2   3   7        255.05        223.37        21.47 o
   3   3   7        938.07        910.86        45.73 o
   4   3   7       1141.39       1146.51        72.91 o
   5   3   7         78.86         88.03        21.16 o
   6   3   7        505.73        564.62        49.13 o
 -11   4   7        270.02        234.22        25.37 o
 -10   4   7         78.64         56.88        17.18 o
  -9   4   7        489.86        588.66        41.36 o
  -8   4   7       2122.91       2084.35        69.79 o
  -7   4   7         30.67         21.53        11.96 o
  -6   4   7         20.00         28.83        12.58 o
  -5   4   7         21.84         22.72        14.54 o
  -4   4   7        593.75        609.53        33.05 o
  -3   4   7        258.11        266.27        23.16 o
  -2   4   7         17.09         19.41        15.92 o
  -1   4   7         47.20         32.75        21.57 o
   0   4   7        340.76        327.88        21.23 o
   1   4   7         22.43         39.02        12.16 o
   2   4   7         75.28         44.55        16.73 o
   3   4   7        195.04        183.57        24.72 o
   4   4   7         48.38         62.11        51.39 o
   5   4   7        278.63        213.04        28.12 o
   6   4   7         19.16         34.27        79.69 o
 -11   5   7        180.90        145.62        34.63 o
 -10   5   7        626.12        573.34        33.95 o
  -9   5   7        523.24        509.89        31.18 o
  -8   5   7        391.75        384.17        27.13 o
  -7   5   7        301.17        299.45        24.14 o
  -6   5   7        148.56        122.65        22.31 o
  -5   5   7        177.57        134.55        21.72 o
  -4   5   7        762.83        711.98        52.33 o
  -3   5   7         88.56        110.13        47.19 o
  -2   5   7       1271.30       1181.67        69.34 o
  -1   5   7        145.23        147.03        16.52 o
   0   5   7        211.30        169.72        18.59 o
   1   5   7         53.95         55.21        16.05 o
   2   5   7         43.13         14.28        29.27 o
   3   5   7        434.17        407.71        33.17 o
   4   5   7        709.50        681.60        80.37 o
   5   5   7        115.70        129.59        26.79 o
 -11   6   7         84.58         80.10        20.32 o
 -10   6   7         66.98         74.77        19.03 o
  -9   6   7        136.28        137.78        21.37 o
  -8   6   7        537.97        534.12        45.28 o
  -7   6   7       1189.34       1338.57        56.09 o
  -6   6   7        147.93        140.68        22.78 o
  -5   6   7         98.97         87.90        23.90 o
  -4   6   7       1249.61       1161.98        54.91 o
  -3   6   7        921.81        946.33        48.22 o
  -2   6   7         19.21         28.51        30.85 o
  -1   6   7          0.57         -5.04        11.92 o
   0   6   7        826.22        683.62        35.75 o
   1   6   7       1411.21       1457.22        67.12 o
   2   6   7        117.24        133.84        24.53 o
   3   6   7        180.30        161.94        59.53 o
   4   6   7          1.27        -16.82        38.71 o
 -10   7   7         68.41         64.65        20.50 o
  -9   7   7         85.11        106.16        22.22 o
  -8   7   7       1163.07       1266.62        56.76 o
  -7   7   7        410.77        458.42        64.33 o
  -6   7   7         24.24          7.64        22.22 o
  -5   7   7       1264.57       1239.56        61.74 o
  -4   7   7       2167.83       2113.55       110.71 o
  -3   7   7         15.27         10.22        19.59 o
  -2   7   7         70.40         71.67        18.98 o
  -1   7   7         32.58          5.69        20.74 o
   0   7   7       2603.40       2726.21       167.04 o
   1   7   7       2449.39       2484.67        99.65 o
   2   7   7        310.13        350.53        62.46 o
   3   7   7        423.10        387.91        39.09 o
 -10   8   7          0.57         -6.05        24.58 o
  -9   8   7        163.37        188.16        27.89 o
  -8   8   7          5.82          7.44        22.37 o
  -7   8   7        148.12        113.55        27.65 o
  -6   8   7         82.55        102.52        29.56 o
  -5   8   7        118.30         88.83        29.68 o
  -4   8   7        273.54        318.21        55.35 o
  -3   8   7         31.53         88.13        48.37 o
  -2   8   7        108.13        134.97        23.13 o
  -1   8   7          6.72          6.91        37.97 o
   0   8   7         16.03          4.27        19.52 o
   1   8   7         17.47         -9.49        22.12 o
   2   8   7        137.95         95.16        25.72 o
  -9   9   7         46.93         46.98        26.27 o
  -8   9   7        887.62       1030.73        58.91 o
  -7   9   7        349.80        378.42        42.54 o
  -6   9   7        208.56        210.05        37.05 o
  -5   9   7         79.64         70.55        29.23 o
  -4   9   7         40.78         45.39        28.86 o
  -3   9   7        900.72        867.64        71.44 o
  -2   9   7        165.46        194.27        27.71 o
  -1   9   7        690.25        742.46        49.05 o
   0   9   7        474.24        483.28        45.55 o
  -7  10   7        185.98        122.22        38.15 o
  -6  10   7         38.34         92.66        36.18 o
  -5  10   7         88.46         95.79        36.62 o
  -4  10   7         34.57         50.70        48.77 o
  -3  10   7        171.52        136.50        45.77 o
  -2  10   7         28.82         25.85        23.52 o
  -1 -11   8       1152.09       1095.83        90.47 o
   0 -11   8          1.23          1.56        40.34 o
   1 -11   8       1057.96       1117.28        90.73 o
   2 -11   8       1632.46       1696.75       117.04 o
  -4 -10   8        103.79        103.92        40.22 o
  -3 -10   8        470.64        395.98        35.56 o
  -2 -10   8          3.96        -12.83        19.91 o
  -1 -10   8        449.15        305.09       109.64 o
   0 -10   8        244.62        237.12        47.09 o
   1 -10   8        685.64        740.43        69.70 o
   2 -10   8        474.33        449.22        62.79 o
   3 -10   8        167.53        204.11        48.63 o
   4 -10   8        145.85        120.78        48.84 o
  -5  -9   8         30.55        -19.19        24.72 o
  -4  -9   8        323.16        360.85        34.99 o
  -3  -9   8        210.56        244.07        28.41 o
  -2  -9   8        532.29        486.61        34.21 o
  -1  -9   8          6.33         -4.00        17.30 o
   0  -9   8        809.77        752.21        64.53 o
   1  -9   8        220.74        197.96        41.40 o
   2  -9   8        127.80        142.15        41.51 o
   3  -9   8        163.01        125.12        42.36 o
   4  -9   8         43.03         -5.85        33.11 o
   5  -9   8         59.25         65.29        39.03 o
  -7  -8   8         46.22         38.71        28.45 o
  -6  -8   8         10.10         36.10        29.67 o
  -5  -8   8       1816.86       1879.71        95.13 o
  -4  -8   8       1053.22       1046.67        77.02 o
  -3  -8   8         95.92         69.41        20.44 o
  -2  -8   8          0.20        -13.39        13.39 o
  -1  -8   8       1030.86       1068.32        45.72 o
   0  -8   8       1614.45       1575.28        57.51 o
   1  -8   8        189.21        197.36        39.01 o
   2  -8   8         36.84         39.31        34.28 o
   3  -8   8        402.45        318.99        47.18 o
   4  -8   8       1003.29       1057.62        76.02 o
   5  -8   8        412.89        412.36        52.10 o
   6  -8   8          0.45         22.35        32.43 o
  -8  -7   8        478.87        498.55        85.15 o
  -7  -7   8        652.62        598.25        50.41 o
  -6  -7   8        177.62        168.03        41.75 o
  -5  -7   8       5026.42       5135.77       157.40 o
  -4  -7   8       1171.56       1145.83        75.92 o
  -3  -7   8         68.02         41.18        30.90 o
  -2  -7   8        102.13        111.68        17.59 o
  -1  -7   8       1723.13       1612.90        57.19 o
   0  -7   8       4023.53       4064.69       115.83 o
   1  -7   8        937.86        919.70        77.01 o
   2  -7   8        632.14        554.77        56.94 o
   3  -7   8       1171.93       1204.83        77.68 o
   4  -7   8       1792.44       1915.92       102.13 o
   5  -7   8        260.55        268.51        43.06 o
   6  -7   8         66.68         36.59        31.82 o
  -9  -6   8        474.68        432.51        54.71 o
  -8  -6   8          0.87         21.56        25.49 o
  -7  -6   8          8.33          8.34        19.82 o
  -6  -6   8        783.12        798.75        47.08 o
  -5  -6   8        185.41        178.97        32.81 o
  -4  -6   8         15.89        -14.45        14.45 o
  -3  -6   8         32.37         25.38        14.87 o
  -2  -6   8        188.10        213.22        25.41 o
  -1  -6   8       1334.08       1386.25        49.29 o
   0  -6   8        436.22        385.81        18.10 o
   1  -6   8         33.96         37.26        10.55 o
   2  -6   8         38.27         -9.54        42.61 o
   3  -6   8        647.32        604.12        66.70 o
   4  -6   8        597.11        556.94        47.43 o
   5  -6   8          6.35          1.63        24.69 o
   6  -6   8          1.90          7.95        45.86 o
   7  -6   8          7.37         24.07        31.88 o
  -9  -5   8        252.53        241.07        60.03 o
  -8  -5   8        810.47        795.34        49.74 o
  -7  -5   8          2.76        -17.40        17.40 o
  -6  -5   8          6.97         16.80        17.30 o
  -5  -5   8         11.79         13.49        15.12 o
  -4  -5   8        125.90        121.31        33.96 o
  -3  -5   8        434.44        495.43        50.21 o
  -2  -5   8        652.90        675.18        31.66 o
  -1  -5   8         59.13         56.37        11.63 o
   0  -5   8        805.43        746.49        25.40 o
   1  -5   8        123.60        113.68        10.99 o
   2  -5   8         43.96         27.39        20.58 o
   3  -5   8        647.94        640.49        54.34 o
   4  -5   8        246.54        230.39        67.34 o
   5  -5   8       1712.55       1639.73        86.15 o
   6  -5   8        255.72        271.96        38.41 o
   7  -5   8         12.88         13.66        28.62 o
 -10  -4   8         34.65         54.65        24.73 o
  -9  -4   8        340.40        365.58        36.39 o
  -8  -4   8         59.21         57.98        39.73 o
  -7  -4   8         30.91         25.50        20.25 o
  -6  -4   8          3.71         21.76        16.48 o
  -5  -4   8         35.20         57.85        21.02 o
  -4  -4   8       1832.81       1943.78        99.00 o
  -3  -4   8        265.01        232.86        25.48 o
  -2  -4   8         16.04         20.41        11.71 o
  -1  -4   8        239.54        249.79        26.47 o
   0  -4   8        898.42       1008.84        30.75 o
   1  -4   8         17.29         -2.55        12.13 o
   2  -4   8        156.19        132.79        10.82 o
   3  -4   8         68.54         36.67        18.43 o
   4  -4   8         30.56         42.00        20.75 o
   5  -4   8        228.58        195.22        31.34 o
   6  -4   8        110.32        100.84        30.58 o
   7  -4   8          0.15        -11.06        52.69 o
 -10  -3   8         86.48         47.00        39.37 o
  -9  -3   8          3.98         64.92        29.32 o
  -8  -3   8        311.23        270.13        39.13 o
  -7  -3   8        552.64        543.78        58.69 o
  -6  -3   8         24.88         27.72        16.96 o
  -5  -3   8        275.70        283.74        23.41 o
  -4  -3   8       1166.25       1112.84        45.46 o
  -3  -3   8       3507.79       3365.32        84.25 o
  -2  -3   8         59.49         36.16        10.14 o
  -1  -3   8        132.37        102.99        11.37 o
   0  -3   8        157.69        147.27        11.76 o
   1  -3   8       1946.03       1969.78        42.87 o
   2  -3   8       3488.36       3377.04       220.58 o
   3  -3   8         54.52         61.12        13.26 o
   4  -3   8          3.30         17.06        13.70 o
   5  -3   8          1.77         52.04        65.70 o
   6  -3   8        217.49        389.71        67.66 o
   7  -3   8         46.75        133.36        68.31 o
 -11  -2   8          0.11         18.44        34.45 o
 -10  -2   8        238.97        266.83        32.77 o
  -9  -2   8        110.07         82.12        34.47 o
  -8  -2   8       1079.12       1012.53        82.62 o
  -7  -2   8       1162.75       1140.31        93.97 o
  -6  -2   8         45.04         57.54        15.47 o
  -5  -2   8        115.90        136.40        21.26 o
  -4  -2   8        939.58        923.49        41.34 o
  -3  -2   8       1205.50       1189.36        56.02 o
  -2  -2   8       2252.32       2364.57        58.32 o
  -1  -2   8       1883.31       1963.41        59.75 o
   0  -2   8         56.72         54.61         6.95 o
   1  -2   8        597.90        555.11        17.62 o
   2  -2   8        324.37        360.52        37.58 o
   3  -2   8        444.31        363.01        24.65 o
   4  -2   8          6.98         -5.96        41.63 o
   5  -2   8        506.03        480.88        65.72 o
   6  -2   8        510.54        548.54        80.04 o
   7  -2   8         12.16        -55.95        55.95 o
 -11  -1   8         13.17         26.44        22.90 o
 -10  -1   8        118.15         65.20        25.18 o
  -9  -1   8          8.53         29.05        18.91 o
  -8  -1   8        183.24        165.48        22.30 o
  -7  -1   8        701.66        687.14        67.46 o
  -6  -1   8         44.04         39.10        20.72 o
  -5  -1   8        175.25        124.87        18.78 o
  -4  -1   8         16.21         16.90        10.61 o
  -3  -1   8         58.86         61.39        10.84 o
  -2  -1   8        761.99        707.77        43.29 o
  -1  -1   8       1140.86       1180.27        55.09 o
   0  -1   8        167.12        160.95        11.59 o
   1  -1   8         31.23         26.08        12.10 o
   2  -1   8        125.07        125.20        16.99 o
   3  -1   8          5.99          4.30        10.32 o
   4  -1   8         10.92         21.73        11.81 o
   5  -1   8          4.90         -0.67        18.87 o
   6  -1   8        144.53        104.74        52.70 o
   7  -1   8        371.31        263.51        69.62 o
 -11   0   8        652.69        635.34        54.66 o
 -10   0   8        470.76        464.90        36.61 o
  -9   0   8         23.53          9.80        17.18 o
  -8   0   8        260.02        249.83        23.78 o
  -7   0   8       1051.35       1101.09        89.24 o
  -6   0   8        510.15        484.98        29.33 o
  -5   0   8        502.04        496.55        38.20 o
  -4   0   8        572.28        527.44        39.17 o
  -3   0   8        584.18        453.92        35.80 o
  -2   0   8       4584.07       4287.45       444.09 o
  -1   0   8        709.05        653.09        42.60 o
   0   0   8        236.05        254.05        14.82 o
   1   0   8         33.95         28.86        10.93 o
   2   0   8       3227.32       3309.61        92.90 o
   3   0   8        920.10       1035.77        38.84 o
   4   0   8          4.58         11.54        12.23 o
   5   0   8        242.27        250.85        23.39 o
   6   0   8        392.21        389.06        35.14 o
   7   0   8        273.70        189.98        70.27 o
 -11   1   8        153.49        150.01        28.39 o
 -10   1   8         20.03         23.01        20.17 o
  -9   1   8        152.08        114.23        21.65 o
  -8   1   8        115.45         92.59        18.16 o
  -7   1   8       1002.57       1052.35        44.53 o
  -6   1   8        228.23        283.78        21.16 o
  -5   1   8        115.24         92.77        13.11 o
  -4   1   8         41.39         37.10         8.99 o
  -3   1   8        587.15        602.71        39.80 o
  -2   1   8        424.92        363.78        39.70 o
  -1   1   8         75.70         95.87         8.27 o
   0   1   8        403.87        404.46        18.91 o
   1   1   8        302.18        287.24        15.06 o
   2   1   8        283.55        278.61        18.78 o
   3   1   8        173.20        129.17        26.67 o
   4   1   8         45.34        126.21        46.84 o
   5   1   8        250.70        318.79        27.99 o
   6   1   8         30.78         99.22        58.55 o
 -11   2   8        552.72        558.80        81.48 o
 -10   2   8         41.81         70.59        20.22 o
  -9   2   8        378.68        385.68        29.30 o
  -8   2   8        147.27         95.37        26.35 o
  -7   2   8         91.03         71.16        13.70 o
  -6   2   8       2203.58       2244.46        70.25 o
  -5   2   8        736.40        771.37        27.50 o
  -4   2   8        872.01        896.33        29.56 o
  -3   2   8         38.11         36.46         9.74 o
  -2   2   8        371.55        478.92        35.12 o
  -1   2   8         24.00         20.93        12.10 o
   0   2   8        421.84        392.23        19.15 o
   1   2   8         42.39         42.18        13.52 o
   2   2   8        419.98        443.78        44.17 o
   4   2   8         37.76         41.49        16.60 o
   5   2   8        350.89        318.73        56.61 o
   6   2   8         53.19         46.40        29.93 o
 -11   3   8         21.31         -5.89        20.51 o
 -10   3   8        131.07         50.90        45.22 o
  -9   3   8        195.20        197.19        39.58 o
  -8   3   8          9.38         24.19        13.14 o
  -7   3   8        102.04        104.90        15.34 o
  -6   3   8         13.10          8.85        11.42 o
  -5   3   8        265.00        274.04        20.39 o
  -4   3   8         12.37         17.15        11.33 o
  -3   3   8         10.91          3.94        12.55 o
  -2   3   8         82.51         62.14        14.01 o
  -1   3   8          5.31        -12.45        13.89 o
   0   3   8        860.48        909.50        66.71 o
   1   3   8         14.48         26.41        22.17 o
   2   3   8        223.24        175.93        20.89 o
   3   3   8         36.22         19.57        29.93 o
   4   3   8         64.35         47.32        18.56 o
   5   3   8        126.04        100.00        63.76 o
 -11   4   8          0.96         -4.39        20.39 o
 -10   4   8        215.61        183.52        22.04 o
  -9   4   8       3151.58       3124.07        98.22 o
  -8   4   8        835.03        801.26        52.60 o
  -7   4   8        393.33        317.09        56.64 o
  -6   4   8        690.14        685.46        37.00 o
  -5   4   8       1204.65       1188.62        48.33 o
  -4   4   8        221.43        199.54        28.11 o
  -3   4   8         84.22         82.30        18.07 o
  -2   4   8        391.64        398.96        37.44 o
  -1   4   8       3606.15       3912.92       111.85 o
   0   4   8       2051.71       2154.04        86.60 o
   1   4   8        973.65        841.22        43.36 o
   2   4   8        375.58        328.84       106.06 o
   3   4   8         39.79         -0.35        16.36 o
   4   4   8       1825.73       1808.25        79.17 o
   5   4   8        157.68        136.58        26.51 o
 -11   5   8         24.18         12.62        17.63 o
 -10   5   8       1318.50       1306.29        68.17 o
  -9   5   8        898.59        888.80        43.00 o
  -8   5   8        462.37        459.37        29.84 o
  -7   5   8        132.46        118.82        18.83 o
  -6   5   8        768.03        737.92        38.59 o
  -5   5   8       3507.29       3445.35       109.48 o
  -4   5   8        481.09        466.65        33.06 o
  -3   5   8        193.49        168.36        22.65 o
  -2   5   8          0.39         13.25        20.91 o
  -1   5   8       1963.54       2083.07        71.50 o
   0   5   8       1561.85       1639.42        59.96 o
   1   5   8         90.87         96.38        49.44 o
   2   5   8          7.33         40.17        17.96 o
   3   5   8        523.20        492.43        39.33 o
   4   5   8        611.08        713.96        86.55 o
 -11   6   8         36.65         31.30        19.61 o
 -10   6   8         13.51         34.64        18.32 o
  -9   6   8          1.46          9.79        16.74 o
  -8   6   8        668.34        659.91        38.37 o
  -7   6   8        744.86        720.20        40.48 o
  -6   6   8        569.72        601.86        38.79 o
  -5   6   8        501.66        465.90        36.12 o
  -4   6   8        117.23        134.47        25.03 o
  -3   6   8        271.66        248.56        27.72 o
  -2   6   8       1017.31        999.53        75.83 o
  -1   6   8        343.10        349.10        33.67 o
   0   6   8       1039.76        990.03        45.29 o
   1   6   8          0.41         -2.51        14.79 o
   2   6   8          7.96         45.64        58.55 o
   3   6   8         21.24        143.12        76.76 o
 -10   7   8         42.15         13.77        18.51 o
  -9   7   8         94.96        110.40        23.56 o
  -8   7   8         11.02         22.94        20.47 o
  -7   7   8        961.92       1002.10        52.05 o
  -6   7   8         43.74         51.72        23.47 o
  -5   7   8        114.93         56.52        26.48 o
  -4   7   8          8.68         42.06        24.40 o
  -3   7   8        253.13        206.34        29.06 o
  -2   7   8        125.11         65.38        24.92 o
  -1   7   8         19.86         -3.75        16.41 o
   0   7   8          2.82          8.35        18.05 o
   1   7   8        117.31         82.51        32.20 o
   2   7   8        450.87        373.12        49.13 o
  -9   8   8        132.60        111.11        25.78 o
  -8   8   8        365.73        342.54        54.22 o
  -7   8   8       1880.17       2071.41        85.99 o
  -6   8   8         10.97         -4.86        28.91 o
  -5   8   8        852.89        772.74        67.24 o
  -4   8   8        236.91        186.96        32.23 o
  -3   8   8        218.88        191.13        32.38 o
  -2   8   8        317.68        318.99        41.30 o
  -1   8   8          2.09         27.76        20.95 o
   0   8   8        451.81        476.00        39.00 o
   1   8   8       1353.90       1388.85        84.95 o
  -8   9   8       1096.01       1247.07       152.19 o
  -7   9   8        792.72        842.00        57.61 o
  -6   9   8        173.15        169.13        36.72 o
  -5   9   8        432.90        411.06        76.49 o
  -4   9   8       2178.67       2224.36        94.89 o
  -3   9   8       2560.52       2430.19        98.89 o
  -2   9   8        245.76        297.63        47.30 o
  -1   9   8        133.69        149.95        27.17 o
  -6  10   8        693.08        604.91        56.43 o
  -5  10   8         41.31         36.72        34.82 o
  -4  10   8       1438.05       1440.90        78.39 o
  -3 -10   9        208.51        197.65        30.07 o
  -2 -10   9         27.63         21.14        37.43 o
  -1 -10   9        919.59        897.29        77.40 o
   0 -10   9        205.57        176.53        46.30 o
   1 -10   9         50.02         21.61        38.12 o
   2 -10   9         83.75         27.06        42.16 o
   3 -10   9         56.76         34.92        43.01 o
  -5  -9   9        246.10        265.83        69.10 o
  -4  -9   9        416.38        345.76        36.26 o
  -3  -9   9          0.13        -20.03        20.57 o
  -2  -9   9        528.60        546.95        66.50 o
  -1  -9   9        722.46        660.36       103.80 o
   0  -9   9         87.65         99.95        39.11 o
   1  -9   9        219.96        195.33        44.28 o
   2  -9   9        388.67        311.20        52.60 o
   3  -9   9       1036.56        917.20        98.93 o
   4  -9   9        233.63        327.13        52.76 o
  -6  -8   9        381.87        399.31        78.73 o
  -5  -8   9        272.46        244.80        30.35 o
  -4  -8   9        273.66        254.52        28.09 o
  -3  -8   9        558.12        508.81        38.51 o
  -2  -8   9        139.36         99.75        19.41 o
  -1  -8   9         19.85         43.73        16.30 o
   0  -8   9        936.58        891.79       105.77 o
   1  -8   9         80.79        102.87        34.55 o
   2  -8   9        910.47        851.45        69.64 o
   3  -8   9         34.64         -6.70        29.91 o
   4  -8   9        379.19        430.07        73.20 o
   5  -8   9         57.01         49.60        32.77 o
  -8  -7   9        164.53        177.31        33.94 o
  -7  -7   9        365.79        328.49        37.37 o
  -6  -7   9         22.23         -1.80        27.56 o
  -5  -7   9         18.50         31.24        22.55 o
  -4  -7   9         85.87         78.37        29.22 o
  -3  -7   9        129.15         72.57        19.84 o
  -2  -7   9        408.54        395.18        27.13 o
  -1  -7   9        420.91        403.11        25.76 o
   0  -7   9         57.19         52.85        22.97 o
   1  -7   9        256.35        158.41        47.82 o
   2  -7   9        513.99        453.07        49.04 o
   3  -7   9         57.18         60.64        28.16 o
   4  -7   9        100.22         70.46        31.57 o
   5  -7   9         20.44         32.40        31.52 o
   6  -7   9         13.95         35.91        29.66 o
  -8  -6   9          0.76        -13.07        23.15 o
  -7  -6   9        212.74        173.30        29.38 o
  -6  -6   9        183.01        161.36        25.99 o
  -5  -6   9         81.26        121.85        22.83 o
  -4  -6   9        592.34        565.35        51.04 o
  -3  -6   9       3374.01       3401.64       167.08 o
  -2  -6   9        407.75        386.61        25.63 o
  -1  -6   9        245.47        253.22        19.94 o
   0  -6   9        800.75        796.76        56.17 o
   1  -6   9       2114.64       2096.35        96.33 o
   2  -6   9        598.13        627.94        49.67 o
   3  -6   9        727.78        801.77        56.81 o
   4  -6   9         14.12        -13.97        23.34 o
   5  -6   9         90.76        116.76        29.67 o
   6  -6   9         51.42         40.55        30.62 o
  -9  -5   9       1551.93       1388.23       151.08 o
  -8  -5   9        592.47        643.95        60.03 o
  -7  -5   9        209.47        221.25        28.54 o
  -6  -5   9        146.94        137.46        44.82 o
  -5  -5   9       1119.15       1159.41        57.83 o
  -4  -5   9       5613.11       5920.82       168.83 o
  -3  -5   9        608.50        621.82        43.64 o
  -2  -5   9        327.58        311.53        29.48 o
  -1  -5   9        295.42        297.44        49.36 o
   0  -5   9       2930.47       3003.70        96.88 o
   1  -5   9       1336.90       1453.43        72.99 o
   2  -5   9          6.77         28.50        44.56 o
   3  -5   9        262.92        323.67        34.71 o
   4  -5   9       1013.28       1086.45        65.79 o
   5  -5   9        774.30        778.52        69.96 o
   6  -5   9         18.83         27.97        27.32 o
 -10  -4   9        472.95        523.92        45.91 o
  -9  -4   9       2898.45       3215.44       115.54 o
  -8  -4   9        182.72        108.61        25.47 o
  -7  -4   9        650.75        605.49        53.14 o
  -6  -4   9       2632.51       2827.79        96.83 o
  -5  -4   9       1674.85       1699.52        65.67 o
  -4  -4   9       3941.73       3921.45       117.51 o
  -3  -4   9       1039.36       1104.71        43.30 o
  -2  -4   9       1300.06       1278.51        40.78 o
  -1  -4   9          0.51          2.27        10.11 o
   0  -4   9        404.25        447.26        34.25 o
   1  -4   9       2092.93       2187.56        51.64 o
   2  -4   9        947.61        888.54        31.43 o
   3  -4   9        706.57        745.42        50.44 o
   4  -4   9       2330.38       2404.01       391.79 o
   6  -4   9          0.60        -41.63        43.59 o
 -10  -3   9        106.86         54.58        24.26 o
  -9  -3   9        383.99        397.48        36.50 o
  -8  -3   9         46.95         66.72        22.17 o
  -7  -3   9         19.59         19.15        25.67 o
  -6  -3   9         23.15         22.41        16.83 o
  -5  -3   9        584.69        739.96        38.08 o
  -4  -3   9        936.99       1006.57        42.52 o
  -3  -3   9        308.87        283.26        27.49 o
  -2  -3   9         71.59         77.29        11.93 o
  -1  -3   9        197.98        221.51        24.89 o
   0  -3   9        175.25        176.08        17.84 o
   1  -3   9         19.24         16.97         7.61 o
   2  -3   9        108.13        128.27        18.58 o
   3  -3   9        129.94         93.65        17.95 o
   4  -3   9        347.56        355.91        80.03 o
   5  -3   9          1.01        -16.26        48.79 o
   6  -3   9         48.01         43.59        59.85 o
 -11  -2   9        705.76        698.60        54.53 o
 -10  -2   9         10.58          5.70        27.72 o
  -9  -2   9       1231.07       1148.78        95.55 o
  -8  -2   9          0.02         31.52        20.31 o
  -7  -2   9        249.88        223.37        24.61 o
  -6  -2   9        206.71        205.75        22.05 o
  -5  -2   9        605.27        601.64        25.37 o
  -4  -2   9        651.46        676.05        30.44 o
  -3  -2   9       1870.34       1901.66        97.94 o
  -2  -2   9        504.48        481.02        30.87 o
  -1  -2   9       2088.22       2096.52        52.18 o
   0  -2   9        315.81        309.77        15.03 o
   1  -2   9        342.38        320.81        45.10 o
   2  -2   9       3521.71       3497.75       101.81 o
   3  -2   9        244.13        240.83        27.01 o
   4  -2   9       1941.00       1956.70        69.72 o
   5  -2   9        115.67        121.01        52.70 o
   6  -2   9        207.09        197.78        65.06 o
 -11  -1   9       1081.96       1091.67        60.78 o
 -10  -1   9       1169.79       1140.91        67.01 o
  -9  -1   9          0.04        -17.50        17.50 o
  -8  -1   9        697.28        677.46        40.33 o
  -7  -1   9       3478.59       3565.03       202.15 o
  -6  -1   9        666.90        595.22        32.82 o
  -5  -1   9         21.48         27.41        15.77 o
  -4  -1   9        252.55        253.54        31.64 o
  -3  -1   9       7487.36       6961.18       274.12 o
  -2  -1   9       4450.77       4334.98       152.17 o
  -1  -1   9         44.17          9.11        18.12 o
   0  -1   9        521.18        486.27        19.72 o
   1  -1   9        836.20        816.68        30.49 o
   2  -1   9       3563.06       3653.64       106.58 o
   3  -1   9        347.42        317.21        40.87 o
   4  -1   9        583.63        530.45        31.21 o
   5  -1   9        954.69        767.35        82.01 o
   6  -1   9       1188.32       1314.82       117.81 o
 -11   0   9       2723.92       2766.97       177.47 o
 -10   0   9       3119.89       2811.32       101.07 o
  -9   0   9        119.07        122.06        22.49 o
  -8   0   9       5583.87       5482.49       181.43 o
  -7   0   9       5510.70       5105.33       155.10 o
  -6   0   9        260.93        229.29        37.02 o
  -5   0   9       1809.85       1756.48        63.74 o
  -4   0   9         37.60         23.97        12.30 o
  -3   0   9      15231.96      14669.48      1861.60 o
  -2   0   9      10221.54       9629.15       446.77 o
  -1   0   9        108.19        115.17        24.99 o
   0   0   9       1743.50       1637.44        46.34 o
   1   0   9        498.72        484.93        23.19 o
   2   0   9       5264.96       5401.16       195.76 o
   3   0   9       4224.04       4460.52       140.39 o
   4   0   9        135.18        130.62        28.63 o
   5   0   9       2363.78       2767.67       187.57 o
   6   0   9       1786.82       1760.52       140.63 o
 -11   1   9        800.08        706.02        60.57 o
 -10   1   9        443.19        391.03        34.49 o
  -9   1   9       1370.67       1303.66        56.76 o
  -8   1   9       1867.90       1884.79        69.30 o
  -7   1   9       3565.83       3513.07       116.76 o
  -6   1   9        964.63       1008.16        96.93 o
  -5   1   9        363.35        365.15        18.92 o
  -4   1   9          9.45         29.11        12.21 o
  -3   1   9       3292.06       3070.58       120.08 o
  -2   1   9       4962.70       4458.87       232.11 o
  -1   1   9        620.82        578.59       106.41 o
   0   1   9        109.82        104.50        13.34 o
   1   1   9        653.91        613.31        44.15 o
   2   1   9       1550.36       1470.16       131.20 o
   3   1   9        567.02        608.44        34.97 o
   4   1   9          3.23          4.93        14.27 o
   5   1   9        404.50        432.59        62.14 o
   6   1   9       1570.60       1408.77       134.76 o
 -11   2   9        371.80        322.91        36.45 o
 -10   2   9        401.18        331.75        30.36 o
  -9   2   9       2211.66       2316.76        95.02 o
  -8   2   9        696.42        651.53        35.52 o
  -7   2   9       2395.84       2180.14        91.85 o
  -6   2   9         46.46         42.01        13.28 o
  -5   2   9         87.20         91.83        11.54 o
  -4   2   9       3092.46       3050.42        76.15 o
  -3   2   9         30.52         32.07        19.62 o
  -2   2   9       2596.69       2646.24        81.79 o
  -1   2   9        215.06        199.81        21.76 o
   0   2   9        301.46        285.60        25.06 o
   1   2   9        565.23        553.45        44.09 o
   2   2   9        156.87        155.75        19.95 o
   3   2   9        102.27        106.22        18.98 o
   4   2   9        993.95        993.94        50.26 o
   5   2   9        191.16        164.32        39.69 o
 -11   3   9          2.09         13.20        21.32 o
 -10   3   9        742.31        644.18        39.51 o
  -9   3   9       1026.21       1065.85        46.09 o
  -8   3   9        393.17        384.53        25.65 o
  -7   3   9       1407.07       1423.64        52.81 o
  -6   3   9        769.48        736.78        42.65 o
  -5   3   9       1943.87       1922.18        55.08 o
  -4   3   9        330.06        298.29        19.30 o
  -3   3   9         85.09         91.03        15.21 o
  -2   3   9        468.06        512.12        28.18 o
  -1   3   9       3294.56       3371.29       105.13 o
   0   3   9        996.22       1134.37       109.29 o
   1   3   9          0.06          8.60        32.20 o
   2   3   9        173.67        160.86        21.80 o
   3   3   9        226.45        182.93        23.36 o
   4   3   9       1682.83       1725.36       146.49 o
   5   3   9         59.15         73.03        38.38 o
 -11   4   9        248.67        169.89        32.00 o
 -10   4   9       1394.19       1386.68        57.32 o
  -9   4   9       5910.49       6206.32       174.57 o
  -8   4   9       1108.28       1029.50        44.37 o
  -7   4   9       2061.05       2047.52        70.01 o
  -6   4   9       6869.15       7186.45       196.92 o
  -5   4   9       3991.58       3965.05       117.79 o
  -4   4   9       1596.87       1474.04        57.90 o
  -3   4   9        790.43        838.12        61.16 o
  -2   4   9       2181.21       2237.93        87.43 o
  -1   4   9      13376.10      14209.57       482.67 o
   0   4   9       2823.11       3112.89       157.69 o
   1   4   9        556.89        558.90        36.98 o
   2   4   9        355.17        389.49        32.70 o
   3   4   9       1468.38       1401.24        66.13 o
   4   4   9       4981.80       5059.55       172.97 o
 -11   5   9        558.42        560.13        37.02 o
 -10   5   9       2868.80       2899.55        96.49 o
  -9   5   9       3205.10       3321.48       116.51 o
  -8   5   9        628.68        675.47        37.03 o
  -7   5   9         16.78          3.09        15.03 o
  -6   5   9       8246.52       8331.25       226.97 o
  -5   5   9       7809.61       8053.52       221.52 o
  -4   5   9       1181.52       1129.58        57.82 o
  -3   5   9         31.05         34.15        21.70 o
  -2   5   9       2655.73       2841.63       138.93 o
  -1   5   9       8654.01       9358.30       246.98 o
   0   5   9       4663.46       4884.48       160.93 o
   1   5   9         24.38         32.07        30.58 o
   2   5   9        776.83        802.92        60.20 o
   3   5   9       4162.65       4251.32       151.39 o
 -10   6   9        550.64        548.09        36.48 o
  -9   6   9        148.52        122.67        22.80 o
  -8   6   9       2206.09       2219.76        80.15 o
  -7   6   9        149.59        159.07        24.21 o
  -6   6   9       3656.58       3719.10       120.44 o
  -5   6   9       1602.60       1494.34        65.88 o
  -4   6   9         70.09         66.62        22.57 o
  -3   6   9        169.85        170.20        25.80 o
  -2   6   9          4.82        -14.17        19.98 o
  -1   6   9       3233.19       3393.88       132.26 o
   0   6   9       1221.90       1354.63        64.39 o
   1   6   9        116.38         78.99        41.96 o
   2   6   9        608.05        595.29       109.00 o
 -10   7   9          1.18        -11.97        19.58 o
  -9   7   9         40.44         25.30        21.48 o
  -8   7   9        286.52        289.75        30.17 o
  -7   7   9        735.73        699.25        44.72 o
  -6   7   9         85.49         61.84        25.20 o
  -5   7   9        141.60        177.99        29.25 o
  -4   7   9          1.83         36.64        24.07 o
  -3   7   9        179.17        164.44        28.79 o
  -2   7   9        203.39        193.14        38.40 o
  -1   7   9         78.39        104.52        24.19 o
   0   7   9          5.59         30.13        18.71 o
   1   7   9        202.64        259.61        32.86 o
  -9   8   9         17.72         -9.72        23.52 o
  -8   8   9       1965.44       2110.65        85.43 o
  -7   8   9       4638.68       4659.20       152.36 o
  -6   8   9         95.30         78.24        29.91 o
  -5   8   9        666.83        703.37        51.13 o
  -4   8   9        642.10        639.05        48.66 o
  -3   8   9       1629.92       1477.68        94.27 o
  -2   8   9       1162.51       1204.52        87.87 o
  -1   8   9         48.02         98.34        49.77 o
   0   8   9       1272.29       1313.43        68.51 o
  -7   9   9       3134.56       2890.12       131.40 o
  -6   9   9        319.20        263.47        45.23 o
  -5   9   9        498.19        445.95        47.52 o
  -4   9   9       5527.24       5499.37       178.53 o
  -3   9   9       4173.36       4228.67       144.91 o
  -2   9   9        388.66        360.46        72.22 o
  -2 -10  10       1848.13       1846.42       260.43 o
  -1 -10  10       1733.18       1667.08       106.91 o
   0 -10  10         79.12         47.41        40.66 o
   1 -10  10       1020.04        998.34       126.26 o
  -5  -9  10        870.50        902.61        53.52 o
  -4  -9  10         67.24         21.72        24.22 o
  -3  -9  10        758.85        754.94        56.92 o
  -2  -9  10       2811.29       2842.22       141.60 o
  -1  -9  10       2162.24       2110.68       115.11 o
   0  -9  10        148.47        134.16        40.20 o
   1  -9  10        394.73        337.41        53.49 o
   2  -9  10       1803.53       1729.67       108.41 o
   3  -9  10       1079.65       1116.60       186.47 o
  -6  -8  10       1648.56       1751.48        86.13 o
  -5  -8  10        159.79        197.52        43.59 o
  -4  -8  10         40.17         37.48        18.98 o
  -3  -8  10        444.40        413.71        31.10 o
  -2  -8  10         94.08         78.91        19.33 o
  -1  -8  10         40.40         43.69        30.24 o
   0  -8  10        225.20        241.50        56.93 o
   1  -8  10        387.08        385.52        51.40 o
   2  -8  10       2747.88       2776.44       136.41 o
   3  -8  10         95.88          4.00        31.55 o
   4  -8  10         78.61         84.94       114.17 o
  -7  -7  10        130.60        160.10        31.89 o
  -6  -7  10         14.15         23.16        22.78 o
  -5  -7  10        197.83        240.77        29.40 o
  -4  -7  10        139.98        113.63        22.04 o
  -3  -7  10        356.90        345.04        29.16 o
  -2  -7  10        102.93         82.88        17.94 o
  -1  -7  10         45.62         40.47        15.43 o
   0  -7  10        523.92        510.64        49.59 o
   1  -7  10         26.03         17.51        28.58 o
   2  -7  10        699.54        619.64        53.31 o
   3  -7  10          0.80         13.01        41.31 o
   4  -7  10          3.11          7.14        28.11 o
   5  -7  10         84.87         55.90        33.15 o
  -8  -6  10        478.15        494.90        44.36 o
  -7  -6  10        437.47        462.09        41.43 o
  -6  -6  10        395.75        373.71        33.64 o
  -5  -6  10       5842.98       6299.46       202.94 o
  -4  -6  10       3021.36       3210.82       214.65 o
  -3  -6  10         19.49         42.14        16.70 o
  -2  -6  10          2.89          2.76        14.22 o
  -1  -6  10        361.46        350.16        23.52 o
   0  -6  10       4499.70       4575.94       128.64 o
   1  -6  10       1407.30       1430.60        78.49 o
   2  -6  10        613.03        683.52        55.96 o
   3  -6  10       1234.16       1119.55        68.21 o
   4  -6  10        460.92        473.17        45.59 o
   5  -6  10        519.42        447.30        76.13 o
  -9  -5  10       5868.61       6369.39       198.27 o
  -8  -5  10       2889.98       2973.74       110.02 o
  -7  -5  10        238.54        185.98        29.01 o
  -6  -5  10        546.88        643.40        75.73 o
  -5  -5  10       9482.81       9604.24       261.03 o
  -4  -5  10       7000.44       7320.97       201.51 o
  -3  -5  10        781.94        885.42        39.85 o
  -2  -5  10        520.17        528.59        52.81 o
  -1  -5  10       4393.44       4428.74       124.71 o
   0  -5  10      10016.46      10429.24       264.80 o
   1  -5  10       2930.31       2957.42        84.39 o
   2  -5  10        170.95        175.13        39.36 o
   3  -5  10       1744.52       1834.18       112.00 o
   4  -5  10       4812.48       4838.43       279.43 o
   5  -5  10       2927.59       3033.69       368.39 o
   6  -5  10        231.73        230.31        44.89 o
 -10  -4  10       2402.54       2584.49       205.00 o
  -9  -4  10       3766.79       4139.54       139.06 o
  -8  -4  10        519.50        470.37        38.26 o
  -7  -4  10        244.48        243.77        28.92 o
  -6  -4  10        129.31        123.85        24.48 o
  -5  -4  10       8123.56       8304.29       228.35 o
  -4  -4  10       7669.67       7926.87       214.26 o
  -3  -4  10        100.29         82.66        14.91 o
  -2  -4  10        580.59        637.28        34.00 o
  -1  -4  10       4368.80       4642.29       183.95 o
   0  -4  10       6675.28       7367.62       191.63 o
   1  -4  10       3131.20       3316.32        91.87 o
   2  -4  10         81.46         55.10        18.86 o
   3  -4  10       3399.93       3613.53       171.73 o
   4  -4  10       5339.65       5679.69       516.63 o
   6  -4  10         53.22        100.84        65.06 o
 -10  -3  10        156.16        101.79        27.07 o
  -9  -3  10        867.75        860.90        51.06 o
  -8  -3  10        136.34        150.13        47.50 o
  -7  -3  10        293.98        235.80        26.87 o
  -6  -3  10        206.25        186.49        22.98 o
  -5  -3  10        973.55       1036.23        46.86 o
  -4  -3  10        874.88        877.29        33.24 o
  -3  -3  10         19.38         39.77        11.37 o
  -2  -3  10          7.15         11.75        10.11 o
  -1  -3  10       1621.27       1687.23        56.03 o
   0  -3  10       1352.02       1334.57        39.36 o
   1  -3  10         88.73         82.20        12.13 o
   2  -3  10         37.31         -1.85        11.47 o
   3  -3  10       1100.25       1075.25       130.51 o
   4  -3  10        904.51        917.72        75.17 o
   5  -3  10         40.88         55.95        52.69 o
   6  -3  10         25.76         16.26        60.50 o
 -10  -2  10         14.29          5.53        20.23 o
  -9  -2  10        157.68        217.90        34.80 o
  -8  -2  10        367.90        276.12        54.39 o
  -7  -2  10       1002.47        910.62        46.33 o
  -6  -2  10       1179.71       1109.74        48.82 o
  -5  -2  10         60.51         54.43        16.42 o
  -4  -2  10        342.02        351.59        22.52 o
  -3  -2  10       1703.87       1688.32       267.68 o
  -2  -2  10        106.87         73.30        16.91 o
  -1  -2  10        382.50        332.17        27.24 o
   0  -2  10         42.56         36.35        11.26 o
   1  -2  10        177.99        155.98        19.23 o
   2  -2  10        878.76        916.65        49.14 o
   3  -2  10          0.65        -12.33        19.67 o
   4  -2  10       1171.25       1268.01       100.24 o
   5  -2  10          4.33         55.95        48.14 o
   6  -2  10         76.50         63.10        58.55 o
 -11  -1  10       3349.61       3253.37       118.56 o
 -10  -1  10        575.92        540.80        80.23 o
  -9  -1  10          0.69         11.77        19.39 o
  -8  -1  10       5200.96       5117.77       239.97 o
  -7  -1  10       9116.92       8836.57       477.41 o
  -6  -1  10       2639.04       2411.50       183.25 o
  -5  -1  10          3.13          7.79        20.76 o
  -4  -1  10       1553.92       1409.48        99.64 o
  -3  -1  10      12739.50      12187.20       384.52 o
  -2  -1  10       5903.10       5596.71       191.20 o
  -1  -1  10        301.14        342.76        31.95 o
   0  -1  10        949.01        962.87        71.41 o
   1  -1  10       7487.00       7317.86       278.42 o
   2  -1  10       9020.84       9181.33       240.94 o
   3  -1  10       1458.90       1410.76        64.05 o
   4  -1  10        169.32        115.52        28.29 o
   5  -1  10        689.62        666.37        80.69 o
 -11   0  10       4049.30       4445.79       293.29 o
 -10   0  10       1543.77       1612.18        70.19 o
  -9   0  10        520.61        444.25        33.43 o
  -8   0  10      10120.40       9442.31       391.22 o
  -7   0  10      13433.54      12637.76       505.14 o
  -6   0  10       3809.52       3709.77       243.78 o
  -5   0  10        259.29        241.51        20.50 o
  -4   0  10       6598.60       5812.70       528.00 o
  -3   0  10      29787.88      28114.02      2397.33 o
  -2   0  10      12204.99      12098.04       388.66 o
  -1   0  10        404.85        397.23        39.21 o
   0   0  10       2056.13       1975.32        54.06 o
   1   0  10       7780.80       7905.50       211.08 o
   2   0  10      11928.29      12455.45       320.61 o
   3   0  10       1122.13       1014.80        83.32 o
   4   0  10        614.67        633.45        37.91 o
   5   0  10       4616.72       4692.11       262.09 o
 -11   1  10       1316.77       1207.89        63.61 o
 -10   1  10        308.10        298.30        30.99 o
  -9   1  10         96.41         98.15        22.07 o
  -8   1  10       2931.79       2937.70        96.17 o
  -7   1  10       6598.40       6247.03       174.60 o
  -6   1  10        813.76        868.68        41.37 o
  -5   1  10         46.82         16.51        14.67 o
  -4   1  10       4787.47       4392.61       160.49 o
  -3   1  10       7038.08       6590.05       679.13 o
  -2   1  10       3124.31       3007.29       123.09 o
  -1   1  10        198.47        183.99        32.52 o
   0   1  10       1631.50       1548.30        76.07 o
   1   1  10       9094.19       9277.04       243.80 o
   2   1  10       5615.89       5412.35       266.90 o
   3   1  10        115.20        176.79        22.33 o
   4   1  10        290.91        292.78        28.63 o
   5   1  10       1766.21       1964.27        97.01 o
 -11   2  10          0.73         -8.46        19.32 o
 -10   2  10        171.52        224.78        37.03 o
  -9   2  10        269.56        220.44        25.73 o
  -8   2  10        244.19        207.78        22.71 o
  -7   2  10         19.16          3.78        14.69 o
  -6   2  10        311.57        256.42        30.59 o
  -5   2  10          7.75        -16.59        16.59 o
  -4   2  10        198.52        182.32        29.04 o
  -3   2  10        977.48        919.65        59.24 o
  -2   2  10        207.57        209.29        47.50 o
  -1   2  10          3.02         -5.78        16.09 o
   0   2  10          1.91         24.85        27.17 o
   1   2  10        353.40        325.33        53.35 o
   2   2  10          2.57         -1.37        14.89 o
   3   2  10          6.03         27.21        16.88 o
   4   2  10          0.45          4.73        17.30 o
 -11   3  10         26.96         -0.63        30.20 o
 -10   3  10       2075.89       2169.26       169.94 o
  -9   3  10       2540.11       2473.02       106.76 o
  -8   3  10        685.31        722.85        35.75 o
  -7   3  10        648.17        600.44        45.19 o
  -6   3  10       2750.68       2809.36        87.20 o
  -5   3  10       4101.25       4469.86       204.86 o
  -4   3  10       1223.33       1214.72        97.77 o
  -3   3  10         16.35         27.26        17.96 o
  -2   3  10          1.27        -12.86        27.02 o
  -1   3  10       3172.72       3187.78       253.17 o
   0   3  10       1165.47       1235.61        83.00 o
   1   3  10         18.48         33.70        16.77 o
   2   3  10        247.49        218.68        27.65 o
   3   3  10        799.02        753.03        45.52 o
   4   3  10        408.78        387.14        39.04 o
 -11   4  10       1777.95       1655.91        72.04 o
 -10   4  10       9156.10       9647.61       258.87 o
  -9   4  10       6958.93       7256.48       199.37 o
  -8   4  10       1154.70       1240.03        50.83 o
  -7   4  10        730.94        700.02        42.24 o
  -6   4  10       9710.37      10175.81       266.85 o
  -5   4  10      11449.72      11497.97       301.44 o
  -4   4  10       2835.26       2692.76        89.26 o
  -3   4  10         90.91         97.76        21.05 o
  -2   4  10       6830.07       6953.68       194.42 o
  -1   4  10      12737.00      12661.03       332.70 o
   0   4  10       4135.64       3960.88       211.90 o
   1   4  10         43.32         43.79        49.77 o
   2   4  10        995.49        993.03        53.90 o
   3   4  10       4038.51       4404.00       191.62 o
 -11   5  10       3435.16       3619.36       117.41 o
 -10   5  10       8942.42       9625.68       261.42 o
  -9   5  10       3595.20       3539.52       111.26 o
  -8   5  10        308.39        303.08        27.26 o
  -7   5  10       1802.60       1951.88        71.46 o
  -6   5  10       9254.56       9964.59       267.64 o
  -5   5  10      15692.03      15782.04       409.23 o
  -4   5  10       1248.69       1211.44        55.12 o
  -3   5  10        828.24        879.24        46.82 o
  -2   5  10       6872.56       6976.81       198.99 o
  -1   5  10       9224.52       9617.67       263.07 o
   0   5  10       3327.52       3445.05       122.60 o
   1   5  10          1.25         17.85        19.95 o
   2   5  10       2077.05       2055.76       107.44 o
 -10   6  10       1466.73       1463.35        62.75 o
  -9   6  10        349.84        285.91        28.95 o
  -8   6  10          6.38         19.35        19.11 o
  -7   6  10        372.92        417.41        49.31 o
  -6   6  10       2554.98       2490.45        89.85 o
  -5   6  10       1184.92       1084.35        55.05 o
  -4   6  10         92.47        123.68        26.40 o
  -3   6  10         50.06         39.85        23.55 o
  -2   6  10       1973.92       2052.41        80.96 o
  -1   6  10       3271.43       3569.52       200.70 o
   0   6  10        213.26        255.47        43.59 o
   1   6  10         56.90         65.06        26.02 o
  -9   7  10          0.72         -4.83        20.84 o
  -8   7  10         65.19         10.53        23.06 o
  -7   7  10        281.16        278.63        31.68 o
  -6   7  10         54.00         61.69        25.12 o
  -5   7  10         53.95         59.46        26.67 o
  -4   7  10        619.34        597.18        44.63 o
  -3   7  10        189.88        185.27        32.00 o
  -2   7  10         72.24         55.69        27.87 o
  -1   7  10         32.42         22.77        47.49 o
   0   7  10        105.94        108.65        31.23 o
  -8   8  10       3062.47       3428.92       119.95 o
  -7   8  10       1743.51       1880.23        82.96 o
  -6   8  10        251.17        225.15        42.16 o
  -5   8  10         32.76         36.20        30.39 o
  -4   8  10       1912.94       1768.52       103.74 o
  -3   8  10       3062.29       3033.59       144.88 o
  -2   8  10        605.15        521.23        72.23 o
  -5   9  10        875.77        718.73        72.27 o
  -4  -9  11         83.80         53.91        25.31 o
  -3  -9  11       5557.64       6083.62       250.26 o
  -2  -9  11       5102.78       5474.81       227.32 o
  -1  -9  11        694.33        610.64        62.23 o
   0  -9  11         16.42          1.20        37.13 o
   1  -9  11       1269.60       1220.00        88.88 o
   2  -9  11       4688.43       4838.77       487.31 o
  -6  -8  11        330.77        315.09        44.98 o
  -5  -8  11          1.30          3.06        28.30 o
  -4  -8  11        286.30        300.85        29.76 o
  -3  -8  11       1796.40       1825.56        69.93 o
  -2  -8  11       1702.91       1763.42        98.25 o
  -1  -8  11        309.05        300.35        44.29 o
   0  -8  11        146.05        114.34        40.01 o
   1  -8  11       1214.37       1176.82        81.50 o
   2  -8  11       1613.32       1838.41       203.12 o
   3  -8  11        258.23        138.58        94.99 o
  -7  -7  11        200.90        220.88        58.96 o
  -6  -7  11        239.60        208.92        31.04 o
  -5  -7  11        212.46        205.06        28.86 o
  -4  -7  11        230.20        230.10        27.05 o
  -3  -7  11        107.41        113.23        20.93 o
  -2  -7  11        760.02        684.88        56.20 o
  -1  -7  11          1.25         27.38        28.76 o
   0  -7  11          7.12          6.51        29.04 o
   1  -7  11         27.36         29.75        48.47 o
   2  -7  11          0.78         18.00        28.51 o
   3  -7  11         20.66         34.48        76.11 o
   4  -7  11         87.66        -23.42        94.33 o
  -8  -6  11       1526.96       1583.53        76.75 o
  -7  -6  11         61.33         37.56        23.74 o
  -6  -6  11        847.92        848.01        50.08 o
  -5  -6  11       4224.43       4451.21       138.19 o
  -4  -6  11       2925.44       3091.94       100.64 o
  -3  -6  11        460.42        457.90        32.01 o
  -2  -6  11        148.63        119.19        19.33 o
  -1  -6  11       3355.28       3361.31       109.61 o
   0  -6  11       4165.61       3943.81       183.86 o
   1  -6  11        241.93        233.67        33.89 o
   2  -6  11         75.33         55.85        25.97 o
   3  -6  11        746.96        687.22       119.09 o
   4  -6  11       3153.27       3069.21       261.90 o
  -9  -5  11       9173.65      10108.19       290.38 o
  -8  -5  11       3331.59       3449.36       122.81 o
  -7  -5  11        113.35        105.91        26.39 o
  -6  -5  11       4398.51       4454.37       140.37 o
  -5  -5  11       7331.13       7631.10       213.24 o
  -4  -5  11      10406.28      10820.81       285.93 o
  -3  -5  11        764.29        759.45        36.46 o
  -2  -5  11       2009.65       2036.40        67.60 o
  -1  -5  11      19341.65      20048.21       497.17 o
   0  -5  11      10002.60      10491.75       383.24 o
   1  -5  11       1385.65       1305.20        66.99 o
   2  -5  11         93.81         67.02        22.88 o
   3  -5  11       3549.52       3113.78       245.69 o
   4  -5  11       9697.03       9509.72       579.04 o
  -9  -4  11       3788.31       3961.27       136.56 o
  -8  -4  11       1174.27       1294.39        63.31 o
  -7  -4  11         57.40         30.86        20.69 o
  -6  -4  11       5969.16       6203.06       180.92 o
  -5  -4  11      12823.75      13447.50       351.59 o
  -4  -4  11       3091.36       3122.97        96.59 o
  -3  -4  11        260.75        242.74        19.90 o
  -2  -4  11       1491.40       1440.72        50.86 o
  -1  -4  11       9150.67       9678.20       309.97 o
   0  -4  11       6729.65       7057.20       184.47 o
   1  -4  11          0.29         -2.70        13.01 o
   2  -4  11       1146.32        908.70       107.40 o
   3  -4  11       3926.99       3881.68       275.73 o
 -10  -3  11        137.33        117.39        41.78 o
  -9  -3  11         43.21         32.82        24.12 o
  -8  -3  11        402.36        449.71        36.74 o
  -7  -3  11         21.11         11.39        36.72 o
  -6  -3  11       2187.00       2383.14        85.15 o
  -5  -3  11        401.53        382.08        27.84 o
  -4  -3  11       1923.25       1803.92        61.39 o
  -3  -3  11        208.82        269.61        18.51 o
  -2  -3  11        546.86        552.71       154.88 o
  -1  -3  11       3023.76       3212.92       118.32 o
   0  -3  11       1001.87        893.38       208.29 o
   1  -3  11       1045.06       1002.55        47.83 o
   2  -3  11        704.07        801.77        96.97 o
   3  -3  11        426.85        390.41        83.29 o
 -10  -2  11        242.54        197.21        32.36 o
  -9  -2  11        885.65        780.99        48.48 o
  -8  -2  11        173.25        130.63        25.50 o
  -7  -2  11       2050.62       2112.21       107.79 o
  -6  -2  11         24.49         42.01        17.85 o
  -5  -2  11          0.47         -7.39        15.48 o
  -4  -2  11        183.62        195.82        25.13 o
  -3  -2  11        671.99        658.99        62.80 o
  -2  -2  11       2730.23       2731.75       114.04 o
  -1  -2  11         85.75         31.66        22.12 o
   0  -2  11          0.22         -6.02        17.28 o
   1  -2  11        455.11        423.79        35.54 o
   2  -2  11        324.15        369.21        89.79 o
 -10  -1  11       1250.93       1132.97        73.12 o
  -9  -1  11          1.60         -6.32        18.49 o
  -8  -1  11       8151.03       7802.28       500.54 o
  -7  -1  11      18519.02      18231.80       629.95 o
  -6  -1  11       2418.25       2389.20       141.36 o
  -5  -1  11        271.04        259.25        60.84 o
  -4  -1  11       1991.05       2109.25        91.11 o
  -3  -1  11       8829.79       8858.88       291.01 o
  -2  -1  11      13402.07      13381.61       423.79 o
  -1  -1  11        114.29        180.86        71.56 o
   0  -1  11       3223.68       3137.71       336.65 o
   1  -1  11       7485.18       7530.38       445.87 o
   2  -1  11       2784.99       2761.29       147.89 o
   3  -1  11        191.80        221.85        45.54 o
 -11   0  11       4301.87       4098.46       226.57 o
 -10   0  11        183.01        159.56        26.87 o
  -9   0  11       1173.90       1118.43        63.70 o
  -8   0  11       9989.61       9136.54       446.51 o
  -7   0  11      13934.23      13259.75       724.94 o
  -6   0  11       3106.85       3130.70       241.24 o
  -5   0  11       1979.87       1758.41       106.49 o
  -4   0  11      11802.24      10846.55       582.94 o
  -3   0  11      19386.03      18165.34       582.10 o
  -2   0  11       3640.97       3624.92       139.79 o
  -1   0  11        193.06        127.57        30.37 o
   0   0  11       5014.82       5105.77       264.24 o
   1   0  11      16348.07      16980.79       533.31 o
   2   0  11       7032.18       7001.03       298.40 o
   3   0  11         91.57         70.91        40.34 o
 -11   1  11        239.33        176.77        38.08 o
 -10   1  11        258.83        270.29        31.27 o
  -9   1  11        472.60        465.30        46.30 o
  -8   1  11       3486.68       3095.65       100.88 o
  -7   1  11       4941.07       4627.35       168.79 o
  -6   1  11       1258.35       1299.35        68.22 o
  -5   1  11       1743.17       1649.44       170.95 o
  -4   1  11       7671.33       6789.25       448.06 o
  -3   1  11       2131.90       2059.46       199.65 o
  -2   1  11        234.08        212.28        38.39 o
  -1   1  11        436.12        395.00        42.74 o
   0   1  11       4105.44       4124.48       159.08 o
   1   1  11       9112.41       9362.60       386.38 o
   2   1  11       1213.49       1141.11        84.62 o
   4   1  11        560.58        550.50        44.90 o
 -11   2  11         29.38        163.35        51.82 o
 -10   2  11         17.88         36.40        62.86 o
  -9   2  11         14.07          3.18        16.10 o
  -8   2  11         19.17         22.72        16.47 o
  -7   2  11        274.08        209.47        22.78 o
  -6   2  11        288.12        185.43        69.62 o
  -5   2  11        319.46        251.62        34.03 o
  -4   2  11        729.63        647.90        96.97 o
  -3   2  11          1.15          7.06        25.48 o
  -2   2  11        363.77        295.75        41.43 o
  -1   2  11         12.49         35.37        30.15 o
   0   2  11         20.98         32.94        31.82 o
   1   2  11        481.27        399.53        54.66 o
   3   2  11        380.52        417.72        40.34 o
   4   2  11        156.42        193.87        30.58 o
 -11   3  11        779.73        676.65        81.35 o
 -10   3  11       1256.40       1117.56        81.49 o
  -9   3  11        708.00        626.76        38.73 o
  -8   3  11       1518.87       1678.43       156.58 o
  -7   3  11         25.54         15.59        16.11 o
  -6   3  11       4901.98       5326.53       149.72 o
  -5   3  11       4919.60       5213.80       147.39 o
  -4   3  11          0.93        -13.25        26.61 o
  -3   3  11        141.17         72.26        32.37 o
  -2   3  11        196.71        136.94        35.15 o
  -1   3  11       2475.45       2404.83       230.28 o
   0   3  11       2854.46       2719.47       149.20 o
   2   3  11        215.19        236.17        33.18 o
   3   3  11        245.85        188.68        31.88 o
 -10   4  11       9149.15       9677.01       328.69 o
  -9   4  11       1984.40       2093.11        88.97 o
  -8   4  11         96.89         98.72        20.40 o
  -7   4  11        946.45        962.05        47.42 o
  -6   4  11       9349.29       9745.82       272.64 o
  -5   4  11      11356.05      11872.53       389.05 o
  -4   4  11        902.35        948.35        66.29 o
  -3   4  11       1355.37       1355.58        81.80 o
  -2   4  11       5598.15       5374.47       240.78 o
  -1   4  11       9176.37       8326.28       471.96 o
   0   4  11       2683.90       2717.75       154.39 o
   1   4  11         47.65         57.90        24.72 o
   2   4  11       2349.88       2285.90       116.57 o
 -10   5  11       6925.51       7344.19       207.59 o
  -9   5  11        693.53        694.72        39.91 o
  -8   5  11         53.43         68.89        19.33 o
  -7   5  11        960.80        963.68        46.35 o
  -6   5  11      11087.10      11252.19       376.52 o
  -5   5  11       8923.57       8249.82       506.88 o
  -4   5  11        203.85        191.53        39.69 o
  -3   5  11       3726.25       3627.04       249.32 o
  -2   5  11       5932.79       5978.61       321.37 o
  -1   5  11       4208.42       4360.66       219.70 o
   1   5  11         95.04         74.16        28.62 o
  -9   6  11         96.80        109.43        32.70 o
  -8   6  11        189.36        196.36        37.32 o
  -7   6  11        458.99        550.01        53.92 o
  -6   6  11        801.72        790.52        64.51 o
  -5   6  11        154.50        207.79        40.01 o
  -4   6  11          0.02          6.77        29.26 o
  -3   6  11        828.13        796.23       233.64 o
  -2   6  11       3039.01       2603.43       160.27 o
  -1   6  11        498.01        526.41        74.83 o
  -9   7  11         31.37         15.28        31.56 o
  -8   7  11          3.98         22.64        33.93 o
  -7   7  11        142.94        102.85        39.40 o
  -6   7  11        986.19        962.54        73.27 o
  -5   7  11         30.83         28.95        34.08 o
  -4   7  11        317.03        330.72        48.91 o
  -3   7  11          4.70          9.01        34.70 o
  -2   7  11         48.07         29.93        53.35 o
  -1   7  11        566.45        475.67        72.88 o
  -7   8  11        509.62        578.92        64.09 o
  -6   8  11        351.94        264.76        59.86 o
  -5   8  11         19.01          1.98        35.79 o
  -4   8  11       1809.32       1664.60       101.94 o
  -3   8  11       1743.55       1720.73       134.77 o
  -2  -9  12       3232.02       3217.72       262.55 o
  -1  -9  12         13.08         79.37        78.06 o
   0  -9  12        239.43        363.69       103.45 o
  -5  -8  12        124.18         87.83        31.23 o
  -4  -8  12        400.66        437.24        46.20 o
  -3  -8  12       1635.70       1591.79       167.32 o
  -2  -8  12         91.08         25.37        54.65 o
  -1  -8  12        326.16        194.54        76.78 o
   0  -8  12        740.71        570.07       104.77 o
   1  -8  12       1180.63       1230.19       156.87 o
   2  -8  12        649.73        514.73       119.73 o
  -6  -7  12        930.61        987.25        64.94 o
  -5  -7  12         67.62         34.67        45.54 o
  -4  -7  12       1022.05       1107.11        64.76 o
  -3  -7  12         20.65         27.97        22.77 o
  -2  -7  12         19.60         -2.60        45.54 o
  -1  -7  12        327.81        312.96        75.47 o
   0  -7  12        139.35         27.98        60.50 o
   1  -7  12         49.42        116.45        75.46 o
   2  -7  12         53.92        135.32        82.62 o
   3  -7  12         33.95         50.74        84.57 o
  -7  -6  12          3.86         41.93        45.86 o
  -6  -6  12        890.24        910.21        61.27 o
  -5  -6  12       4451.97       4719.42       178.61 o
  -4  -6  12       2468.12       2363.92       287.90 o
  -3  -6  12        207.31        180.57        27.47 o
  -2  -6  12        430.04        413.61        34.37 o
  -1  -6  12       3432.22       3836.49       267.84 o
   0  -6  12       2696.51       2485.20       199.99 o
   1  -6  12        466.34        523.15        96.95 o
   2  -6  12          0.15         27.97        69.61 o
   3  -6  12        804.53        806.97       134.06 o
  -8  -5  12        980.65       1133.60        72.36 o
  -7  -5  12        522.25        486.21       105.41 o
  -6  -5  12       5708.59       6150.74       264.55 o
  -5  -5  12       7080.88       7490.40       260.12 o
  -4  -5  12       5533.74       5778.58       205.81 o
  -3  -5  12       1065.23       1065.63        63.46 o
  -2  -5  12       5291.45       5823.40       200.30 o
  -1  -5  12      12652.62      14046.76       441.95 o
   0  -5  12       3290.49       3223.76       231.99 o
   1  -5  12        106.33        121.01        61.15 o
   2  -5  12         10.69         78.72        61.15 o
   3  -5  12       3872.50       3746.81       284.81 o
  -9  -4  12       1421.09       1413.03        84.40 o
  -8  -4  12        446.00        448.85        56.61 o
  -7  -4  12        586.77        617.44        50.26 o
  -6  -4  12       4282.81       4585.51       173.53 o
  -5  -4  12       4035.34       4283.25       268.93 o
  -4  -4  12        278.63        306.94        31.82 o
  -3  -4  12        140.99        113.28        40.99 o
  -2  -4  12       3489.69       3596.73       235.30 o
  -1  -4  12       7981.29       8431.43       275.55 o
   0  -4  12       2335.95       2456.26       106.82 o
   1  -4  12          0.21         37.08        46.19 o
   2  -4  12        773.97        682.03        97.62 o
   3  -4  12       3433.96       3568.87       265.86 o
  -9  -3  12          3.15         22.29        26.24 o
  -8  -3  12         83.10         93.59        28.23 o
  -7  -3  12        331.63        367.29        39.21 o
  -6  -3  12       1604.82       1720.48        83.78 o
  -5  -3  12          2.24         -1.10        19.86 o
  -4  -3  12        894.19        978.20        54.85 o
  -3  -3  12         61.03         52.37        30.25 o
  -2  -3  12         88.37        128.42        22.32 o
  -1  -3  12       3570.84       3844.43       212.83 o
   0  -3  12          5.24         16.26        17.51 o
   1  -3  12       1468.41       1467.76        64.50 o
   2  -3  12        169.13        138.58        65.06 o
 -10  -2  12        238.12        232.17        39.36 o
  -9  -2  12        124.27         90.61        27.74 o
  -8  -2  12        326.62        329.17        51.40 o
  -7  -2  12       1846.50       1745.28       185.26 o
  -6  -2  12         46.25         23.56        75.46 o
  -5  -2  12        369.60        342.27        32.49 o
  -4  -2  12         26.84         21.15        26.67 o
  -3  -2  12        621.16        575.41        54.01 o
  -2  -2  12        235.55        213.53        26.20 o
  -1  -2  12         75.24         71.68        32.85 o
   0  -2  12         99.55        121.14        31.88 o
   1  -2  12         11.84        -21.47        21.47 o
   2  -2  12        204.79        179.57        67.01 o
 -10  -1  12        379.09        390.25        67.02 o
  -9  -1  12         30.11         14.70        36.11 o
  -8  -1  12       7307.15       6899.36       557.64 o
  -7  -1  12       5887.40       5541.84       553.07 o
  -6  -1  12         95.56         10.41        81.97 o
  -5  -1  12        265.28        307.16        34.81 o
  -4  -1  12       1641.12       1554.23        96.70 o
  -3  -1  12       5310.28       5087.07       306.38 o
  -2  -1  12       4219.14       4049.13       151.51 o
  -1  -1  12         19.57         39.91        22.88 o
   0  -1  12       3038.69       2986.19       187.99 o
   1  -1  12       3460.86       3651.23       142.67 o
   2  -1  12        870.21        816.78        68.99 o
 -10   0  12         13.16         16.63        25.70 o
  -9   0  12       1524.03       1594.85       100.58 o
  -8   0  12       7697.48       7402.55       914.71 o
  -7   0  12       4095.06       4095.84       340.66 o
  -6   0  12        695.77        659.03        47.58 o
  -5   0  12       1568.91       1476.89       176.78 o
  -4   0  12       9144.59       9232.74       588.61 o
  -3   0  12      10323.27       9947.93       328.37 o
  -2   0  12       1673.26       1636.95        97.02 o
  -1   0  12        128.72        109.11        30.53 o
   0   0  12       3809.52       3759.31       147.24 o
   1   0  12       7844.51       7830.45       331.17 o
   2   0  12       2187.45       2044.26       121.78 o
   3   0  12          1.19          1.95        40.98 o
 -10   1  12         78.20        170.18        33.63 o
  -9   1  12        580.92        555.12        92.08 o
  -8   1  12       1556.67       1320.81       120.45 o
  -7   1  12       1458.15       1421.05       135.42 o
  -6   1  12          0.08        -16.15        17.55 o
  -5   1  12       2385.61       2388.79       232.23 o
  -4   1  12       3842.36       3850.24       375.21 o
  -3   1  12        724.26        659.32       135.04 o
  -2   1  12          8.89         65.76        29.40 o
  -1   1  12         38.42         47.76        30.53 o
   0   1  12       2279.70       2246.46       177.49 o
   1   1  12       3040.55       2989.29       159.63 o
   2   1  12         39.85          5.20        39.68 o
   3   1  12        538.49        450.28        64.42 o
 -10   2  12          2.10         -0.08        22.77 o
  -9   2  12        127.58         97.42        27.00 o
  -8   2  12        170.13        104.90        25.40 o
  -7   2  12        633.79        477.20        54.99 o
  -6   2  12        291.55        237.50        34.55 o
  -5   2  12          5.42         -2.50        23.14 o
  -4   2  12        195.92        147.66        32.04 o
  -3   2  12        266.29        313.52        43.99 o
  -2   2  12        303.74        220.84        41.98 o
  -1   2  12        105.57         97.32        37.98 o
   0   2  12         82.60        100.19        41.64 o
   1   2  12          7.92         38.38        43.59 o
   2   2  12        185.10        147.68        50.75 o
   3   2  12          6.07         29.27        52.04 o
 -10   3  12        257.57        232.01        46.84 o
  -9   3  12        227.42        192.51        31.79 o
  -8   3  12        734.66        711.01        72.56 o
  -7   3  12        125.37        101.04        31.22 o
  -6   3  12       1426.41       1403.94       153.32 o
  -5   3  12        404.91        365.70        43.86 o
  -4   3  12         31.61         35.69        30.08 o
  -3   3  12        180.19        132.10        38.84 o
  -2   3  12         26.18          5.56        31.27 o
  -1   3  12       1884.48       1644.80       226.61 o
   0   3  12        602.64        541.41        69.63 o
   1   3  12         16.92         27.32        42.29 o
   2   3  12          6.49        -41.63        41.63 o
 -10   4  12       3478.18       3694.65       169.08 o
  -9   4  12        557.25        470.05        45.35 o
  -8   4  12         59.53         68.67        28.73 o
  -7   4  12        689.52        729.25        66.70 o
  -6   4  12       4748.22       5206.33       197.95 o
  -5   4  12       1358.49       1327.44        80.84 o
  -4   4  12        221.87        274.90        44.12 o
  -3   4  12        458.46        418.61        52.84 o
  -2   4  12       2529.27       2274.56       162.84 o
  -1   4  12       1904.35       1967.79       130.23 o
   0   4  12         15.62        -39.68        40.98 o
   1   4  12        201.61        172.41        54.65 o
  -9   5  12         17.65         17.28        28.25 o
  -8   5  12         12.56        -24.90        24.90 o
  -7   5  12       1146.55       1216.81        76.29 o
  -6   5  12       2863.92       3097.11       190.23 o
  -5   5  12        906.87        866.07        67.72 o
  -4   5  12        217.15        175.81        43.30 o
  -3   5  12        984.52        909.34       116.50 o
  -2   5  12       1978.61       2045.32       138.70 o
  -1   5  12        757.76        676.80        80.70 o
   0   5  12        128.02         70.91        50.74 o
  -9   6  12          2.82         29.50        31.12 o
  -8   6  12         11.67         47.34        30.88 o
  -7   6  12        470.64        421.00        62.47 o
  -6   6  12         23.33         42.60        36.38 o
  -5   6  12          9.88         21.42        33.88 o
  -4   6  12          0.05         11.87        56.60 o
  -3   6  12         65.74         74.64        40.18 o
  -2   6  12        114.71        113.85        48.14 o
  -1   6  12          0.40         79.37        55.30 o
  -7   7  12        217.61        248.70        48.73 o
  -6   7  12        212.23        250.41        50.01 o
  -5   7  12        187.87        159.58        47.39 o
  -4   7  12         97.12         42.04        45.91 o
  -3   7  12          3.27         48.14        48.14 o
  -3  -8  13        421.69        314.92        91.74 o
  -2  -8  13         10.79        105.39        64.40 o
  -1  -8  13          6.54         73.51        74.81 o
   0  -8  13        132.42         91.73        78.07 o
  -5  -7  13         17.57        -24.77        24.77 o
  -4  -7  13        119.21        102.36        32.20 o
  -2  -7  13         72.33        104.09        68.96 o
  -1  -7  13         59.23         81.32        67.01 o
   0  -7  13          8.68        -37.73        56.60 o
   1  -7  13          3.63         29.92        73.51 o
  -7  -6  13         37.94         49.78        51.07 o
  -6  -6  13        464.47        426.47        44.80 o
  -5  -6  13       1120.64       1135.58        67.18 o
  -4  -6  13          8.56         67.69        47.81 o
  -3  -6  13        110.77         82.32        25.17 o
  -2  -6  13          3.81         53.34        82.62 o
  -1  -6  13        546.47        611.67        98.91 o
   0  -6  13        807.88        953.41       121.70 o
   1  -6  13         12.01         47.49        65.05 o
   2  -6  13        114.04        125.56        83.92 o
  -8  -5  13        146.49        106.20        31.81 o
  -7  -5  13          6.96         -8.67        24.89 o
  -6  -5  13       1939.80       2197.92       103.61 o
  -5  -5  13       2884.25       3025.76       127.09 o
  -4  -5  13        714.44        809.41        52.46 o
  -3  -5  13         11.76        -13.68        22.12 o
  -2  -5  13        765.15        824.71        60.85 o
  -1  -5  13       3346.99       3150.01       263.26 o
   0  -5  13        781.46        833.66       106.73 o
   1  -5  13          8.33         61.15        57.90 o
   2  -5  13        281.84        252.44        87.83 o
  -8  -4  13         40.14         29.51        27.00 o
  -7  -4  13          0.22         -1.88        37.41 o
  -6  -4  13       2311.27       2515.86       113.05 o
  -5  -4  13       1522.50       1598.02       128.91 o
  -4  -4  13        136.91        143.69        25.96 o
  -3  -4  13        395.94        442.73        61.81 o
  -2  -4  13        343.59        414.61        39.36 o
  -1  -4  13       1066.67       1121.41        57.39 o
   1  -4  13         15.34         46.84        53.99 o
   2  -4  13        505.67        517.95        95.65 o
  -9  -3  13        219.60        207.94        37.42 o
  -8  -3  13        185.18        180.18        34.17 o
  -7  -3  13        241.41        249.26        51.07 o
  -6  -3  13         89.26        109.42        26.88 o
  -5  -3  13          6.88         10.77        42.61 o
  -4  -3  13        366.95        376.27        60.51 o
  -3  -3  13          2.37          3.92        15.84 o
  -2  -3  13        234.79        206.06        27.36 o
  -1  -3  13        210.69        166.21        39.04 o
   0  -3  13        450.19        477.90       124.61 o
   1  -3  13        155.99        159.39        59.20 o
   2  -3  13          9.60         28.62        60.50 o
  -9  -2  13        751.95        794.54        61.89 o
  -8  -2  13        172.43        153.64        91.41 o
  -7  -2  13         19.68         21.93        32.85 o
  -6  -2  13        379.56        374.46        38.71 o
  -5  -2  13        203.81        229.36        40.66 o
  -4  -2  13         71.29         72.40        36.11 o
  -3  -2  13          6.02         18.10        20.03 o
  -2  -2  13        529.43        529.87        39.51 o
  -1  -2  13        446.53        433.46        50.10 o
   0  -2  13        317.16        294.51        52.70 o
   1  -2  13        239.10        171.76        61.81 o
 -10  -1  13        133.73        141.81        36.15 o
  -9  -1  13        108.84        136.96        37.41 o
  -8  -1  13        296.61        223.19        80.03 o
  -7  -1  13         65.97         38.34        77.42 o
  -6  -1  13          0.53        -14.83        19.55 o
  -5  -1  13         40.96         60.99        22.51 o
  -4  -1  13       1943.92       1903.39       146.53 o
  -3  -1  13        456.83        364.06        71.58 o
  -2  -1  13          0.29         -9.55        22.11 o
  -1  -1  13         45.50         42.44        25.44 o
   0  -1  13         29.88         48.33        48.14 o
   1  -1  13        846.63        715.89        64.43 o
 -10   0  13          3.11         10.75        29.32 o
  -9   0  13       1480.62       1602.21       298.81 o
  -8   0  13        631.27        679.57       210.19 o
  -7   0  13        106.89         92.16        31.88 o
  -6   0  13        501.26        547.09        71.90 o
  -5   0  13         62.32         37.54        22.89 o
  -4   0  13       1793.96       1551.37        83.02 o
  -3   0  13        382.40        415.88        48.80 o
  -2   0  13        447.05        380.98        39.31 o
  -1   0  13        304.94        307.05        39.59 o
   0   0  13         23.59          6.22        32.20 o
   1   0  13        568.95        590.85        67.67 o
   2   0  13        157.07        182.16        52.05 o
 -10   1  13        107.36         61.07        82.30 o
  -9   1  13         76.19         61.69        47.82 o
  -8   1  13        102.32         44.68        26.07 o
  -7   1  13        712.72        649.53        49.70 o
  -6   1  13          0.14         28.55        23.73 o
  -5   1  13         66.89         56.44        23.81 o
  -4   1  13          6.63         -1.08        26.67 o
  -3   1  13         26.87         19.73        27.32 o
  -2   1  13        298.27        315.14        68.32 o
  -1   1  13          0.17        -12.62        39.68 o
   0   1  13         18.70         16.91        42.94 o
   1   1  13          0.40         22.77        46.19 o
   2   1  13         59.76         72.86        50.74 o
 -10   2  13        188.35        192.05        96.94 o
  -9   2  13        253.96        298.87        65.06 o
  -8   2  13          6.73        -10.95        24.35 o
  -7   2  13       1623.08       1560.48       169.28 o
  -6   2  13          2.91         64.76        27.66 o
  -5   2  13        766.55        840.26       174.74 o
  -4   2  13        290.60        284.52       105.73 o
  -3   2  13        236.86        241.63        44.28 o
  -2   2  13        245.85        321.70        48.52 o
  -1   2  13         48.92        -11.06        37.73 o
   0   2  13         55.35        119.05        50.09 o
   1   2  13       1371.44       1254.39       101.55 o
 -10   3  13        144.30        153.92        34.16 o
  -9   3  13          4.68          5.76        54.65 o
  -8   3  13         53.12         15.65        24.99 o
  -7   3  13        146.94        150.13        32.33 o
  -6   3  13        130.14        104.71        31.34 o
  -5   3  13          0.21          6.70        26.76 o
  -4   3  13        188.42        194.11        41.96 o
  -3   3  13        229.99        162.05        43.97 o
  -2   3  13         34.62         -6.25        47.82 o
  -1   3  13         21.59         25.37        44.24 o
   0   3  13          5.23         50.74        46.84 o
   1   3  13        251.23        238.12        61.81 o
  -9   4  13          2.94         21.83        48.47 o
  -8   4  13        281.13        297.12        40.75 o
  -7   4  13        182.78        132.15        35.24 o
  -6   4  13        125.87        187.12        75.14 o
  -5   4  13          0.09          7.13        29.20 o
  -4   4  13         79.21         12.64        63.43 o
  -3   4  13         40.49         29.69        39.44 o
  -2   4  13        866.28        802.45        85.26 o
  -1   4  13          2.18         39.68        53.34 o
   0   4  13        332.65        293.44        65.71 o
  -8   5  13         34.87          8.54        31.41 o
  -7   5  13        248.18        340.98        66.69 o
  -6   5  13          0.01          2.65        34.06 o
  -5   5  13        431.54        400.14        52.79 o
  -4   5  13          3.50        -23.71        38.66 o
  -3   5  13          1.61         -4.28        41.05 o
  -2   5  13        332.08        184.78        59.86 o
  -1   5  13          2.36         31.88        52.04 o
  -7   6  13         50.58         35.55        33.97 o
  -6   6  13        416.43        424.36        56.84 o
  -5   6  13       1567.05       1536.21        99.66 o
  -4   6  13        170.12        102.98        79.37 o
  -3   6  13        352.28        277.82        69.62 o
  -2  -7  14       1281.28       1435.27       160.13 o
  -1  -7  14         32.29         97.58        72.86 o
  -5  -6  14        109.74         75.78        29.94 o
  -4  -6  14        351.24        423.15        53.68 o
  -3  -6  14        448.28        445.06       121.03 o
  -2  -6  14        441.90        402.12       110.61 o
  -1  -6  14        284.67        221.86        81.33 o
   0  -6  14          2.86         -3.90        63.10 o
  -7  -5  14        244.95        227.09        38.35 o
  -6  -5  14        207.44        173.96        73.84 o
  -5  -5  14        156.38        145.64        30.11 o
  -4  -5  14         79.42        110.35        45.54 o
  -3  -5  14         48.17         34.26        23.37 o
  -2  -5  14         26.98        165.24        93.68 o
   0  -5  14         97.50        122.31        64.41 o
   1  -5  14         10.84         55.30        66.36 o
  -7  -4  14        737.15        791.74        59.01 o
  -6  -4  14        297.13        261.13        38.38 o
  -5  -4  14          8.87        173.04        89.12 o
  -4  -4  14        557.01        547.47        53.03 o
  -3  -4  14         26.22         13.50        21.29 o
  -2  -4  14        283.09        314.91        31.90 o
  -1  -4  14        167.66        273.25       101.49 o
   0  -4  14         98.76        142.47        59.85 o
   1  -4  14          7.59         18.87        67.01 o
  -8  -3  14        192.33        282.47        47.82 o
  -7  -3  14          2.79          5.67        25.06 o
  -6  -3  14        649.73        568.47        46.20 o
  -5  -3  14        792.60        737.20        65.73 o
  -4  -3  14        345.21        249.96        31.57 o
  -3  -3  14        165.64        146.29        25.61 o
  -2  -3  14         71.24         86.16        29.60 o
  -1  -3  14        928.16        954.98        54.49 o
   0  -3  14        717.93        641.00       120.39 o
   1  -3  14         27.93         92.38        67.01 o
  -9  -2  14       1397.73       1407.86        99.92 o
  -8  -2  14        981.91       1064.21        69.16 o
  -7  -2  14         16.65          5.26        24.40 o
  -6  -2  14        458.08        446.49        41.48 o
  -5  -2  14        201.87        218.96        75.80 o
  -4  -2  14        403.48        329.60        36.55 o
  -3  -2  14        989.44        966.07        57.14 o
  -2  -2  14         70.00         87.24        24.07 o
  -1  -2  14       2132.22       2067.42       207.74 o
   0  -2  14       1128.17        926.22       133.43 o
  -9  -1  14         13.95         20.03        25.19 o
  -8  -1  14        286.00        289.94        81.33 o
  -7  -1  14        203.81        203.64        32.87 o
  -6  -1  14        214.20        202.43        43.27 o
  -5  -1  14        814.11        854.77       113.24 o
  -4  -1  14          1.98         24.01        23.03 o
  -3  -1  14         37.29         87.34        37.41 o
  -2  -1  14        218.84        178.57        47.17 o
  -1  -1  14        866.63        913.98        59.49 o
   0  -1  14        283.61        264.15        40.99 o
  -9   0  14         18.15         -4.24        35.45 o
  -8   0  14        327.86        242.92        48.15 o
  -7   0  14        584.83        556.73       134.37 o
  -6   0  14        790.39        650.19        70.61 o
  -5   0  14         41.71         62.06        26.20 o
  -4   0  14        621.08        605.75        60.52 o
  -3   0  14        175.88        192.91        32.55 o
  -2   0  14        321.59        346.60        41.32 o
  -1   0  14        618.28        584.05        77.11 o
   0   0  14        168.19        127.52        46.19 o
   1   0  14         25.30        -31.88        42.94 o
  -9   1  14          1.89         17.88        43.59 o
  -8   1  14        285.79        201.96        63.11 o
  -7   1  14       1246.75       1084.55       106.43 o
  -6   1  14          5.95         56.01        76.44 o
  -5   1  14        209.70        148.79       101.49 o
  -4   1  14        185.66        177.48        32.63 o
  -3   1  14        400.14        483.17        49.29 o
  -2   1  14        120.82         96.02        40.61 o
  -1   1  14         41.53         67.66        41.64 o
   0   1  14        588.24        437.93        65.07 o
   1   1  14        664.48        629.26        80.04 o
  -9   2  14         23.28        186.71       111.89 o
  -8   2  14       1801.36       1778.07       106.78 o
  -7   2  14       3451.93       3310.27       546.06 o
  -6   2  14        291.90        279.35        66.36 o
  -5   2  14        657.78        601.22        54.08 o
  -4   2  14        588.26        498.05        70.28 o
  -3   2  14       1413.41       1379.87       117.50 o
  -2   2  14       1188.45       1158.88        80.19 o
  -1   2  14          2.80         52.69        46.19 o
   0   2  14       1209.46       1315.47       107.40 o
  -9   3  14         38.57         51.30        29.28 o
  -8   3  14        891.67        903.93        65.95 o
  -7   3  14       1163.03       1266.16        78.93 o
  -6   3  14        765.33        822.94        63.31 o
  -5   3  14         29.37         42.52        31.23 o
  -4   3  14        908.10        934.28       144.16 o
  -3   3  14       1481.38       1432.88        93.19 o
  -2   3  14        168.50        185.42        55.30 o
  -1   3  14        102.63        131.41        55.95 o
  -8   4  14          0.09         -0.59        30.16 o
  -7   4  14        248.19        195.69        43.40 o
  -6   4  14        365.21        289.93        45.62 o
  -5   4  14         82.42         39.68        37.77 o
  -4   4  14        448.58        371.93        79.06 o
  -3   4  14          0.30          9.76        47.49 o
  -2   4  14         24.07         80.02        54.65 o
  -7   5  14          1.03         11.97        34.41 o
  -6   5  14        333.98        333.13        52.79 o
  -5   5  14        757.50        749.11        72.14 o
  -4   5  14         37.47          9.88        46.43 o
  -5  -5  15         29.89         47.63        26.64 o
  -4  -5  15        154.04        196.88        59.20 o
  -3  -5  15        424.12        463.27       121.67 o
  -2  -5  15         92.77        -19.52        83.27 o
  -6  -4  15        109.69         44.06        88.15 o
  -5  -4  15        761.99        859.52        59.25 o
  -4  -4  15        283.80        226.43        60.83 o
  -3  -4  15        143.99        136.82        29.23 o
  -2  -4  15        550.35        549.85       122.98 o
  -1  -4  15        335.64        361.75       115.16 o
   0  -4  15        277.04        272.61        84.58 o
  -7  -3  15         16.27         -1.77        26.92 o
  -6  -3  15       1521.08       1574.92        85.17 o
  -5  -3  15       4694.71       4663.90       177.91 o
  -4  -3  15        428.02        390.48        39.14 o
  -3  -3  15         58.66         24.23        32.85 o
  -2  -3  15        550.20        595.32        45.05 o
  -1  -3  15       2702.72       3013.18       255.98 o
  -8  -2  15        558.20        520.59        51.08 o
  -7  -2  15          2.92        -25.14        25.14 o
  -6  -2  15       2150.00       2230.29       105.24 o
  -5  -2  15       3191.62       3479.36       210.77 o
  -4  -2  15       1582.27       1663.00        83.83 o
  -3  -2  15         86.90         55.02        38.06 o
  -2  -2  15        704.06        789.52        53.63 o
  -1  -2  15       3427.39       3455.48       157.68 o
  -8  -1  15         70.13        130.89        35.33 o
  -7  -1  15        211.02        233.30        57.25 o
  -6  -1  15        353.61        328.29        38.80 o
  -5  -1  15       1663.38       1625.87        86.27 o
  -4  -1  15        654.52        714.17        99.89 o
  -3  -1  15          1.69          8.85        24.15 o
  -2  -1  15        113.30         82.84        33.50 o
  -1  -1  15        326.01        312.79        59.86 o
  -8   0  15        545.32        630.59        54.98 o
  -7   0  15        229.59        178.74        34.87 o
  -6   0  15          0.97         -8.68        24.35 o
  -5   0  15        189.24        158.59        35.13 o
  -4   0  15        133.99        124.21        31.87 o
  -3   0  15        907.17        855.78        61.67 o
  -2   0  15          2.72        -13.33        27.47 o
  -1   0  15        233.40        273.91        46.84 o
  -8   1  15       1603.54       1918.64       241.85 o
  -7   1  15       1164.48       1157.43        73.88 o
  -6   1  15        207.06        156.37        35.12 o
  -5   1  15        285.28        262.38        40.80 o
  -4   1  15       3858.54       3743.93       251.57 o
  -3   1  15       3000.52       3303.74       143.73 o
  -2   1  15         53.70         15.30        33.30 o
  -1   1  15         73.87         23.42        40.99 o
  -8   2  15       5667.01       5660.89       677.32 o
  -7   2  15       3286.80       3098.56       308.82 o
  -6   2  15        158.23        136.28        33.99 o
  -5   2  15        287.46        233.84       112.56 o
  -4   2  15       4056.43       3970.78       219.00 o
  -3   2  15       4535.14       4981.82       200.79 o
  -2   2  15        848.11        693.09        76.14 o
  -7   3  15        619.35        670.05        59.92 o
  -6   3  15        106.38        134.41        40.90 o
  -5   3  15          9.96          3.37        36.76 o
  -4   3  15       3074.15       3234.83       345.27 o
  -3   3  15       4547.23       4793.95       239.89 o
  -5  -3  16       6981.51       7501.71       267.40 o
  -4  -3  16        439.27        359.87        89.47 o
  -3  -3  16        197.45        238.38        34.81 o
  -6  -2  16       4876.38       5216.79       200.34 o
  -5  -2  16       5423.86       5948.13       365.53 o
  -4  -2  16        417.14        473.26        73.85 o
  -3  -2  16        367.57        323.45        37.82 o
  -6  -1  16        909.80        842.56        75.82 o
  -5  -1  16       1581.84       1737.87       136.71 o
  -4  -1  16          3.98        -12.14        26.12 o
  -3  -1  16        780.26        781.13        58.28 o
  -6   0  16         69.01         35.98        42.94 o
  -5   0  16          1.11        -14.58        29.18 o
  -4   0  16        116.37         99.48        45.87 o
  -3   0  16          0.39         28.41        31.14 o
  -6   1  16        655.86        678.56        59.52 o
  -5   1  16         64.65         22.27        82.30 o
  -4   1  16       3214.35       3322.79       147.20 o
                                                
