# Supplementary material for: Crystal structures and hydrogen-bonding analysis of a series of solvated ammonium salts of molybdenum(II) chloride clusters
Source: Acta Crystallogr E Crystallogr Commun. 2019 Oct 22;75(Pt 11):1705–11. doi: 10.1107/S205698901901380X (PMC6829717; doi:10.1107/S205698901901380X)
Supplement: Supplementary file 5 [file e-75-01705-2sup7.mol]

2
  --CCDC--071119    3D                              

 74 93  0  0  0  0  0  0  0  0999 V2000
    0.8884    2.2005    5.8435 Mo     0
    0.8733    4.5275    4.6748 Mo     0
    3.1200    3.4970    5.4986 Mo     0
    1.8600    2.5337    3.5945 Cl     0
   -1.2088    3.2721    5.0779 Cl     0
    3.0504    1.3080    6.6458 Cl     0
   -0.0146    2.0450    8.1381 Cl     0
    0.0842   -0.0216    5.2871 Cl     0
    0.0550    5.4349    2.5586 Cl     0
    5.2561    3.0737    4.4622 Cl     0
    2.1149    5.5573    6.7221 Mo     0
    2.1299    3.2303    7.8908 Mo     0
   -0.1167    4.2607    7.0670 Mo     0
    1.1433    5.2240    8.9711 Cl     0
    4.2121    4.4856    7.4877 Cl     0
   -0.0471    6.4497    5.9198 Cl     0
    3.0179    5.7128    4.4275 Cl     0
    2.9190    7.7793    7.2785 Cl     0
    2.9483    2.3229   10.0070 Cl     0
   -2.2528    4.6841    8.1034 Cl     0
    4.8798    7.7119    0.3908 N      0
    4.3267    8.2588   -0.1005 H      0
    5.7731    7.7825    0.1257 H      0
    4.8903    7.9828    1.2729 H      0
    4.4399    6.3342    0.2023 C      0
    3.3097    5.8862    0.8293 C      0
    2.8250    6.4669    1.4032 H      0
    5.1594    5.5034   -0.6283 C      0
    5.9460    5.8179   -1.0583 H      0
    3.1539    2.3863   -0.3908 N      0
    3.7070    1.8393    0.1005 H      0
    2.2606    2.3157   -0.1257 H      0
    3.1435    2.1153   -1.2729 H      0
    3.5939    3.7639   -0.2023 C      0
    4.7240    4.2119   -0.8293 C      0
    5.2087    3.6312   -1.4032 H      0
    2.8743    4.5948    0.6283 C      0
    2.0877    4.2803    1.0583 H      0
   -1.7491   -0.7419    9.5675 O      0
   -3.1131    0.4768    8.2129 N      0
   -3.4155    0.9398    6.8659 C      0
   -2.7468    0.5889    6.2416 H      0
   -3.3990    1.9195    6.8461 H      0
   -4.3052    0.6228    6.6039 H      0
   -3.9370    0.9688    9.2797 C      0
   -3.5478    1.7935    9.6393 H      0
   -3.9889    0.2957    9.9899 H      0
   -4.8368    1.1542    8.9387 H      0
   -2.1152   -0.3359    8.4667 C      0
   -1.6206   -0.6456    7.7164 H      0
    0.3618   -3.3591   11.3392 O      0
    1.4857   -1.9494    9.9620 N      0
    2.4911   -1.6069   10.9371 C      0
    3.2558   -2.2126   10.8455 H      0
    2.1145   -1.6899   11.8382 H      0
    2.7866   -0.6835   10.7910 H      0
    1.5617   -1.3161    8.6602 C      0
    1.4698   -0.3456    8.7633 H      0
    0.8403   -1.6536    8.0896 H      0
    2.4272   -1.5197    8.2476 H      0
    0.5074   -2.7749   10.2686 C      0
   -0.1469   -2.9343    9.5989 H      0
   10.7532    1.9576    0.3330 O      0
    8.6961    2.2820    1.1937 N      0
    7.5540    3.1635    1.3621 C      0
    7.5188    3.4796    2.2891 H      0
    6.7303    2.6751    1.1524 H      0
    7.6412    3.9305    0.7585 H      0
    8.6836    1.0154    1.8999 C      0
    9.3064    0.3940    1.4670 H      0
    7.7797    0.6383    1.8799 H      0
    8.9584    1.1570    2.8300 H      0
    9.7402    2.6327    0.4762 C      0
    9.7063    3.4735    0.0354 H      0
  1  2  1
  1  3  1
  1  4  1
  1  5  1
  1  6  1
  1  7  1
  1  8  1
  1 12  1
  1 13  1
  2  3  1
  2  4  1
  2  5  1
  2  9  1
  2 11  1
  2 13  1
  2 16  1
  2 17  1
  3  4  1
  3  6  1
  3 10  1
  3 11  1
  3 12  1
  3 15  1
  3 17  1
  5 13  1
  6 12  1
  7 12  1
  7 13  1
 11 12  1
 11 13  1
 11 14  1
 11 15  1
 11 16  1
 11 17  1
 11 18  1
 12 13  1
 12 14  1
 12 15  1
 12 19  1
 13 14  1
 13 16  1
 13 20  1
 21 22  1
 21 23  1
 21 24  1
 21 25  1
 25 26  1
 25 28  1
 26 27  1
 26 37  1
 28 29  1
 28 35  1
 30 31  1
 30 32  1
 30 33  1
 30 34  1
 34 35  1
 34 37  1
 35 36  1
 37 38  1
 39 49  1
 40 41  1
 40 45  1
 40 49  1
 41 42  1
 41 43  1
 41 44  1
 45 46  1
 45 47  1
 45 48  1
 49 50  1
 51 61  1
 52 53  1
 52 57  1
 52 61  1
 53 54  1
 53 55  1
 53 56  1
 57 58  1
 57 59  1
 57 60  1
 61 62  1
 63 73  1
 64 65  1
 64 69  1
 64 73  1
 65 66  1
 65 67  1
 65 68  1
 69 70  1
 69 71  1
 69 72  1
 73 74  1
M  END
$$$$
