# Supplementary material for: Crystal structures and hydrogen-bonding analysis of a series of solvated ammonium salts of molybdenum(II) chloride clusters
Source: Acta Crystallogr E Crystallogr Commun. 2019 Oct 22;75(Pt 11):1705–11. doi: 10.1107/S205698901901380X (PMC6829717; doi:10.1107/S205698901901380X)
Supplement: Supplementary file 6 [file e-75-01705-3sup4.hkl]

#
# h,k,l, Fc-squared, Fo-squared, sigma(Fo-squared), status flag
#
data_3
_shelx_title ' scan_0mo in P-1'
_shelx_refln_list_code          4
_shelx_F_calc_maximum      248.15
_exptl_crystal_F_000       690.00
_reflns_d_resolution_high  0.8363

loop_
 _space_group_symop_operation_xyz
 'x, y, z'
 '-x, -y, -z'

_cell_length_a     9.4506
_cell_length_b    11.2362
_cell_length_c    11.7117
_cell_angle_alpha  64.933
_cell_angle_beta   71.174
_cell_angle_gamma  75.440

_shelx_F_squared_multiplier     1.000

loop_
 _refln_index_h
 _refln_index_k
 _refln_index_l
 _refln_F_squared_calc
 _refln_F_squared_meas
 _refln_F_squared_sigma
 _refln_observed_status
   2   0   0       2006.48       2166.64        35.99 o
   3   0   0        305.53        343.58         9.06 o
   4   0   0       2244.39       2055.77        39.01 o
   5   0   0       2866.26       2872.26        53.67 o
   6   0   0         80.32         70.10         7.44 o
   7   0   0       2951.26       3051.23        66.82 o
   8   0   0       4006.27       4120.06       211.30 o
   9   0   0        278.87        302.13        28.61 o
  10   0   0          0.63          4.70        41.67 o
 -10   1   0         12.34         24.65        45.19 o
  -9   1   0          0.50        -15.55        15.55 o
  -8   1   0        181.19        213.11        23.79 o
  -7   1   0        355.76        314.00        24.27 o
  -6   1   0       1305.15       1285.16        51.47 o
  -5   1   0      10619.66      10445.13       207.70 o
  -4   1   0      19385.08      18924.49       325.46 o
  -3   1   0        402.43        458.05        19.70 o
  -2   1   0       3589.92       3619.60        59.73 o
  -1   1   0      17031.75      15489.94       244.46 o
   2   1   0         41.61         47.89         2.27 o
   3   1   0       1812.87       1832.21        31.25 o
   4   1   0        666.11        708.45        14.62 o
   5   1   0       1015.45       1013.65        21.51 o
   6   1   0        574.35        592.49        15.23 o
   7   1   0       1839.97       1829.53        44.01 o
   8   1   0       7180.96       7063.74       170.08 o
   9   1   0        931.01        888.63        88.63 o
  10   1   0        108.01         89.22        48.72 o
 -10   2   0         75.66         69.49        33.46 o
  -9   2   0        816.52        815.58        71.02 o
  -8   2   0       1067.88       1056.88        52.06 o
  -7   2   0        256.02        250.95        47.25 o
  -6   2   0         54.14         33.33        10.93 o
  -5   2   0        455.87        392.66        25.19 o
  -4   2   0       2584.34       2572.00        55.49 o
  -3   2   0         11.66          3.65         2.98 o
  -2   2   0       8575.31       8952.49       144.47 o
  -1   2   0        952.35        962.85        23.98 o
   0   2   0      10930.33      10989.69       239.16 o
   1   2   0       1847.77       1956.75        35.40 o
   2   2   0       4934.02       4881.58       100.99 o
   3   2   0       9263.16       9492.95       193.41 o
   4   2   0         22.82         32.25         3.92 o
   5   2   0         10.74         15.53         7.54 o
   6   2   0       1517.55       1646.88        37.90 o
   7   2   0       2210.78       2288.20        50.23 o
   8   2   0       6009.18       6150.52       175.26 o
   9   2   0       1334.12       1097.59        98.02 o
  10   2   0         10.34         -0.59        39.91 o
  -9   3   0        114.28        118.04        23.43 o
  -8   3   0          9.39          5.01        12.03 o
  -7   3   0       5668.72       5756.22       182.04 o
  -6   3   0       2458.76       2506.19        90.09 o
  -5   3   0         63.11         14.86        12.36 o
  -4   3   0         97.77         99.34         6.27 o
  -3   3   0       2115.29       2245.10        50.20 o
  -2   3   0       1041.57       1104.58        35.51 o
  -1   3   0         74.98        111.22         9.89 o
   0   3   0        311.04        334.79         9.09 o
   1   3   0        705.09        792.94        33.86 o
   2   3   0        576.21        611.20        14.19 o
   3   3   0       1366.54       1389.24        34.38 o
   4   3   0         30.36         37.27         7.60 o
   5   3   0       1352.74       1291.50        85.40 o
   6   3   0       1443.92       1529.50        40.42 o
   7   3   0        277.77        269.96        15.36 o
   8   3   0        480.30        485.22        31.36 o
   9   3   0          0.43         20.54        22.30 o
  10   3   0       1082.31       1119.89       104.48 o
  -9   4   0         11.94         -8.23        33.16 o
  -8   4   0        761.15        708.04        45.08 o
  -7   4   0       7361.34       7272.00       296.70 o
  -6   4   0       7394.36       7360.77       224.57 o
  -5   4   0        711.64        715.54        20.57 o
  -4   4   0        351.36        367.08        13.32 o
  -3   4   0       1434.04       1459.26        43.03 o
  -2   4   0       6929.06       7172.21       215.54 o
  -1   4   0       3818.07       4144.75       142.07 o
   0   4   0         18.02         15.09         3.28 o
   1   4   0       5760.34       5597.53       101.91 o
   2   4   0       4299.58       4168.17        75.45 o
   3   4   0       6003.09       6005.35       116.85 o
   4   4   0       1307.27       1440.93        51.46 o
   5   4   0      13065.25      12464.76       362.95 o
   6   4   0      17976.26      17821.82       515.23 o
   7   4   0       5087.62       5003.25       158.53 o
   8   4   0         27.66         17.07        11.82 o
   9   4   0        233.77        220.18        30.23 o
  10   4   0        244.24        234.19        46.37 o
  -9   5   0         61.11         72.19        25.24 o
  -8   5   0        565.70        543.31        41.61 o
  -7   5   0       8556.13       8530.23       263.01 o
  -6   5   0      12314.78      11866.81       349.40 o
  -5   5   0        982.87        996.15        33.72 o
  -4   5   0          0.80         -0.95         4.34 o
  -3   5   0        529.25        543.46        24.23 o
  -2   5   0       2373.74       2774.67        72.52 o
  -1   5   0         99.29         88.31        10.87 o
   0   5   0       3213.55       3201.00        79.51 o
   1   5   0      43298.87      40439.29       894.19 o
   2   5   0      31206.69      28800.07       675.54 o
   3   5   0       5062.84       5063.61       100.67 o
   4   5   0        214.82        239.30        18.01 o
   5   5   0       4454.26       4261.31       134.51 o
   6   5   0      14955.41      14392.66       420.82 o
   7   5   0       6446.16       6335.86       197.37 o
   8   5   0          5.05         10.65        12.92 o
   9   5   0        920.80        915.20        48.76 o
  10   5   0        126.77        119.15        38.74 o
  -8   6   0        118.73        104.40        25.97 o
  -7   6   0        193.63        174.60        33.16 o
  -6   6   0       1883.22       1964.34        82.26 o
  -5   6   0        308.83        293.23        17.77 o
  -4   6   0        194.44        179.62        26.28 o
  -3   6   0       5001.45       5353.30       160.84 o
  -2   6   0        191.66        185.90        30.26 o
  -1   6   0        564.59        584.28        24.00 o
   0   6   0        495.41        467.51        29.67 o
   1   6   0      14882.33      14524.97       331.30 o
   2   6   0      19595.92      18973.63       363.75 o
   3   6   0       2128.40       2132.57        46.05 o
   4   6   0         97.71        103.02        10.03 o
   5   6   0        667.15        666.45        47.25 o
   6   6   0      10293.31       9934.49       297.60 o
   7   6   0       1166.62       1265.90        55.16 o
   8   6   0        189.28        170.21        22.40 o
   9   6   0       1108.02       1128.48        56.40 o
  -7   7   0        793.39        794.87        53.68 o
  -6   7   0         30.34         15.40        15.82 o
  -5   7   0         45.94         41.96        16.56 o
  -4   7   0          1.92         -1.29         8.33 o
  -3   7   0        383.18        422.28        31.62 o
  -2   7   0         13.85         15.23         6.92 o
  -1   7   0       1543.67       1494.66        45.46 o
   0   7   0        350.63        388.36        25.92 o
   1   7   0       2431.39       2295.17        61.76 o
   2   7   0       7599.93       7644.88       180.35 o
   3   7   0        498.69        509.39        15.42 o
   4   7   0        506.59        487.14        18.98 o
   5   7   0          0.90         -8.61         8.61 o
   6   7   0        660.99        599.07        34.92 o
   7   7   0          0.08         -6.71        12.68 o
   8   7   0        719.12        778.39        90.68 o
   9   7   0       1107.28       1174.14        59.47 o
  -7   8   0         29.07         10.57        19.96 o
  -6   8   0         38.08         25.99        33.75 o
  -5   8   0        375.87        338.75        50.77 o
  -4   8   0        107.17         76.48        11.97 o
  -3   8   0         41.94         42.92        10.48 o
  -2   8   0          0.12          3.16         8.53 o
  -1   8   0       3305.34       3272.77        87.65 o
   0   8   0       2945.82       2872.41        92.44 o
   1   8   0       1551.69       1466.35        44.60 o
   2   8   0         82.45         61.00         9.20 o
   3   8   0        743.92        716.49        26.65 o
   4   8   0        235.96        238.30        14.46 o
   5   8   0        331.14        233.65        29.35 o
   6   8   0        716.94        742.27        41.28 o
   7   8   0          4.33          5.39        13.03 o
   8   8   0        237.53        212.64        48.72 o
  -6   9   0       1413.80       1422.75        90.39 o
  -5   9   0       4488.27       4632.14       162.17 o
  -4   9   0        839.77        843.24        36.75 o
  -3   9   0         61.78         84.43        12.96 o
  -2   9   0        393.38        418.61        23.89 o
  -1   9   0      10553.26      10521.53       251.21 o
   0   9   0       6955.55       6792.33       166.85 o
   1   9   0       2293.37       2208.13        63.53 o
   2   9   0        115.44        101.93        14.07 o
   3   9   0        164.80        164.00        14.24 o
   4   9   0        580.72        609.62        37.73 o
   5   9   0        695.07        702.22        41.46 o
   6   9   0       1564.04       1549.14        71.90 o
   7   9   0       4842.30       4787.00       162.20 o
   8   9   0       2081.04       2116.16        89.16 o
  -4  10   0       1841.36       1794.33       112.99 o
  -3  10   0          2.76          2.77         9.90 o
  -2  10   0         98.60         91.20        16.00 o
  -1  10   0       1638.17       1576.03        52.71 o
   0  10   0       2196.93       2067.47        62.88 o
   1  10   0         62.39         59.21        11.45 o
   2  10   0       1632.59       1658.67        52.31 o
   3  10   0       1710.15       1731.33        63.54 o
   4  10   0        193.87        155.66        23.38 o
   5  10   0         47.33         25.55        26.12 o
   6  10   0        732.33        757.44        49.30 o
   7  10   0       5845.04       6065.99       201.23 o
  -3  11   0         78.85         74.49        16.25 o
  -2  11   0        718.45        677.74        34.48 o
  -1  11   0          5.31          5.40        10.01 o
   0  11   0         86.37         94.64        14.65 o
   1  11   0        106.91        117.65        16.95 o
   2  11   0        396.58        375.43        37.16 o
   3  11   0       2782.34       2756.47       105.29 o
   4  11   0       1002.12        862.82        51.17 o
   5  11   0         52.41         23.53        27.29 o
   0  12   0          2.93         -1.76        12.45 o
   1  12   0         53.94         51.17        13.88 o
   2  12   0        118.06        115.25        22.70 o
  -4 -11   1         57.35         38.67        20.20 o
  -3 -11   1         76.45         34.42        34.92 o
  -2 -11   1        191.56        135.40        23.39 o
  -1 -11   1         18.27         11.36        10.39 o
   0 -11   1         93.26         76.67        14.97 o
   1 -11   1        154.72         89.20        16.15 o
   2 -11   1        148.59        137.89        19.07 o
  -6 -10   1        586.14        540.52        44.86 o
  -5 -10   1        445.30        459.07        40.78 o
  -4 -10   1        163.33        125.88        23.39 o
  -3 -10   1        289.17        270.62        30.01 o
  -2 -10   1        497.83        515.04        27.05 o
  -1 -10   1         79.96         72.98        13.28 o
   0 -10   1       1450.01       1364.16        47.47 o
   1 -10   1       2409.35       2374.36        72.33 o
   2 -10   1         13.25         10.45        11.05 o
   3 -10   1        430.93        425.75        28.15 o
   4 -10   1        450.93        405.44        40.07 o
  -7  -9   1       2102.79       2080.55        88.60 o
  -6  -9   1        418.32        364.26        58.40 o
  -5  -9   1         68.45         61.16        18.56 o
  -4  -9   1        125.51        101.27        20.84 o
  -3  -9   1        339.52        282.76        18.31 o
  -2  -9   1       2130.21       2082.39        61.17 o
  -1  -9   1        336.16        336.75        20.82 o
   0  -9   1       7770.02       7559.43       184.35 o
   1  -9   1      14833.75      14868.51       348.22 o
   2  -9   1       3107.08       3093.02       117.08 o
   3  -9   1        103.60         74.24        19.44 o
   4  -9   1       1071.38       1082.00        43.58 o
   5  -9   1       4668.43       4633.29       162.02 o
  -8  -8   1        765.74        742.06        47.53 o
  -7  -8   1        356.90        321.86        32.53 o
  -6  -8   1        879.07        816.15        46.58 o
  -5  -8   1       1392.40       1446.53        64.18 o
  -4  -8   1       3342.54       3094.21       111.89 o
  -3  -8   1       3887.99       4022.55       102.65 o
  -2  -8   1        430.15        422.84        21.10 o
  -1  -8   1       1058.15       1152.19        38.76 o
   0  -8   1       8940.55       8859.04       211.08 o
   1  -8   1      10762.37      10753.25       254.82 o
   2  -8   1       3270.43       3228.28        88.56 o
   3  -8   1          5.43         17.66        11.36 o
   4  -8   1        240.30        284.11        25.32 o
   5  -8   1        445.00        391.72        61.04 o
   6  -8   1       1004.45        972.47        58.48 o
  -8  -7   1          9.22          3.85        14.55 o
  -7  -7   1        225.72        234.93        31.70 o
  -6  -7   1        357.93        343.73        30.33 o
  -5  -7   1       1013.10       1003.71        49.39 o
  -4  -7   1       3931.30       3966.54       116.91 o
  -3  -7   1       3306.52       3464.20        82.85 o
  -2  -7   1         41.28         39.05         7.41 o
  -1  -7   1         63.37         62.46        12.09 o
   0  -7   1        333.99        344.51        18.07 o
   1  -7   1        523.77        546.87        23.72 o
   2  -7   1        136.46        117.43        12.18 o
   3  -7   1         14.57         11.13         8.44 o
   4  -7   1       1310.74       1303.47        44.71 o
   5  -7   1        303.92        306.59        32.13 o
   6  -7   1        106.41         98.53        26.12 o
   7  -7   1        285.82        240.64        31.97 o
  -9  -6   1         45.27         28.24        17.04 o
  -8  -6   1          0.95         -9.01        12.27 o
  -7  -6   1        267.07        227.76        25.06 o
  -6  -6   1       4353.11       4459.58       147.03 o
  -5  -6   1        733.93        684.09        85.69 o
  -4  -6   1        660.13        730.44        37.59 o
  -3  -6   1        223.10        247.19         9.47 o
  -2  -6   1        796.83        799.27        21.77 o
  -1  -6   1       1953.70       1951.68        53.24 o
   0  -6   1        233.38        234.01        17.89 o
   1  -6   1         56.54         53.68         8.06 o
   2  -6   1         11.91          9.54         6.26 o
   3  -6   1        571.29        609.38        43.13 o
   4  -6   1         16.77         27.48         8.20 o
   5  -6   1          7.79          6.84         8.20 o
   6  -6   1        498.04        517.86        64.56 o
   7  -6   1        221.36        218.18        35.22 o
   8  -6   1         42.63         27.65        23.48 o
  -9  -5   1          0.03          0.17        14.76 o
  -8  -5   1         20.69         56.09        51.94 o
  -7  -5   1       7377.02       7126.43       222.48 o
  -6  -5   1      13773.27      13579.67       400.95 o
  -5  -5   1       6378.89       6266.52       193.88 o
  -4  -5   1        513.08        450.66        26.65 o
  -3  -5   1        216.98        231.14        16.23 o
  -2  -5   1        833.73        858.99        25.33 o
  -1  -5   1       8159.59       8119.34       159.83 o
   0  -5   1        396.84        370.13        16.45 o
   1  -5   1        371.53        346.13        16.25 o
   2  -5   1        128.95        120.88        14.81 o
   3  -5   1        317.52        347.26        17.26 o
   4  -5   1       1068.08       1165.52        38.59 o
   5  -5   1        522.52        560.89        35.92 o
   6  -5   1       7201.40       7298.48       225.87 o
   7  -5   1       9961.88       9705.40       293.99 o
   8  -5   1       1277.36       1229.13        78.06 o
   9  -5   1         43.07         49.73        30.81 o
 -10  -4   1       1492.70       1439.78       108.58 o
  -9  -4   1         41.28         43.62        16.35 o
  -8  -4   1         77.43         55.68        21.72 o
  -7  -4   1       6581.57       6919.94       215.17 o
  -6  -4   1      22224.64      21474.06       621.02 o
  -5  -4   1      20777.29      19714.34       569.78 o
  -4  -4   1        493.06        417.83        24.32 o
  -3  -4   1        227.96        227.19        17.69 o
  -2  -4   1        203.01        176.39         7.59 o
  -1  -4   1       7065.88       7057.51       138.56 o
   0  -4   1        261.25        253.48        11.86 o
   1  -4   1       4961.83       5036.31       104.82 o
   2  -4   1      21549.90      21419.67       419.07 o
   3  -4   1       8346.40       8550.92       173.75 o
   4  -4   1         79.30         95.50         7.27 o
   5  -4   1          9.01         14.29         4.69 o
   6  -4   1       5159.03       5248.13       167.80 o
   7  -4   1      19481.64      19216.82       547.60 o
   8  -4   1       3313.70       3408.13       160.82 o
   9  -4   1         69.48         54.77        19.68 o
  -9  -3   1       1251.70       1341.76        96.85 o
  -8  -3   1         62.38         58.71        17.31 o
  -7  -3   1       6719.21       6839.74       211.39 o
  -6  -3   1       7550.49       7510.77       228.08 o
  -5  -3   1      10994.72      10679.16       314.41 o
  -4  -3   1        668.40        725.85        32.07 o
  -3  -3   1        521.01        513.24        24.90 o
  -2  -3   1        395.55        363.55        10.83 o
  -1  -3   1       3208.59       3352.27        56.40 o
   0  -3   1       3017.14       3117.48        59.13 o
   1  -3   1      11066.35      10865.36       219.03 o
   2  -3   1      33034.83      34138.14       829.56 o
   3  -3   1      18930.10      19234.53       377.85 o
   4  -3   1       3202.91       3407.28        73.10 o
   5  -3   1         37.39         57.97        12.76 o
   6  -3   1       1388.80       1419.34        59.11 o
   7  -3   1      10179.75      10327.95       305.32 o
   8  -3   1       2065.97       2053.52        82.95 o
   9  -3   1        329.47        307.40        32.69 o
 -10  -2   1        687.01        670.88        90.98 o
  -8  -2   1          9.86         77.96        50.18 o
  -7  -2   1          2.45          7.50         8.05 o
  -6  -2   1         86.47         85.26         5.17 o
  -5  -2   1          6.08          8.80         3.98 o
  -4  -2   1       1769.10       1785.31        37.31 o
  -3  -2   1          0.18         12.58        17.86 o
  -2  -2   1        508.89        493.70        10.32 o
  -1  -2   1       1982.74       2006.53        46.29 o
   0  -2   1        194.41        219.38         6.41 o
   1  -2   1      13562.04      13817.15       242.98 o
   2  -2   1       1336.76       1258.69        37.10 o
   3  -2   1      12238.45      12232.63       241.59 o
   4  -2   1        275.44        387.38        27.59 o
   5  -2   1          0.08          4.46         7.20 o
   6  -2   1        780.83        766.00        38.09 o
   7  -2   1       1011.20       1003.88        61.63 o
   8  -2   1         76.07         55.17        16.11 o
   9  -2   1        521.00        465.48        38.51 o
  10  -2   1          0.30          0.33        15.88 o
 -10  -1   1          2.96        -19.37        41.67 o
  -9  -1   1         10.37          4.70        32.87 o
  -8  -1   1        409.04        382.26        27.35 o
  -7  -1   1         94.35         90.00        10.11 o
  -6  -1   1         17.71         16.37         3.69 o
  -5  -1   1        906.31        909.59        23.38 o
  -4  -1   1       3058.44       2936.47        53.83 o
  -3  -1   1        579.28        611.31        12.60 o
  -2  -1   1         17.97         27.73         1.68 o
  -1  -1   1         50.83         67.38         8.20 o
   0  -1   1      10716.32      10093.54       159.79 o
   1  -1   1       5366.05       5277.18       108.65 o
   2  -1   1       8765.73       8819.20       217.55 o
   3  -1   1       2585.36       2568.25        66.71 o
   4  -1   1       3977.05       3772.31       114.41 o
   5  -1   1        338.66        276.05        57.23 o
   6  -1   1        370.24        364.93        24.39 o
   7  -1   1        249.35        198.96        32.87 o
   8  -1   1         49.68         54.57        14.85 o
   9  -1   1        280.13        276.40        63.10 o
  10  -1   1         39.09         32.30        17.84 o
 -10   0   1         25.86         14.09        43.43 o
  -9   0   1         11.51         23.48        38.15 o
  -8   0   1          0.24          7.27        10.52 o
  -7   0   1        490.46        519.03        33.10 o
  -6   0   1        651.81        647.57        19.51 o
  -5   0   1       5695.07       5632.73       128.46 o
  -4   0   1      20400.34      18855.62       468.62 o
  -3   0   1         65.74         94.99         4.25 o
  -2   0   1          8.65         18.17         7.57 o
  -1   0   1      21228.05      17261.10       635.59 o
   1   0   1      18746.76      17082.65       291.69 o
   2   0   1       1484.70       1568.26        33.55 o
   3   0   1        483.74        504.58        21.06 o
   4   0   1       1127.30       1075.14        27.26 o
   5   0   1       2854.31       2985.62        93.19 o
   6   0   1        293.18        321.49        21.44 o
   7   0   1        865.01        884.04        40.79 o
   8   0   1       4965.13       4961.79       156.11 o
   9   0   1        590.34        594.06        41.67 o
  10   0   1        121.77        147.32        52.24 o
 -10   1   1        192.65        152.02        55.76 o
  -9   1   1        220.03        222.56        26.71 o
  -8   1   1         31.53         38.95        13.44 o
  -7   1   1       1655.11       1566.42        70.45 o
  -6   1   1       3417.25       3502.20        75.74 o
  -5   1   1      22092.28      21190.07       416.03 o
  -4   1   1      61577.99      53760.35      1214.54 o
  -3   1   1      10843.00      10318.63       257.68 o
  -2   1   1         51.29         37.59         8.53 o
  -1   1   1       5830.33       6204.99       128.21 o
   2   1   1        403.49        433.28         9.20 o
   3   1   1       4816.40       4716.62        84.73 o
   4   1   1       5295.71       5244.77       105.13 o
   5   1   1          1.38         -1.81         2.63 o
   6   1   1          8.71         13.10         5.68 o
   7   1   1       1328.65       1269.44        42.95 o
   8   1   1      11033.79      11404.13       327.11 o
   9   1   1       6166.70       6148.28       190.64 o
  10   1   1        459.87        527.66        76.30 o
  -9   2   1        914.31        872.04        50.43 o
  -8   2   1       1497.31       1403.57       132.94 o
  -7   2   1        208.38        199.26        22.42 o
  -6   2   1        856.96        891.35        30.13 o
  -5   2   1      16247.94      15495.55       307.23 o
  -4   2   1      35930.59      33154.07       645.11 o
  -3   2   1       5093.04       5041.67        89.95 o
  -2   2   1         89.63        100.71         8.06 o
  -1   2   1        251.90        273.41         7.10 o
   0   2   1       6809.58       6731.63       107.78 o
   1   2   1       7900.89       7585.50       120.46 o
   2   2   1       3572.72       3377.12        55.19 o
   3   2   1       3197.04       3161.46        57.83 o
   4   2   1      14982.08      14566.26       231.33 o
   5   2   1         81.97         68.48         5.73 o
   6   2   1        103.41         86.68         7.06 o
   7   2   1        454.05        460.80        14.19 o
   8   2   1      14650.14      14312.88       330.74 o
   9   2   1       8055.25       8347.53       387.38 o
  10   2   1        661.06        784.75        88.04 o
  -9   3   1        697.33        651.62        45.58 o
  -8   3   1        483.15        486.81        36.57 o
  -7   3   1        529.55        466.96        32.82 o
  -6   3   1       1007.98       1059.97        34.30 o
  -5   3   1        237.00        217.64        10.93 o
  -4   3   1       2218.55       2238.92        50.52 o
  -3   3   1       4955.30       4939.39       102.05 o
  -2   3   1       1035.31       1141.70        26.64 o
  -1   3   1      15890.80      19204.24       389.87 o
   0   3   1       3877.63       3905.87        76.37 o
   1   3   1        742.79        824.39        16.01 o
   2   3   1       4848.12       5015.66        81.31 o
   3   3   1       6193.59       6031.36        97.39 o
   4   3   1      11141.80      10564.06       168.79 o
   5   3   1       1334.22       1319.11        26.40 o
   6   3   1          6.22          5.48         3.35 o
   7   3   1         17.94         20.80         4.24 o
   8   3   1       1866.88       1940.13       114.75 o
   9   3   1       1489.80       1408.67       103.89 o
  10   3   1        217.13        214.82        53.41 o
  -9   4   1        121.08        100.48        25.35 o
  -8   4   1         17.08         -3.69        20.25 o
  -7   4   1        864.52        825.54        47.01 o
  -6   4   1       4185.88       4210.56       187.14 o
  -5   4   1        237.20        222.47        13.30 o
  -4   4   1        606.13        608.34        19.18 o
  -3   4   1       1402.18       1526.46        37.51 o
  -2   4   1        171.77        182.02        16.20 o
  -1   4   1       1185.30       1380.55        29.14 o
   0   4   1        652.50        675.06        16.88 o
   1   4   1          2.32          6.99         5.76 o
   2   4   1       1504.35       1560.27        34.52 o
   3   4   1         52.56         52.47         3.44 o
   4   4   1        555.80        556.37        12.53 o
   5   4   1         33.52         33.88         7.18 o
   6   4   1       4889.81       4855.69       148.63 o
   7   4   1       1005.75       1008.67        41.02 o
   8   4   1         76.08         79.79        15.07 o
   9   4   1        108.80         73.98        17.46 o
  10   4   1        668.58        735.44        85.11 o
  -8   5   1        231.01        173.43        27.49 o
  -7   5   1       1783.03       1696.26        74.92 o
  -6   5   1       5060.57       5037.90       165.28 o
  -5   5   1       1795.16       1840.09        72.22 o
  -4   5   1        105.59        116.07         9.48 o
  -3   5   1        482.70        427.88        16.61 o
  -2   5   1        783.73        885.05        70.43 o
  -1   5   1       3428.77       3882.80       274.40 o
   0   5   1       3190.92       3000.59        88.29 o
   1   5   1      33449.44      32346.15       950.01 o
   2   5   1      39047.54      35729.34       856.44 o
   3   5   1       2991.66       2990.47        60.85 o
   4   5   1          1.20         12.88         4.41 o
   5   5   1        139.98        126.32        12.55 o
   6   5   1       4671.21       4636.64       143.68 o
   7   5   1        581.72        609.46        43.14 o
   8   5   1          2.14          7.48        11.18 o
   9   5   1        109.06         99.12        19.32 o
  10   5   1         40.30         75.72        32.28 o
  -8   6   1         37.94         33.75        19.42 o
  -7   6   1        130.18        165.13        44.31 o
  -6   6   1       1833.85       1762.39        89.22 o
  -5   6   1        100.48        118.15        38.44 o
  -4   6   1       2185.18       2186.10        63.85 o
  -3   6   1      13427.13      13598.13       316.95 o
  -2   6   1       7351.57       8683.82       360.80 o
  -1   6   1          1.03          0.90         4.75 o
   0   6   1       3286.60       3177.85        95.13 o
   1   6   1      25203.63      26165.16      3109.93 o
   2   6   1      47056.48      42492.88       806.62 o
   3   6   1       4544.98       4556.44        91.54 o
   4   6   1        158.39        162.03         8.82 o
   5   6   1        731.02        741.68        33.67 o
   6   6   1       1172.37       1142.15        46.39 o
   7   6   1       1411.07       1447.83        57.35 o
   8   6   1         21.89         35.54        13.53 o
   9   6   1       2016.07       1980.49        85.99 o
  10   6   1       1615.49       1403.39       100.37 o
  -7   7   1        630.27        611.82        46.92 o
  -6   7   1          0.04          5.13        16.43 o
  -5   7   1        120.44        112.67        16.88 o
  -4   7   1       2554.44       2467.55        70.80 o
  -3   7   1       6672.97       6853.99       210.36 o
  -2   7   1       5623.23       5667.44       211.01 o
  -1   7   1         62.62        102.37        33.16 o
   0   7   1         25.32         31.36         7.18 o
   1   7   1       6735.00       6777.70       214.35 o
   2   7   1      28007.78      26138.30       588.11 o
   3   7   1       5647.86       5530.51       129.62 o
   4   7   1          1.58         14.42         3.09 o
   5   7   1        481.55        480.97        16.76 o
   6   7   1          2.90         -7.47         7.47 o
   7   7   1        133.98        124.11        17.55 o
   8   7   1       1319.70       1421.09        60.72 o
   9   7   1       3332.17       3583.71       126.00 o
  -7   8   1        236.26        170.62        41.38 o
  -6   8   1         62.75         44.72        20.24 o
  -5   8   1        683.30        643.28        44.85 o
  -4   8   1          5.27          4.45         8.38 o
  -3   8   1       2052.60       2139.97       108.59 o
  -2   8   1       5395.30       5675.76       142.37 o
  -1   8   1        140.60        141.78        13.42 o
   0   8   1         77.47         69.50         9.82 o
   1   8   1        166.70        159.10        12.91 o
   2   8   1       1525.06       1485.38        48.10 o
   3   8   1          0.59         -2.04         5.88 o
   4   8   1          0.51         -5.31         5.54 o
   5   8   1        743.54        785.86       116.22 o
   6   8   1        887.69        878.50        43.43 o
   7   8   1         72.79         69.27        39.33 o
   8   8   1        169.66        134.23        44.90 o
   9   8   1        511.25        526.45        40.51 o
  -6   9   1         21.96         -7.30        43.43 o
  -5   9   1       2292.03       2214.34        94.98 o
  -4   9   1        381.37        381.72        40.21 o
  -3   9   1        167.87        169.39        21.94 o
  -2   9   1         99.94         96.99        13.00 o
  -1   9   1        540.86        510.60        25.29 o
   0   9   1        931.51        919.01        34.12 o
   1   9   1        270.98        249.27        24.17 o
   2   9   1         46.25         48.72         8.79 o
   3   9   1         24.22         23.85        12.78 o
   4   9   1        106.41         82.54        10.23 o
   5   9   1       1057.20       1164.27       138.23 o
   6   9   1        131.56        131.33        20.08 o
   7   9   1       1677.99       1632.34        68.64 o
   8   9   1        461.85        531.80        38.72 o
  -5  10   1       5517.19       5625.87       248.86 o
  -4  10   1       4655.22       4462.19       156.95 o
  -3  10   1        742.52        798.05        51.93 o
  -2  10   1        140.74        120.31        27.39 o
  -1  10   1         88.33         75.98        12.44 o
   0  10   1          0.83          2.61         8.93 o
   1  10   1       1037.47        984.20        36.18 o
   2  10   1       1010.64        923.14        34.83 o
   3  10   1       4685.10       4633.18       117.96 o
   4  10   1       2287.45       2237.38        86.14 o
   5  10   1        644.54        676.00        42.13 o
   6  10   1        171.07        164.29        23.52 o
   7  10   1       1432.38       1444.71       110.05 o
  -3  11   1         21.18         18.47        11.72 o
  -2  11   1        512.71        499.59        29.25 o
  -1  11   1        818.25        774.02        37.87 o
   0  11   1        141.93        115.48        16.98 o
   1  11   1          9.53          0.88         7.53 o
   2  11   1       2051.00       1869.46        58.03 o
   3  11   1       9275.23       9085.52       218.53 o
   4  11   1       6457.64       6226.95       202.69 o
   5  11   1        594.34        601.02       116.51 o
   6  11   1         11.33         -1.11        16.14 o
  -1  12   1        680.45        631.56        33.34 o
   0  12   1          0.31         -0.75        11.48 o
   1  12   1          3.38          2.22         9.62 o
   2  12   1       1685.91       1642.88        55.24 o
   3  12   1      10334.47      10139.99       314.35 o
   4  12   1       6374.02       6451.00       213.17 o
  -2 -11   2         31.27          8.41        18.20 o
  -1 -11   2        102.23         81.84        22.90 o
   0 -11   2          3.70          9.25        12.52 o
   1 -11   2         33.58         17.02        19.37 o
  -5 -10   2         70.68         64.08        21.56 o
  -4 -10   2        102.26        111.63        25.29 o
  -3 -10   2         55.32         54.54        28.17 o
  -2 -10   2          3.25          4.39        14.55 o
  -1 -10   2         26.50         16.74        10.39 o
   0 -10   2        921.66        909.37        38.42 o
   1 -10   2       1114.56       1056.14        42.67 o
   2 -10   2          0.66          1.68        11.66 o
   3 -10   2        774.18        752.44        45.09 o
  -6  -9   2        609.58        596.66        47.12 o
  -5  -9   2        111.31         97.26        22.14 o
  -4  -9   2       1137.70       1199.77        61.99 o
  -3  -9   2        296.40        286.62        34.04 o
  -2  -9   2        984.74        984.66        55.81 o
  -1  -9   2        114.27        124.88        19.89 o
   0  -9   2       3392.99       3355.10        92.74 o
   1  -9   2      12649.37      12957.58       306.19 o
   2  -9   2       3100.37       3194.48        91.03 o
   3  -9   2        101.53        113.50        17.18 o
   4  -9   2        270.32        246.17        30.81 o
   5  -9   2        676.02        660.97        51.47 o
  -7  -8   2        114.23         82.96        20.87 o
  -6  -8   2        531.76        590.90        44.50 o
  -5  -8   2       1217.87       1217.40        62.51 o
  -4  -8   2       7477.32       7469.67       238.94 o
  -3  -8   2       4650.56       4679.24       119.78 o
  -2  -8   2        154.73        149.32        20.11 o
  -1  -8   2          0.74         -7.48         7.63 o
   0  -8   2       7660.64       7892.44       191.35 o
   1  -8   2      16146.26      16395.57       381.46 o
   2  -8   2      10630.49      11023.96       263.48 o
   3  -8   2        108.30        113.54        18.18 o
   4  -8   2          1.56         10.18        10.29 o
   5  -8   2         44.73         26.39        17.10 o
   6  -8   2        152.64        161.65        28.89 o
  -8  -7   2        613.24        606.36        46.87 o
  -7  -7   2        480.04        491.27        40.43 o
  -6  -7   2        260.66        231.42        26.77 o
  -5  -7   2       2239.24       2237.04        87.93 o
  -4  -7   2      12414.83      12788.52       385.46 o
  -3  -7   2       8607.19       9165.49       217.71 o
  -2  -7   2       1150.62       1217.43        39.35 o
  -1  -7   2        425.48        440.69        21.19 o
   0  -7   2       2119.96       2218.80        62.90 o
   1  -7   2       3052.58       3203.96        86.08 o
   2  -7   2       2426.69       2407.90        69.21 o
   3  -7   2         79.42         76.53        12.52 o
   4  -7   2          0.17          6.77         8.69 o
   5  -7   2        246.67        213.38        31.11 o
   6  -7   2         54.59         45.58        18.05 o
   7  -7   2         42.39         51.42        29.35 o
  -8  -6   2       1320.94       1345.99        78.06 o
  -7  -6   2        627.01        549.42        38.90 o
  -6  -6   2          7.19         13.06        30.81 o
  -5  -6   2         21.52         24.98        13.78 o
  -4  -6   2       3395.92       3400.61        86.01 o
  -3  -6   2        294.14        294.06        14.23 o
  -2  -6   2        859.74        861.10        24.18 o
  -1  -6   2         13.32         14.13         6.63 o
   0  -6   2       1349.57       1387.77        42.37 o
   1  -6   2         14.32         12.20         6.67 o
   2  -6   2        134.52        129.12        12.77 o
   3  -6   2         97.43        150.77        17.14 o
   4  -6   2         44.97         40.71        11.39 o
   5  -6   2        133.18        139.60        15.10 o
   6  -6   2         59.89         65.68        18.85 o
   7  -6   2          3.13         -8.02        15.22 o
   8  -6   2       2333.95       2336.67        99.47 o
  -9  -5   2        106.75         79.16        21.38 o
  -8  -5   2        642.92        678.51        64.56 o
  -7  -5   2        343.31        269.04        27.41 o
  -6  -5   2        672.84        760.13        47.84 o
  -5  -5   2       1786.88       1734.32        68.34 o
  -4  -5   2        225.15        243.62        22.84 o
  -3  -5   2        310.22        334.93        25.69 o
  -2  -5   2         19.50         16.09         4.42 o
  -1  -5   2          4.09         -3.18         3.91 o
   0  -5   2        523.26        530.65        21.04 o
   1  -5   2         29.55         24.00        10.81 o
   2  -5   2        211.25        213.42        14.56 o
   3  -5   2          0.98         -1.32         5.87 o
   4  -5   2        285.24        381.74        58.85 o
   5  -5   2          3.30         17.02         7.91 o
   6  -5   2        232.22        243.29        28.15 o
   7  -5   2       2915.27       2945.73       110.98 o
   8  -5   2         28.74         10.49        26.12 o
   9  -5   2         60.85         71.02        24.65 o
  -9  -4   2        569.50        552.14        57.23 o
  -8  -4   2        407.19        346.82        31.12 o
  -7  -4   2        141.09        125.72        19.45 o
  -6  -4   2       5649.07       5713.03       181.58 o
  -5  -4   2       5810.93       5909.34       250.33 o
  -4  -4   2        113.57         92.68        14.97 o
  -3  -4   2         75.08         95.53         8.85 o
  -2  -4   2        351.85        328.51        11.85 o
  -1  -4   2       2459.62       2471.20        63.43 o
   0  -4   2       1940.55       1944.76        58.47 o
   1  -4   2       1658.47       1697.70        46.80 o
   2  -4   2      14325.20      14469.78       330.75 o
   3  -4   2      19421.68      19905.30       392.73 o
   4  -4   2         39.94         31.07         8.02 o
   5  -4   2         13.32         22.23         6.44 o
   6  -4   2       3966.69       3930.20       131.85 o
   7  -4   2       8722.46       8507.96       259.12 o
   8  -4   2       1600.14       1556.35        71.12 o
   9  -4   2         41.21         42.74        24.36 o
  -9  -3   2       2431.43       2561.43       154.37 o
  -8  -3   2          4.86          7.02        13.03 o
  -7  -3   2       1598.87       1641.81        66.43 o
  -6  -3   2       3351.27       3357.13       113.49 o
  -5  -3   2       5495.78       5419.14       169.60 o
  -4  -3   2        398.89        396.44        23.73 o
  -3  -3   2       3832.13       3742.83        89.95 o
  -2  -3   2      11382.37      11412.39       334.65 o
  -1  -3   2       2446.77       2458.98        67.44 o
   0  -3   2       1767.38       1806.53        40.79 o
   1  -3   2      13376.66      13274.07       230.74 o
   2  -3   2      28853.15      27968.18       544.69 o
   3  -3   2      33164.77      31494.40       615.30 o
   4  -3   2       2957.92       3166.67        69.08 o
   5  -3   2         50.98         65.42        17.77 o
   6  -3   2        678.89        639.98        36.80 o
   7  -3   2       7688.02       7759.47       347.76 o
   8  -3   2       2214.69       2225.02        88.13 o
   9  -3   2         33.01         29.75        28.17 o
  10  -3   2        463.52        417.32        46.96 o
  -9  -2   2       3008.85       2767.44       160.82 o
  -8  -2   2        590.50        545.01        39.62 o
  -7  -2   2        342.05        368.17        29.32 o
  -6  -2   2        273.64        251.48        15.16 o
  -5  -2   2        150.46        158.29         8.50 o
  -4  -2   2        862.08        876.67        20.55 o
  -3  -2   2      14906.69      14082.45       270.28 o
  -2  -2   2      13398.20      12674.33       243.41 o
  -1  -2   2      10860.49      10438.23       186.89 o
   0  -2   2       7194.38       7456.33       124.45 o
   1  -2   2        481.98        610.29        15.68 o
   2  -2   2      20285.69      19967.36       354.54 o
   3  -2   2      35746.39      34198.62       663.67 o
   4  -2   2       4294.84       4392.44        91.07 o
   5  -2   2        325.26        354.74        25.24 o
   6  -2   2       1100.52       1146.73        49.49 o
   7  -2   2       1468.05       1419.12        87.16 o
   8  -2   2       1087.49       1068.51       137.64 o
   9  -2   2        645.53        607.55        56.35 o
  10  -2   2       1223.40       1323.56        66.52 o
 -10  -1   2        203.87        110.93        55.17 o
  -9  -1   2         90.32         78.65        45.19 o
  -8  -1   2        800.66        702.93        57.23 o
  -7  -1   2         31.91         28.20         9.97 o
  -6  -1   2         26.15         28.92         4.17 o
  -5  -1   2       1258.65       1336.63        30.79 o
  -4  -1   2        903.50        978.42        22.89 o
  -3  -1   2       7200.02       7246.92       127.20 o
  -2  -1   2       8563.43       8215.04       132.37 o
  -1  -1   2       5649.60       5338.23       134.47 o
   0  -1   2        665.69        709.39        17.70 o
   1  -1   2       4370.89       4689.34       111.07 o
   2  -1   2       4812.54       4770.82        87.66 o
   3  -1   2       2390.37       2408.65        65.60 o
   4  -1   2        308.75        291.89        19.10 o
   5  -1   2        686.89        642.09        31.05 o
   6  -1   2        582.28        572.16        37.86 o
   7  -1   2         14.69          6.29         9.87 o
   8  -1   2          5.13         13.64        12.33 o
   9  -1   2        814.75        837.47        46.56 o
  10  -1   2       1308.27       1305.05        63.69 o
  -9   0   2        233.06        165.52        53.41 o
  -8   0   2       2891.88       2792.79        98.57 o
  -7   0   2         97.92         99.59        12.61 o
  -6   0   2        271.17        232.59        27.36 o
  -5   0   2        455.12        444.47        30.80 o
  -4   0   2       2092.59       1987.83        38.76 o
  -3   0   2        108.28        112.36         6.31 o
  -2   0   2       5637.22       5472.53       125.47 o
  -1   0   2       5938.40       5761.34       122.85 o
   0   0   2       3240.90       3332.90        59.88 o
   1   0   2       4406.14       4465.73        90.30 o
   2   0   2       1112.40       1176.48        21.65 o
   3   0   2      19633.34      19198.53       305.14 o
   4   0   2        261.43        262.72        14.47 o
   5   0   2       1819.90       1859.71        63.18 o
   6   0   2       1619.94       1706.85        61.33 o
   7   0   2        644.88        672.33        54.00 o
   8   0   2       3192.72       3147.17       136.17 o
   9   0   2        232.25        203.18        24.62 o
  10   0   2         31.10          8.71        14.46 o
  -9   1   2        792.48        842.85       100.95 o
  -8   1   2        707.72        744.21        53.12 o
  -7   1   2          9.45         12.91         6.92 o
  -6   1   2         78.96         94.66         8.86 o
  -5   1   2      14184.45      14126.63       317.84 o
  -4   1   2      29761.93      27807.93       524.46 o
  -3   1   2      10698.74      10318.31       178.92 o
  -2   1   2        956.02       1027.25        19.27 o
  -1   1   2       1034.40       1181.37        27.01 o
   0   1   2       4404.72       4444.80       110.62 o
   1   1   2      17949.00      18080.95       542.28 o
   2   1   2        377.69        357.10         8.44 o
   3   1   2       1657.06       1632.34        28.68 o
   4   1   2       4217.82       4294.73        78.89 o
   5   1   2        810.92        880.92        22.18 o
   6   1   2        219.42        188.69         8.62 o
   7   1   2        939.48        816.44        66.32 o
   8   1   2       8069.21       8464.79       249.05 o
   9   1   2       8010.50       8374.51       250.26 o
  10   1   2        160.15        112.69        47.54 o
  -9   2   2       4805.52       4892.30       280.56 o
  -8   2   2       5897.07       5822.79       216.29 o
  -7   2   2        167.72        177.99        14.25 o
  -6   2   2        993.49       1025.89        55.50 o
  -5   2   2      21138.91      20244.76       477.05 o
  -4   2   2      28509.44      26782.49       523.69 o
  -3   2   2      17621.90      17286.08       297.78 o
  -2   2   2       3290.74       3671.84        77.82 o
  -1   2   2       4831.00       5298.80       144.98 o
   0   2   2        204.90        219.58         8.92 o
   1   2   2       1006.38       1041.76        18.23 o
   2   2   2        302.53        303.24         7.19 o
   3   2   2       9749.71       9125.62       145.55 o
   4   2   2      25566.63      23223.82       367.55 o
   5   2   2       2120.10       2077.25        41.25 o
   6   2   2       1263.46       1218.58        30.02 o
   7   2   2        345.74        372.74        21.19 o
   8   2   2       9499.12       9881.10       232.60 o
   9   2   2      15797.16      15998.43       454.94 o
  10   2   2       2308.05       2424.67       153.78 o
  11   2   2         63.93         89.22        51.06 o
  -9   3   2       6470.54       6938.50       363.61 o
  -8   3   2       4345.01       4250.92       216.58 o
  -7   3   2        745.50        766.63        60.16 o
  -6   3   2        608.68        528.32        30.17 o
  -5   3   2       2820.81       2874.42        65.16 o
  -4   3   2       4863.67       4913.24       123.01 o
  -3   3   2       6576.40       6732.20       137.02 o
  -2   3   2        375.12        367.86        15.25 o
  -1   3   2       1320.26       1478.59        68.20 o
   0   3   2       6193.81       6375.02       103.21 o
   1   3   2       1411.54       1515.43        26.54 o
   2   3   2        659.43        652.15        14.49 o
   3   3   2      12735.32      11780.99       207.85 o
   4   3   2      29619.47      26772.17       421.99 o
   5   3   2      18291.68      17983.08       285.75 o
   6   3   2        133.81        121.13         8.09 o
   7   3   2        358.26        330.90        14.48 o
   8   3   2       2847.92       2876.09        77.19 o
   9   3   2       8792.07       8737.26       397.95 o
  10   3   2        385.51        377.41        62.22 o
  11   3   2        222.35        207.78        59.28 o
  -9   4   2        965.28        895.95        62.22 o
  -8   4   2        535.28        537.52        84.52 o
  -7   4   2        527.06        502.12        36.37 o
  -6   4   2         18.34         11.47         6.89 o
  -5   4   2        844.61        823.73        25.02 o
  -4   4   2         38.00         39.54         6.00 o
  -3   4   2       1660.88       1626.23        46.39 o
  -2   4   2          1.62          1.77         3.62 o
  -1   4   2       1336.28       1666.22        42.73 o
   0   4   2       3283.27       3400.98        91.38 o
   1   4   2       7567.83       7721.99       124.73 o
   2   4   2        907.08       1024.93        20.25 o
   3   4   2       4852.86       4617.58        82.56 o
   4   4   2      13303.08      12733.00       221.55 o
   5   4   2       4263.20       4256.82        77.06 o
   6   4   2       1712.40       1774.29        44.99 o
   7   4   2        225.61        230.52        13.68 o
   8   4   2         11.87         -1.50         5.02 o
   9   4   2        163.75        127.27        19.84 o
  10   4   2        316.35        277.04        54.59 o
  -8   5   2          3.78         -5.27        14.93 o
  -7   5   2        615.58        561.87        39.99 o
  -6   5   2          6.71         -6.39        10.98 o
  -5   5   2         27.74          5.89        17.01 o
  -4   5   2        306.59        321.92        17.60 o
  -3   5   2          8.48          9.17         6.55 o
  -2   5   2       1200.36       1326.84       118.64 o
  -1   5   2        690.90        792.52        72.78 o
   0   5   2        856.40        907.88        31.83 o
   1   5   2       1675.92       1657.47        33.70 o
   2   5   2      10998.41      11130.02       320.93 o
   3   5   2        395.26        360.44         9.98 o
   4   5   2        417.86        432.88        11.06 o
   5   5   2         32.22         31.69         6.18 o
   6   5   2       1538.57       1561.00        39.93 o
   7   5   2         29.88         22.68         3.29 o
   8   5   2          0.80         -8.15         8.15 o
   9   5   2        568.78        508.34        32.50 o
  10   5   2         11.96         -3.52        34.04 o
  -8   6   2         47.08         44.68        20.51 o
  -7   6   2          9.07         13.85        14.25 o
  -6   6   2          7.35         -3.78        11.61 o
  -5   6   2          5.48          8.81         7.87 o
  -4   6   2       3164.59       3186.09        86.55 o
  -3   6   2      12329.59      12420.90       290.85 o
  -2   6   2      15641.20      19253.29      1236.11 o
  -1   6   2        199.03        163.51        13.20 o
   0   6   2       4040.77       4119.82       119.46 o
   1   6   2       1457.20       1532.00       105.85 o
   2   6   2      16258.87      15946.39       306.74 o
   3   6   2       2824.50       2951.54        61.14 o
   4   6   2        510.00        554.37        16.44 o
   5   6   2        644.23        654.36        16.95 o
   6   6   2        371.40        343.89        26.71 o
   7   6   2         37.86         27.45        10.10 o
   8   6   2        533.75        472.16        29.15 o
   9   6   2        343.59        302.59        27.50 o
  10   6   2       1991.54       2093.63       124.43 o
  -7   7   2        767.68        715.00        69.26 o
  -6   7   2        795.99        669.05       106.53 o
  -5   7   2         43.92         27.10        10.19 o
  -4   7   2       6490.20       6553.23       164.54 o
  -3   7   2      21199.64      24553.95       656.93 o
  -2   7   2      25719.40      31741.40      1265.45 o
  -1   7   2        698.83        821.87        54.88 o
   0   7   2       2765.41       2708.18        90.39 o
   1   7   2       1453.54       1500.73        78.84 o
   2   7   2       6995.03       6733.77       176.75 o
   3   7   2       2160.39       2138.31        46.14 o
   4   7   2         26.34         30.94         4.32 o
   5   7   2       1004.51       1031.47        31.08 o
   6   7   2       1479.55       1575.11        58.59 o
   7   7   2        122.01        121.15        16.08 o
   8   7   2        139.82        134.45        17.77 o
   9   7   2       1995.11       2014.86        78.32 o
  -7   8   2       1770.96       1607.64        99.19 o
  -6   8   2        380.52        341.58        52.83 o
  -5   8   2        611.58        649.86        45.50 o
  -4   8   2        768.31        799.87        34.90 o
  -3   8   2      11493.82      13551.80       658.70 o
  -2   8   2      14458.67      17139.72       470.74 o
  -1   8   2       1598.06       1602.80        94.20 o
   0   8   2         59.54         49.38         9.05 o
   1   8   2         36.89         13.98         6.58 o
   2   8   2       1182.36       1136.56        35.00 o
   3   8   2       1269.76       1281.39        38.07 o
   4   8   2       3971.73       4092.01        84.64 o
   5   8   2       6746.13       6801.14       161.11 o
   6   8   2       6683.46       6744.24       206.34 o
   7   8   2        647.03        604.79        61.63 o
   8   8   2          0.57         14.43        11.94 o
   9   8   2        829.12        785.33        61.04 o
  -6   9   2        537.80        510.41        48.15 o
  -5   9   2        309.25        275.65        34.20 o
  -4   9   2          0.08         -3.48         8.49 o
  -3   9   2        664.98        708.34        56.93 o
  -2   9   2       2889.13       3274.57       147.32 o
  -1   9   2       1403.06       1460.91        76.89 o
   0   9   2         58.08         69.61        14.40 o
   1   9   2         33.60         27.10        22.85 o
   2   9   2       1914.91       1806.92        52.12 o
   3   9   2        899.77        875.05        32.67 o
   4   9   2       1836.52       1772.48        51.19 o
   5   9   2       2307.68       2290.07        84.15 o
   6   9   2       2249.36       2367.64        85.95 o
   7   9   2         39.96         15.12        25.53 o
   8   9   2        450.66        515.96        34.56 o
   9   9   2         31.96         -4.70        19.96 o
  -5  10   2        675.61        598.37        51.55 o
  -4  10   2       1741.58       1738.85       164.93 o
  -3  10   2        328.47        331.68        24.20 o
  -2  10   2        171.85        186.15        17.81 o
  -1  10   2         59.82         61.13        11.78 o
   0  10   2        538.67        480.29        24.78 o
   1  10   2        381.46        366.87        32.78 o
   2  10   2         93.25         70.82        11.22 o
   3  10   2       1798.53       1775.93        53.16 o
   4  10   2        519.63        512.19        23.55 o
   5  10   2         80.27         78.01        16.16 o
   6  10   2        504.39        495.35        39.33 o
   7  10   2         14.78          3.61        13.10 o
   8  10   2        802.82        852.24        64.56 o
  -3  11   2          0.58         -9.81        10.11 o
  -2  11   2        284.85        266.93        25.84 o
  -1  11   2       2228.23       2173.19        67.46 o
   0  11   2        979.59        938.70        37.19 o
   1  11   2       1568.47       1520.49        50.42 o
   2  11   2       1707.84       1622.10        51.57 o
   3  11   2       5796.77       5579.60       140.10 o
   4  11   2       3341.70       3272.52       116.23 o
   5  11   2         19.53         21.08        13.70 o
   6  11   2        159.18        172.52        24.24 o
   7  11   2        115.98        112.11        26.41 o
  -1  12   2       3962.05       3799.73       129.80 o
   0  12   2       1681.49       1448.17        51.56 o
   1  12   2         22.01         13.50        10.21 o
   2  12   2        918.76        782.77        33.83 o
   3  12   2       6492.18       6395.25       205.87 o
   4  12   2       9008.19       9014.74       281.65 o
   5  12   2        905.15        896.80        62.22 o
  -3 -10   3         32.43         31.00        21.38 o
  -2 -10   3        119.17         76.69        23.41 o
  -1 -10   3        383.19        398.18        27.70 o
   0 -10   3         67.58         34.42        19.46 o
   1 -10   3         21.83         35.98        13.71 o
   2 -10   3        531.25        536.50        41.92 o
  -5  -9   3         59.03         69.22        21.01 o
  -4  -9   3        753.26        674.39        53.12 o
  -3  -9   3        668.00        748.86        50.62 o
  -2  -9   3        113.61         82.70        21.38 o
  -1  -9   3        942.02        935.28        38.54 o
   0  -9   3         76.12         89.56        15.14 o
   1  -9   3         77.15         73.13        14.83 o
   2  -9   3         58.62         47.50        12.99 o
   3  -9   3        378.51        349.46        26.73 o
   4  -9   3          0.76        -10.10        15.28 o
  -6  -8   3        637.87        696.17        49.15 o
  -5  -8   3          1.89         -2.44        14.94 o
  -4  -8   3       4581.40       4543.63       159.24 o
  -3  -8   3       5350.75       5286.46       179.80 o
  -2  -8   3        996.71       1013.46        38.32 o
  -1  -8   3        131.17        126.29        20.04 o
   0  -8   3       2196.30       2212.28        66.74 o
   1  -8   3       5546.04       5764.21       146.96 o
   2  -8   3       4242.23       4401.51       117.48 o
   3  -8   3          3.83          2.67        10.04 o
   4  -8   3        255.20        282.86        23.50 o
   5  -8   3        195.26        138.98        25.40 o
   6  -8   3         19.31          1.34        17.95 o
  -7  -7   3         74.95         65.06        20.51 o
  -6  -7   3        120.56        130.13        23.77 o
  -5  -7   3        379.73        395.46        35.34 o
  -4  -7   3      14670.83      14721.27       442.53 o
  -3  -7   3      19953.16      19414.21       446.53 o
  -2  -7   3       4868.37       5008.34       126.99 o
  -1  -7   3        406.60        445.26        23.44 o
   0  -7   3        951.37        988.12        36.24 o
   1  -7   3       2623.87       2696.68        82.10 o
   2  -7   3        911.55        931.77        37.01 o
   3  -7   3        394.72        414.18        26.12 o
   4  -7   3       4778.64       4813.72       126.86 o
   5  -7   3       4366.27       4752.91       159.08 o
   6  -7   3        201.15        176.72        33.75 o
   7  -7   3        160.94        135.47        26.88 o
  -8  -6   3       5797.84       5963.36       293.47 o
  -7  -6   3       1890.61       1855.68        80.02 o
  -6  -6   3        173.02        216.81        26.97 o
  -5  -6   3        144.62        137.68        22.18 o
  -4  -6   3       4560.80       4588.60       154.00 o
  -3  -6   3       4591.14       4709.94       157.34 o
  -2  -6   3       2963.01       3088.29        89.42 o
  -1  -6   3         63.10         66.21         9.34 o
   0  -6   3         14.26         17.10         7.59 o
   1  -6   3        103.57         99.80        11.86 o
   2  -6   3        435.91        442.99        26.60 o
   3  -6   3        129.61        137.69        15.00 o
   4  -6   3       5421.01       5549.75       140.93 o
   5  -6   3       4839.49       5048.04       131.19 o
   6  -6   3       3985.95       4027.57       197.80 o
   7  -6   3         63.39         29.00        16.90 o
   8  -6   3        874.41        896.42        57.60 o
  -8  -5   3       2227.87       2314.65       178.72 o
  -7  -5   3        386.89        417.81        35.34 o
  -6  -5   3         45.49         48.02        14.57 o
  -5  -5   3        518.75        518.21        33.91 o
  -4  -5   3         62.90         63.30        12.15 o
  -3  -5   3        404.58        412.71        15.61 o
  -2  -5   3         43.21         41.07         7.96 o
  -1  -5   3        883.71        934.74        31.65 o
   0  -5   3        570.18        584.27        23.29 o
   1  -5   3        493.44        521.11        22.27 o
   2  -5   3        389.58        384.54        34.01 o
   3  -5   3         32.59         29.75         8.19 o
   4  -5   3       7812.58       8114.07       196.06 o
   5  -5   3       8980.25       9184.33       220.64 o
   6  -5   3       2657.41       2571.03       187.53 o
   7  -5   3         20.03         26.15        16.07 o
   8  -5   3        400.08        402.20        78.06 o
  -9  -4   3        408.55        337.25        35.22 o
  -8  -4   3        419.06        378.01        35.22 o
  -7  -4   3        267.17        203.57        54.00 o
  -6  -4   3         10.49          7.47        11.70 o
  -5  -4   3         91.29         95.90        16.30 o
  -4  -4   3        696.08        717.74        22.30 o
  -3  -4   3        497.00        548.75        25.47 o
  -2  -4   3        246.20        250.83        16.55 o
  -1  -4   3        199.42        220.20        13.46 o
   0  -4   3       1298.39       1271.34        38.08 o
   1  -4   3        344.95        326.71        16.46 o
   2  -4   3       2443.45       2531.01        67.59 o
   3  -4   3       1930.48       1836.05        60.06 o
   4  -4   3        259.33        313.90        18.49 o
   5  -4   3          4.51         11.32         6.56 o
   6  -4   3         47.16         42.68        14.41 o
   7  -4   3        945.03        975.33        52.84 o
   8  -4   3          0.41         -8.79        13.67 o
   9  -4   3        737.37        752.12        78.65 o
  -9  -3   3       1088.21       1004.26        92.74 o
  -8  -3   3          1.63          0.20        13.06 o
  -7  -3   3        211.72        175.96        22.97 o
  -6  -3   3        228.51        228.45        24.36 o
  -5  -3   3       1971.41       1895.99        72.09 o
  -4  -3   3       3675.61       3758.13        91.69 o
  -3  -3   3       2783.82       2891.88        62.44 o
  -2  -3   3       1349.61       1353.25        32.18 o
  -1  -3   3       4573.17       4558.01        93.75 o
   0  -3   3         15.54         19.34         4.76 o
   1  -3   3       1419.63       1386.91        39.55 o
   2  -3   3      20862.40      20283.51       398.38 o
   3  -3   3      40673.73      39211.90       762.83 o
   4  -3   3       4807.59       4816.48       101.84 o
   5  -3   3        329.73        303.32        15.59 o
   6  -3   3         21.11         -2.73         9.38 o
   7  -3   3          3.55        -10.98        10.98 o
   8  -3   3        124.30         78.11        19.93 o
   9  -3   3        797.04        752.40        48.17 o
  -9  -2   3       1785.21       1766.12       123.85 o
  -8  -2   3        196.00        186.20        23.78 o
  -7  -2   3        752.58        782.35        42.36 o
  -6  -2   3          3.00         17.70         6.32 o
  -5  -2   3         87.56         83.59        11.95 o
  -4  -2   3          0.08         72.60        49.89 o
  -3  -2   3      12772.85      12452.01       241.06 o
  -2  -2   3      47408.02      40690.21       774.23 o
  -1  -2   3      15675.12      14790.41       335.37 o
   0  -2   3        569.37        663.53        18.98 o
   1  -2   3          7.98         10.32         5.75 o
   2  -2   3      25949.54      25580.76       499.58 o
   3  -2   3      26258.48      25476.44       498.32 o
   4  -2   3       9125.65       9087.60       182.64 o
   5  -2   3       1096.88       1136.66        34.17 o
   6  -2   3        165.39        173.29        19.55 o
   7  -2   3          4.82          2.31        10.86 o
   8  -2   3        466.85        422.25        39.03 o
   9  -2   3        579.82        561.82        40.09 o
  10  -2   3       2552.60       2666.89       106.25 o
  -8  -1   3          0.21          6.64        12.44 o
  -7  -1   3       2437.68       2447.87        91.07 o
  -6  -1   3       5831.83       5910.65       143.45 o
  -5  -1   3        534.00        578.59        16.47 o
  -4  -1   3         37.36         29.34         4.07 o
  -3  -1   3       7141.84       7372.59       181.55 o
  -2  -1   3      20807.97      19345.50       369.29 o
  -1  -1   3      15747.22      14521.51       268.42 o
   0  -1   3        589.28        578.85        15.80 o
   1  -1   3        358.19        391.92        12.66 o
   2  -1   3       8741.32       8672.80       153.96 o
   3  -1   3      11757.98      11080.77       252.46 o
   4  -1   3       4814.05       4879.01       100.32 o
   5  -1   3          0.83          7.01        14.97 o
   6  -1   3       1005.94       1003.69        44.10 o
   7  -1   3       2322.83       2374.95        84.88 o
   8  -1   3         91.28         88.79        35.80 o
   9  -1   3       1237.23       1222.69        58.63 o
  10  -1   3       5062.90       5413.74       178.81 o
  -9   0   3          8.65         -1.76        41.09 o
  -7   0   3       1687.75       1600.97        56.91 o
  -6   0   3       1136.94       1089.43        35.56 o
  -5   0   3        496.27        492.29        15.08 o
  -4   0   3        364.67        361.83        11.55 o
  -3   0   3         50.81         38.28         3.93 o
  -2   0   3      16203.46      15531.56       268.52 o
  -1   0   3       3292.12       3056.54        66.19 o
   0   0   3       5341.76       5157.81       105.53 o
   1   0   3        198.35        185.73         9.59 o
   2   0   3       1461.33       1439.18        29.57 o
   3   0   3          3.33         -1.13         3.08 o
   4   0   3        145.44        160.65        12.79 o
   5   0   3       2236.23       2159.81        90.39 o
   6   0   3       1441.58       1475.71        55.42 o
   7   0   3       2326.01       2374.30        83.06 o
   8   0   3         85.18         64.99        15.64 o
   9   0   3          0.64        -16.07        18.78 o
  10   0   3       1363.27       1508.45        69.25 o
  -9   1   3        304.97        246.52        65.15 o
  -8   1   3        681.47        653.54        39.47 o
  -7   1   3          3.28          5.00        11.69 o
  -6   1   3       2901.14       2913.29        89.78 o
  -5   1   3        130.91        133.38        10.69 o
  -4   1   3        493.16        487.56        19.69 o
  -3   1   3       1444.15       1346.39        27.82 o
  -2   1   3          8.05         14.26         2.39 o
  -1   1   3       7701.99       7874.68       138.15 o
   0   1   3         73.88         71.71         3.69 o
   1   1   3       2711.84       2847.69        48.36 o
   2   1   3       1494.08       1525.09        30.18 o
   3   1   3        187.70        216.92         7.26 o
   4   1   3       1117.37       1090.08        22.82 o
   5   1   3       1315.50       1386.07        29.46 o
   6   1   3        117.92        129.49         6.26 o
   7   1   3        131.29        128.97        16.61 o
   8   1   3        847.03        870.95        43.54 o
   9   1   3       1747.84       1819.32        74.18 o
  10   1   3        419.36        445.40        38.13 o
  11   1   3        314.84        284.08        65.15 o
  -9   2   3       5631.55       5491.46       300.52 o
  -8   2   3       3784.34       3703.83       128.87 o
  -7   2   3        392.41        397.23        22.00 o
  -6   2   3        428.45        419.90        21.16 o
  -5   2   3       1573.95       1629.62        52.22 o
  -4   2   3       7007.68       6969.60       193.65 o
  -3   2   3      10837.17      10913.02       235.26 o
  -2   2   3        187.92        175.12         7.61 o
  -1   2   3        930.97       1130.25        21.00 o
   0   2   3       2615.47       2606.81        43.54 o
   1   2   3         86.57         91.20         6.04 o
   2   2   3        801.84        822.11        19.11 o
   3   2   3      11667.68      11486.34       209.15 o
   4   2   3      24004.88      22496.37       430.31 o
   5   2   3      13143.48      13024.93       208.95 o
   6   2   3          1.73          6.84         3.47 o
   7   2   3         44.94         48.47         9.83 o
   8   2   3       1337.30       1408.73        43.24 o
   9   2   3       4610.84       5537.82       436.69 o
  11   2   3         35.49          4.11        43.43 o
  -9   3   3       9548.71       9312.92       327.81 o
  -8   3   3       7217.12       6957.86       219.42 o
  -7   3   3       2760.96       2890.66       104.44 o
  -6   3   3        704.01        667.95        27.64 o
  -5   3   3        318.62        317.67        21.20 o
  -4   3   3       1595.25       1612.49        46.27 o
  -3   3   3       1097.90       1022.16        28.89 o
  -2   3   3       1440.91       1472.24        35.07 o
  -1   3   3      18651.12      18891.31       325.10 o
   0   3   3       9029.97       9111.03       146.06 o
   1   3   3         89.75         73.80         9.20 o
   2   3   3       4191.44       4421.20        87.32 o
   3   3   3      12081.05      11625.56       184.87 o
   4   3   3      34477.95      29753.94       769.49 o
   5   3   3      43037.76      38796.04       787.53 o
   6   3   3        912.83        874.30        24.12 o
   7   3   3         40.71         24.76         5.47 o
   8   3   3       1550.72       1510.87        46.19 o
   9   3   3       5658.88       6121.85       189.03 o
  10   3   3         31.09         62.80        37.56 o
  11   3   3        518.70        552.90        78.06 o
  -8   4   3       3874.17       3816.84       136.94 o
  -7   4   3       1274.78       1263.58        60.25 o
  -6   4   3         31.07         20.49         8.79 o
  -5   4   3        538.20        527.28        24.16 o
  -4   4   3         19.82         27.09         7.45 o
  -3   4   3        202.43        238.46        13.45 o
  -2   4   3        468.06        460.25        19.87 o
  -1   4   3      17281.16      18906.23      1245.62 o
   0   4   3      19428.27      19835.68       467.33 o
   1   4   3       6066.46       6089.72        99.33 o
   2   4   3       8555.85       8883.88       142.76 o
   3   4   3       6376.10       6222.77       109.48 o
   4   4   3      30703.81      27048.40       630.25 o
   5   4   3      21051.68      19878.44       343.38 o
   6   4   3       1782.79       1917.25        38.53 o
   7   4   3        102.69        113.18         9.69 o
   8   4   3          0.96          6.97        10.08 o
   9   4   3          3.10         13.50        28.17 o
  10   4   3         49.01         51.65        36.39 o
  -8   5   3        230.24        184.22        29.18 o
  -7   5   3        999.72        925.20        59.87 o
  -6   5   3        634.19        592.30        27.84 o
  -5   5   3        653.36        679.56        29.14 o
  -4   5   3        574.65        556.73        24.23 o
  -3   5   3        758.70        818.01        35.46 o
  -2   5   3        725.64        761.30        47.25 o
  -1   5   3      12003.64      14063.33       382.07 o
   0   5   3      12222.29      12157.47       244.54 o
   1   5   3       1640.30       1551.86        32.07 o
   2   5   3       1175.70       1108.95        23.27 o
   3   5   3         97.61         89.26         4.83 o
   4   5   3         26.59         24.04         3.05 o
   5   5   3       1277.61       1274.24        26.73 o
   6   5   3        226.99        269.74         9.17 o
   7   5   3        452.94        451.08        16.01 o
   8   5   3        491.84        473.83        30.48 o
   9   5   3         39.63          6.56        14.38 o
  10   5   3         14.57         32.87        35.22 o
  -8   6   3         18.74         34.96        17.63 o
  -7   6   3         17.83          4.71        15.58 o
  -6   6   3        851.60        853.10        49.89 o
  -5   6   3        150.21        159.06        15.97 o
  -4   6   3         30.92         22.59         8.00 o
  -3   6   3        119.56        161.64        37.68 o
  -2   6   3       4126.75       5099.92       146.94 o
  -1   6   3          1.72          6.07         4.76 o
   0   6   3        273.03        307.98        32.55 o
   1   6   3         31.89         53.53        11.93 o
   2   6   3       4316.65       4365.18        92.16 o
   3   6   3        432.55        393.62        12.54 o
   4   6   3         16.14         12.09         2.77 o
   5   6   3       1236.47       1295.45        31.24 o
   6   6   3        158.46        155.40         7.03 o
   7   6   3        154.24        143.56         7.43 o
   8   6   3        853.94        839.08        62.22 o
   9   6   3        216.81        191.74        20.40 o
  -7   7   3       1789.25       1634.54        79.35 o
  -6   7   3       2437.59       2381.85       122.08 o
  -5   7   3          2.67          3.82         8.57 o
  -4   7   3       2677.22       2630.28        76.27 o
  -3   7   3       8947.00       9132.26       257.90 o
  -2   7   3      13150.68      17259.02      1177.70 o
  -1   7   3        833.44        943.74        36.94 o
   0   7   3       1171.85       1288.44        46.92 o
   1   7   3         29.49         32.66         6.24 o
   2   7   3         87.84         66.98        11.33 o
   3   7   3        973.06       1016.06        37.23 o
   4   7   3        103.59        101.99         7.76 o
   5   7   3        582.78        628.68        16.98 o
   6   7   3       1198.27       1207.55        33.20 o
   7   7   3         66.31         69.31        11.95 o
   8   7   3        159.53        130.87        16.20 o
   9   7   3        855.35        904.48        59.28 o
  -6   8   3       3183.05       3299.21       126.53 o
  -5   8   3          0.58         18.87        15.13 o
  -4   8   3        120.17        108.51        14.78 o
  -3   8   3       6661.63       8419.46       241.20 o
  -2   8   3       8819.90      11776.26       691.42 o
  -1   8   3       1864.21       2007.80       169.04 o
   0   8   3        734.81        730.92        32.09 o
   1   8   3        647.91        646.63        25.00 o
   2   8   3          9.80         14.56         5.40 o
   3   8   3        394.23        377.05        42.55 o
   4   8   3       1511.57       1550.32        44.20 o
   5   8   3       4963.98       5109.24       122.51 o
   6   8   3      14033.13      14236.75       323.15 o
   7   8   3       1583.16       1652.74        62.22 o
   8   8   3        236.29        214.49        23.77 o
   9   8   3        955.13        956.13        62.80 o
  10   8   3       5454.59       5506.72       248.28 o
  -6   9   3       2638.00       2740.20       114.16 o
  -5   9   3         73.96         40.55        19.46 o
  -4   9   3        114.38         92.01        15.32 o
  -3   9   3       2129.51       2991.40       274.83 o
  -2   9   3       2956.57       3902.00       146.15 o
  -1   9   3       1850.49       1870.45        68.09 o
   0   9   3       2461.64       2452.64        81.55 o
   1   9   3       3260.57       3468.76       155.90 o
   2   9   3       4515.95       4514.54       113.43 o
   3   9   3        266.40        282.55        16.20 o
   4   9   3        640.26        633.72        23.88 o
   5   9   3       6996.49       7209.86       171.32 o
   6   9   3      12452.90      12578.40       370.86 o
   7   9   3       3036.87       3197.86       107.67 o
   8   9   3        528.34        549.97        44.61 o
   9   9   3         10.42         -3.52        15.85 o
  -5  10   3        371.35        282.63        44.31 o
  -4  10   3         76.26         92.08        23.93 o
  -3  10   3          2.32          0.50        10.56 o
  -2  10   3        464.85        528.97        63.10 o
  -1  10   3        135.30        132.36        17.64 o
   0  10   3        836.87        900.86        57.30 o
   1  10   3       2807.01       2693.75        76.48 o
   2  10   3        993.08        902.33        41.02 o
   3  10   3         31.62         28.87         7.85 o
   4  10   3        640.44        687.53        27.18 o
   5  10   3       1009.30        980.46        47.24 o
   6  10   3       2099.24       2015.14        76.62 o
   7  10   3        466.07        551.73        45.78 o
   8  10   3        347.51        294.06        36.98 o
  -3  11   3          0.12         -5.31        10.52 o
  -2  11   3         23.68         23.29        12.22 o
  -1  11   3        755.83        676.74        34.56 o
   0  11   3        349.00        372.98        25.39 o
   1  11   3         60.52         27.74        12.14 o
   2  11   3          1.15          8.86         8.49 o
   3  11   3        122.24        119.54        21.67 o
   4  11   3       1033.70       1054.77        37.69 o
   5  11   3          0.72          2.40        12.43 o
   6  11   3         31.40         49.18        16.50 o
   7  11   3          1.11         -5.28        14.09 o
  -2  12   3       2052.48       1990.40       108.00 o
  -1  12   3       3379.78       3407.33       153.17 o
   0  12   3       2357.67       2238.58        69.77 o
   1  12   3        106.81        121.09        18.58 o
   2  12   3         65.95         59.56        12.48 o
   3  12   3        858.50        835.27        34.88 o
   4  12   3       2906.83       2800.86       103.62 o
   5  12   3        590.64        579.98        40.39 o
   6  12   3         93.16        116.22        25.83 o
   1  13   3         85.58         90.39        24.65 o
   2  13   3         25.96         25.24        11.19 o
   3  13   3        427.97        447.25        46.96 o
   0 -10   4       1976.55       1858.27        98.02 o
  -4  -9   4          7.15         22.03        27.59 o
  -3  -9   4         43.15         28.51        29.93 o
  -2  -9   4        816.33        792.45        54.14 o
  -1  -9   4       3883.30       4024.58       111.53 o
   0  -9   4       1984.43       2051.31        66.76 o
   1  -9   4        804.88        777.02        37.12 o
   2  -9   4        600.26        577.80        33.74 o
   3  -9   4        518.16        556.85        34.28 o
  -5  -8   4        263.84        277.87        40.50 o
  -4  -8   4        848.01        785.88        50.73 o
  -3  -8   4        526.84        483.07        42.15 o
  -2  -8   4          0.09         -6.01        14.49 o
  -1  -8   4       1143.50       1114.25        43.35 o
   0  -8   4         70.01         68.87        13.74 o
   1  -8   4          5.43          5.25        10.44 o
   2  -8   4          1.13          3.35        10.02 o
   3  -8   4         19.38         15.07        10.57 o
   4  -8   4         14.77         12.13        11.64 o
   5  -8   4        331.88        266.30        40.79 o
  -6  -7   4         60.27         12.25        16.07 o
  -5  -7   4          3.32         31.70        32.28 o
  -4  -7   4       4635.56       5004.45       171.64 o
  -3  -7   4       6878.02       7100.22       230.09 o
  -2  -7   4       3827.03       3790.72       102.30 o
  -1  -7   4         81.67         92.07        13.37 o
   0  -7   4         82.95         82.66        13.37 o
   1  -7   4         11.40          3.12         9.15 o
   2  -7   4          9.20          8.15        10.18 o
   3  -7   4         22.71         14.46        10.79 o
   4  -7   4       3797.40       3802.68       104.71 o
   5  -7   4       2196.88       2394.57        94.33 o
   6  -7   4        226.79        246.10        48.42 o
  -7  -6   4       4092.51       4174.99       149.95 o
  -6  -6   4        520.75        565.23        64.56 o
  -5  -6   4        114.77        110.54        21.72 o
  -4  -6   4       3681.02       3857.31       135.84 o
  -3  -6   4       9394.53       9621.24       252.05 o
  -2  -6   4       2729.99       2625.11        93.87 o
  -1  -6   4        354.33        368.55        21.64 o
   0  -6   4       4309.03       4406.06       113.64 o
   1  -6   4        915.10        939.60        35.38 o
   2  -6   4        117.10        155.92        15.49 o
   3  -6   4         17.56         29.30        10.00 o
   4  -6   4       6198.60       6368.69       160.16 o
   5  -6   4      12340.45      12745.64       476.31 o
   6  -6   4       5487.33       5361.39       176.80 o
   7  -6   4        474.52        538.01        59.57 o
  -8  -5   4       4028.25       4265.56       153.97 o
  -7  -5   4       3340.75       3294.41       302.28 o
  -6  -5   4        255.25        228.65        35.51 o
  -5  -5   4        294.10        260.09        27.96 o
  -4  -5   4        416.07        389.64        33.08 o
  -3  -5   4       1116.47       1120.24        35.86 o
  -2  -5   4        143.08        154.40        24.63 o
  -1  -5   4         21.65         30.01         8.37 o
   0  -5   4       5184.36       5171.57       141.94 o
   1  -5   4       3474.03       3481.99        91.41 o
   2  -5   4        667.26        685.02        27.91 o
   3  -5   4        437.40        452.20        23.15 o
   4  -5   4       9276.73       9846.03       234.67 o
   5  -5   4      16034.29      16391.40       381.88 o
   6  -5   4       5139.69       5468.56       177.11 o
   7  -5   4        618.89        576.31        41.24 o
   8  -5   4         39.66         43.48        18.13 o
  -8  -4   4         74.36         56.15        19.29 o
  -7  -4   4        685.55        639.00        42.85 o
  -6  -4   4        458.16        444.63        39.62 o
  -5  -4   4        638.86        635.07        38.11 o
  -4  -4   4          4.19         13.68         6.60 o
  -3  -4   4         58.51         55.72         6.54 o
  -2  -4   4         18.02         31.16         5.38 o
  -1  -4   4        199.47        198.45        15.10 o
   0  -4   4       5082.36       5144.91       126.71 o
   1  -4   4       7054.60       7196.63       171.79 o
   2  -4   4       3156.75       3309.00        86.14 o
   3  -4   4        740.28        841.36        30.89 o
   4  -4   4       1496.15       1611.60        49.47 o
   5  -4   4       4661.33       4830.37       123.03 o
   6  -4   4        463.40        508.02        35.90 o
   7  -4   4          0.28        -11.54        11.54 o
   8  -4   4         23.32         51.06        17.85 o
   9  -4   4         40.13         23.04        18.78 o
  -8  -3   4        336.65        346.87        34.40 o
  -7  -3   4         10.76         17.94        14.09 o
  -6  -3   4         42.94         26.94        12.80 o
  -5  -3   4         63.71         62.34        15.09 o
  -4  -3   4        256.13        268.01        21.50 o
  -3  -3   4         90.05         76.73         6.20 o
  -2  -3   4        986.91        968.89        26.10 o
  -1  -3   4       2387.49       2443.27        88.53 o
   0  -3   4       1615.28       1709.23        48.81 o
   1  -3   4        386.70        362.24        17.23 o
   2  -3   4       1017.70       1048.99        38.85 o
   3  -3   4       1503.26       1570.03        46.03 o
   4  -3   4         78.61         62.01         7.34 o
   5  -3   4       1548.90       1607.56        40.41 o
   6  -3   4        177.28        136.80        19.63 o
   7  -3   4          8.90         -3.42        12.31 o
   8  -3   4         73.34         67.62        18.61 o
   9  -3   4        351.67        295.81        33.14 o
  -8  -2   4       1062.39       1050.77        61.34 o
  -7  -2   4        395.75        361.39        31.86 o
  -6  -2   4        233.58        206.30        27.29 o
  -5  -2   4        199.08        186.76        10.56 o
  -4  -2   4        225.67        234.85         9.97 o
  -3  -2   4       3553.07       3448.59        74.98 o
  -2  -2   4      33216.12      30159.07       575.05 o
  -1  -2   4      19342.50      18273.84       353.35 o
   0  -2   4       3997.86       4079.39        85.68 o
   1  -2   4        533.01        529.57        20.78 o
   2  -2   4       3770.14       3843.84        94.96 o
   3  -2   4        689.30        670.28        21.07 o
   4  -2   4        184.49        176.30        10.39 o
   5  -2   4       1701.41       1693.23        40.50 o
   6  -2   4        670.68        698.85        37.35 o
   7  -2   4        348.43        332.69        48.13 o
   8  -2   4        277.94        267.00        28.76 o
   9  -2   4          5.44         19.61        14.33 o
  10  -2   4        936.09        982.90        57.99 o
  -9  -1   4        127.86         98.61        40.50 o
  -8  -1   4         58.80         71.96        26.71 o
  -7  -1   4       5481.47       5705.00       186.45 o
  -6  -1   4       8357.08       8615.77       204.77 o
  -5  -1   4        246.95        219.18        18.12 o
  -4  -1   4        204.93        201.93         8.52 o
  -3  -1   4       1941.80       2017.71        44.14 o
  -2  -1   4      42487.51      37656.72       858.87 o
  -1  -1   4      33527.80      31677.02       650.81 o
   0  -1   4       6679.02       6486.39       130.17 o
   1  -1   4       1310.48       1392.32        35.12 o
   2  -1   4        504.11        490.73        17.76 o
   3  -1   4       2140.06       2170.51        81.21 o
   4  -1   4       3721.61       3866.46        95.60 o
   5  -1   4       3890.46       3942.85        83.55 o
   6  -1   4       8326.44       8344.42       244.93 o
   7  -1   4       7154.02       7157.70       215.81 o
   8  -1   4        787.64        817.33        44.52 o
   9  -1   4         91.94         83.20        19.37 o
  10  -1   4       2396.17       2472.85        99.41 o
  -9   0   4         33.84        -51.65        51.65 o
  -8   0   4        384.99        375.06        57.52 o
  -7   0   4       3554.53       3393.60        91.55 o
  -6   0   4       8511.12       8141.42       194.13 o
  -5   0   4        850.36        864.66        41.07 o
  -4   0   4         68.23         66.41         5.25 o
  -3   0   4         92.93        101.14         6.06 o
  -2   0   4      22636.84      21801.03       417.19 o
  -1   0   4      18284.32      17258.05       331.24 o
   0   0   4       8003.80       7774.51       150.53 o
   1   0   4         25.84         40.96         5.34 o
   2   0   4        874.98        979.33        26.04 o
   3   0   4        274.67        290.00        12.58 o
   4   0   4        516.88        539.60        18.04 o
   5   0   4       5052.25       5168.57       124.03 o
   6   0   4      28254.49      27757.82       763.75 o
   7   0   4      16207.34      16308.41       682.03 o
   8   0   4       3679.43       3871.00       140.87 o
   9   0   4        260.05        244.71        38.74 o
  10   0   4        761.22        914.46        63.98 o
  -9   1   4         42.68          5.87        50.48 o
  -8   1   4          3.74        -38.74        38.74 o
  -7   1   4        476.90        468.22        26.82 o
  -6   1   4       7653.58       7743.93       186.13 o
  -5   1   4       1358.25       1324.82        40.34 o
  -4   1   4        442.93        452.31        19.87 o
  -3   1   4         23.69         12.06         7.96 o
  -2   1   4          1.25          9.32         2.69 o
  -1   1   4          7.26          1.04         2.83 o
   0   1   4        714.83        747.38        17.24 o
   1   1   4       1588.12       1832.82        32.98 o
   2   1   4       4201.29       4236.97        78.10 o
   3   1   4        309.12        292.62        10.77 o
   4   1   4        317.99        353.70        11.57 o
   5   1   4        776.01        778.72        19.49 o
   6   1   4       9520.31       9819.40       196.39 o
   7   1   4       5585.71       5712.04       172.40 o
   8   1   4       1234.85       1239.84        65.44 o
   9   1   4        308.65        243.50        43.73 o
  10   1   4        344.92        309.84        35.22 o
  11   1   4        338.31        405.58        70.43 o
  -9   2   4        449.26        495.97        89.22 o
  -8   2   4        489.49        428.31        39.62 o
  -7   2   4         31.24         19.50        10.41 o
  -6   2   4        278.71        253.49        18.69 o
  -5   2   4         69.02         60.18         9.12 o
  -4   2   4         78.69         50.81         7.96 o
  -3   2   4       2591.23       2644.42        80.32 o
  -2   2   4       1930.48       1911.20        51.08 o
  -1   2   4        123.43        147.99         6.42 o
   0   2   4          0.15         14.35         8.42 o
   1   2   4       3245.53       3310.46        55.31 o
   2   2   4       1533.53       1771.38        33.51 o
   3   2   4       4601.29       4561.36        75.72 o
   4   2   4       3841.87       3954.16        95.97 o
   5   2   4       3796.46       3793.32        72.00 o
   6   2   4       1429.08       1499.05        32.65 o
   7   2   4       1773.44       1844.94        43.00 o
   8   2   4        320.02        361.65        30.32 o
   9   2   4         56.71         51.84        18.48 o
  10   2   4        194.01        264.77        31.31 o
  -8   3   4       3272.49       3243.13       119.60 o
  -7   3   4       3141.79       3082.65       110.68 o
  -6   3   4         19.32         14.34         9.49 o
  -5   3   4          0.71          9.25         9.79 o
  -4   3   4         49.74         33.70         7.41 o
  -3   3   4        127.10        127.82        11.24 o
  -2   3   4        179.88        177.57        11.28 o
  -1   3   4       7575.20       7433.11       171.27 o
   0   3   4      12272.11      11724.87       210.00 o
   1   3   4      11680.12      11848.41       204.79 o
   2   3   4       3367.61       3537.26        63.85 o
   3   3   4       2385.87       2480.51        51.59 o
   4   3   4      15319.92      15011.27       239.64 o
   5   3   4      16086.18      15871.33       281.11 o
   6   3   4          0.32         27.12        11.22 o
   7   3   4         22.81         17.45         7.71 o
   8   3   4          7.88         -4.10        11.35 o
  10   3   4          8.23         38.74        36.98 o
  -8   4   4       2819.30       2650.74       108.88 o
  -7   4   4         79.03        106.38        20.42 o
  -6   4   4         56.81         54.11        20.73 o
  -5   4   4       4631.83       4706.78       119.99 o
  -4   4   4        903.42        897.44        31.57 o
  -3   4   4        261.36        272.26        14.56 o
  -2   4   4        295.48        291.82        14.09 o
  -1   4   4      24749.81      23252.96       835.81 o
   0   4   4      26826.46      24791.54       488.73 o
   1   4   4      11444.74      10906.24       222.65 o
   2   4   4         75.93         94.82        10.90 o
   3   4   4       2412.68       2556.82        60.09 o
   4   4   4      23122.11      22024.78       591.66 o
   5   4   4      26987.89      24824.61       486.02 o
   6   4   4       2721.60       2824.98        61.51 o
   7   4   4       1777.77       1933.38        50.98 o
   8   4   4       1278.67       1370.06        40.08 o
   9   4   4        627.16        609.83        31.99 o
  10   4   4         71.59         71.02        36.98 o
  -8   5   4        344.44        312.53        35.92 o
  -7   5   4        141.82        114.77        22.63 o
  -6   5   4        378.89        359.51        23.06 o
  -5   5   4       4062.23       4064.65       107.30 o
  -4   5   4       1190.86       1197.62        56.37 o
  -3   5   4        539.70        546.94        22.99 o
  -2   5   4        276.19        286.39        15.92 o
  -1   5   4      15135.70      15365.11       416.93 o
   0   5   4      42805.20      40696.61       798.79 o
   1   5   4      23295.43      22631.30       446.47 o
   2   5   4        545.27        566.58        16.42 o
   3   5   4         34.80         45.38         4.97 o
   4   5   4       5128.15       5126.26        91.77 o
   5   5   4       1041.17        975.58        21.61 o
   6   5   4          7.00         18.30         6.53 o
   7   5   4       3949.98       4069.73        86.58 o
   8   5   4       4582.57       4750.79       114.32 o
   9   5   4       2680.16       2651.07        91.55 o
  -7   6   4        170.30        151.77        26.50 o
  -6   6   4          0.07          1.68        12.75 o
  -5   6   4       4656.59       4791.79       125.64 o
  -4   6   4       4933.10       4886.77       125.41 o
  -3   6   4        106.52         90.93        11.35 o
  -2   6   4        311.65        298.29        17.62 o
  -1   6   4        462.96        548.27        28.79 o
   0   6   4       3480.51       3450.49        86.98 o
   1   6   4        243.39        231.26        11.78 o
   2   6   4          3.26          6.86         4.18 o
   3   6   4       1964.19       2066.16        50.66 o
   4   6   4        501.23        484.52        13.17 o
   5   6   4         53.50         52.18         4.92 o
   6   6   4        298.18        288.09        10.15 o
   7   6   4       1143.47       1198.14        33.13 o
   8   6   4       1093.71       1098.89        31.80 o
   9   6   4       2052.71       2069.57        99.78 o
  -7   7   4        302.51        251.06        34.73 o
  -6   7   4        147.43        157.48        26.35 o
  -5   7   4         28.12         12.34         9.58 o
  -4   7   4        409.79        331.48        27.50 o
  -3   7   4        935.70        980.11        77.18 o
  -2   7   4       2261.74       2728.39        86.21 o
  -1   7   4       2598.51       3271.18        99.27 o
   0   7   4        128.00        126.41        11.15 o
   1   7   4       1054.70       1053.53        33.00 o
   2   7   4        681.00        642.70        22.22 o
   3   7   4        985.62       1019.11        27.47 o
   4   7   4       2373.45       2407.36        54.52 o
   5   7   4        665.45        690.84        23.38 o
   6   7   4        632.39        630.41        18.75 o
   7   7   4         14.53         10.22         3.69 o
   8   7   4       1070.25       1096.43        45.38 o
   9   7   4         36.50         28.76        14.67 o
  -6   8   4       3276.88       3038.71       118.76 o
  -5   8   4        176.26        170.43        18.96 o
  -4   8   4        511.73        454.13        28.32 o
  -3   8   4        479.31        570.79        30.45 o
  -2   8   4        785.39       1099.08        44.26 o
  -1   8   4       1124.75       1266.99        52.83 o
   0   8   4         40.07         32.64         7.05 o
   1   8   4        133.43        124.50        12.88 o
   2   8   4        690.06        710.30        25.24 o
   3   8   4          5.05          3.57         8.04 o
   4   8   4        355.90        369.28        21.56 o
   5   8   4       2811.97       2739.70        70.13 o
   6   8   4       7539.16       7730.33       178.86 o
   7   8   4       5195.10       5402.53       223.04 o
   8   8   4        117.76        138.52        22.30 o
   9   8   4         79.10         43.43        15.85 o
  10   8   4       1382.52       1319.45        78.65 o
  -5   9   4         67.60         89.42        23.75 o
  -4   9   4        780.87        839.49        75.85 o
  -3   9   4        104.80        109.47        15.15 o
  -2   9   4        493.55        746.78        88.44 o
  -1   9   4        812.88        855.06        37.94 o
   0   9   4       1642.65       1602.76        57.83 o
   1   9   4       3073.18       3023.82        81.04 o
   2   9   4       4824.26       4926.45       122.23 o
   3   9   4        103.99        103.14        11.44 o
   4   9   4         52.27         52.95         8.69 o
   5   9   4      11300.01      11060.65       256.70 o
   6   9   4      21909.07      21791.81       491.11 o
   7   9   4      10382.18      11089.74       457.23 o
   8   9   4          0.86         11.74        13.50 o
   9   9   4         25.72         31.11        18.20 o
  -4  10   4        407.74        433.84        33.73 o
  -3  10   4        518.70        659.87        80.12 o
  -2  10   4        404.06        626.56        78.79 o
  -1  10   4        378.30        335.73        26.06 o
   0  10   4       1827.44       1881.18        68.36 o
   1  10   4      13372.02      13003.86       305.32 o
   2  10   4       8407.15       8363.81       200.38 o
   3  10   4        362.80        357.89        19.96 o
   4  10   4        198.16        172.97        13.98 o
   5  10   4       1051.56       1058.58        35.03 o
   6  10   4       5014.21       5085.04       161.37 o
   7  10   4       3663.02       3876.18       177.84 o
   8  10   4         72.32        127.37        25.83 o
   9  10   4        382.67        294.65        38.74 o
  -3  11   4       1781.29       2450.69        90.05 o
  -2  11   4        424.84        644.71       109.49 o
  -1  11   4         49.96         83.89        48.96 o
   0  11   4         39.12         25.10        10.38 o
   1  11   4       1812.26       1859.64        64.28 o
   2  11   4       2264.56       2245.12        66.94 o
   3  11   4         64.73         27.55        14.97 o
   4  11   4       2384.99       2415.27        67.75 o
   5  11   4          2.53         15.67        13.21 o
   6  11   4        622.46        613.36        48.13 o
   7  11   4        643.44        719.59        54.59 o
   8  11   4          0.12         15.85        18.78 o
  -2  12   4        133.26        139.09        44.61 o
  -1  12   4        453.55        416.14        48.13 o
   0  12   4       1497.22       1425.81       144.39 o
   1  12   4        563.30        536.35        98.02 o
   2  12   4         61.55         69.15        13.26 o
   3  12   4          1.79         -8.31         8.31 o
   4  12   4         54.80         25.53        10.35 o
   5  12   4          9.04         -9.39        14.09 o
   6  12   4          3.88        -11.15        15.26 o
   1  13   4        503.85        440.50        28.20 o
   2  13   4         17.33          6.19        10.69 o
   3  13   4         70.82         60.56        13.68 o
   4  13   4        306.99        289.36        37.56 o
  -2  -9   5        976.62        944.18        86.87 o
  -1  -9   5       5202.75       5343.57       188.71 o
   0  -9   5       1992.61       2164.07        71.79 o
   1  -9   5        356.87        367.12        28.84 o
   2  -9   5         72.86         91.15        18.14 o
  -4  -8   5        642.11        727.86        70.43 o
  -3  -8   5        606.53        642.01        51.06 o
  -2  -8   5       1598.71       1604.29       107.70 o
  -1  -8   5        693.01        736.02        53.54 o
   0  -8   5        466.94        472.92        39.94 o
   1  -8   5         22.04         20.93        11.96 o
   2  -8   5          0.63          7.87        11.74 o
   3  -8   5        226.46        250.45        23.79 o
   4  -8   5        288.41        260.99        30.91 o
  -5  -7   5        755.88        755.98        74.54 o
  -4  -7   5        520.10        394.46        36.64 o
  -3  -7   5         73.71         68.59        19.85 o
  -2  -7   5         21.10         17.07        16.12 o
  -1  -7   5         39.80         13.38        10.19 o
   0  -7   5        138.15        145.10        21.89 o
   1  -7   5        512.67        513.25        28.24 o
   2  -7   5        274.42        231.43        21.48 o
   3  -7   5        255.57        287.74        23.28 o
   4  -7   5        126.99        168.77        21.24 o
   5  -7   5        635.39        610.83        43.53 o
   6  -7   5        172.09        108.12        24.86 o
  -6  -6   5        685.05        750.12        73.37 o
  -5  -6   5         28.97         51.15        17.15 o
  -4  -6   5        264.72        205.39        26.71 o
  -3  -6   5       1000.79        954.73        52.23 o
  -2  -6   5          0.88         47.71        67.79 o
  -1  -6   5         54.58         81.44        16.77 o
   0  -6   5       3861.37       3819.06       102.68 o
   1  -6   5       1645.04       1687.57        79.44 o
   2  -6   5          9.28         11.20        12.88 o
   3  -6   5        349.46        388.72        44.79 o
   4  -6   5       1627.93       1599.16        54.13 o
   5  -6   5       5065.93       5179.71       169.19 o
   6  -6   5       1751.31       1832.22        79.79 o
   7  -6   5         80.25         60.07        23.18 o
  -7  -5   5       6127.96       6437.83       214.97 o
  -6  -5   5       1056.99        961.44        83.35 o
  -5  -5   5          1.69          2.48        13.53 o
  -4  -5   5       1484.71       1591.79       103.30 o
  -3  -5   5          4.67         -2.48         7.92 o
  -2  -5   5         42.52         42.28         8.58 o
  -1  -5   5       1453.74       1422.92        74.53 o
   0  -5   5      13526.55      13619.96       318.07 o
   1  -5   5      10499.45      10614.78       251.12 o
   2  -5   5        809.13        854.37        33.25 o
   3  -5   5       1185.74       1128.69        40.36 o
   4  -5   5        384.25        424.68        34.80 o
   5  -5   5       9697.76      10293.63       246.68 o
   6  -5   5       5349.14       5236.72       170.06 o
   7  -5   5       1382.09       1317.99        77.48 o
   8  -5   5         74.35         59.47        21.37 o
  -7  -4   5       1307.03       1134.48        60.03 o
  -6  -4   5        154.78        132.88        21.64 o
  -5  -4   5          1.71         24.68        14.38 o
  -4  -4   5        705.89        705.64        41.20 o
  -3  -4   5         60.44         69.94         8.18 o
  -2  -4   5          1.16          0.42         4.64 o
  -1  -4   5       1694.73       1828.67        73.04 o
   0  -4   5      16968.43      16448.57       379.45 o
   1  -4   5      28595.62      27699.12       627.16 o
   2  -4   5       4067.66       4051.40       104.00 o
   3  -4   5        355.61        398.70        21.18 o
   4  -4   5        384.10        405.70        22.44 o
   5  -4   5       4959.11       5136.16       130.74 o
   6  -4   5       2606.15       2660.35       135.29 o
   7  -4   5          0.93         -8.51        12.65 o
   8  -4   5        975.83        891.48       133.53 o
  -8  -3   5         55.98         32.11        17.96 o
  -7  -3   5         21.32         16.55        15.42 o
  -6  -3   5        249.52        260.03        27.78 o
  -5  -3   5        214.29        200.66        32.28 o
  -4  -3   5        810.89        814.58        26.94 o
  -3  -3   5       2102.26       2226.61        51.17 o
  -2  -3   5        614.49        656.66        24.21 o
  -1  -3   5       3373.62       3406.51        87.71 o
   0  -3   5       7278.92       7063.28       170.45 o
   1  -3   5      15110.54      14587.15       336.11 o
   2  -3   5       1620.08       1653.36        49.11 o
   3  -3   5        137.43        120.25        12.09 o
   4  -3   5          2.33          4.15         6.39 o
   5  -3   5         23.99         44.78        13.10 o
   6  -3   5       1762.32       1728.54        69.95 o
   7  -3   5        350.73        310.01        30.18 o
   8  -3   5        837.04        763.93        47.34 o
   9  -3   5        384.66        363.09        56.64 o
  -8  -2   5        258.53        246.66        30.18 o
  -7  -2   5         26.41         17.97        15.02 o
  -6  -2   5        691.31        758.27        43.78 o
  -5  -2   5         12.61         11.62         6.81 o
  -4  -2   5        693.88        747.54        25.22 o
  -3  -2   5        384.38        400.58        16.41 o
  -2  -2   5       2910.34       2976.55        76.57 o
  -1  -2   5       1962.26       1962.16        54.15 o
   0  -2   5        325.08        352.93        20.02 o
   1  -2   5        880.57        928.09        31.62 o
   2  -2   5         63.22         67.85         9.11 o
   3  -2   5        580.51        625.53        24.71 o
   4  -2   5         34.83         33.02         9.10 o
   5  -2   5         48.70         43.78         6.67 o
   6  -2   5        242.49        260.03        15.88 o
   7  -2   5        500.13        458.52        56.93 o
   8  -2   5         57.52         56.91        17.22 o
   9  -2   5        589.80        593.71        41.90 o
  10  -2   5         30.55         51.65        21.72 o
  -8  -1   5          0.43          6.21        16.53 o
  -7  -1   5       1183.61       1234.63        60.21 o
  -6  -1   5       8913.16       9314.25       287.41 o
  -5  -1   5       2665.99       2646.97        70.28 o
  -4  -1   5        372.42        367.69        16.94 o
  -3  -1   5        754.47        792.48        30.44 o
  -2  -1   5      11189.50      11339.31       273.67 o
  -1  -1   5       8183.63       8216.36       192.16 o
   0  -1   5        686.82        653.17        23.63 o
   1  -1   5       3489.33       3522.77       103.36 o
   2  -1   5       2537.85       2610.83        68.62 o
   3  -1   5          0.25          2.18         5.41 o
   4  -1   5        416.03        408.46        18.64 o
   5  -1   5        368.50        347.24        17.27 o
   6  -1   5       2353.54       2326.77        53.31 o
   7  -1   5       2964.61       2999.69       131.77 o
   8  -1   5         17.09         11.71        13.40 o
   9  -1   5        868.50        870.51        69.85 o
  10  -1   5        533.53        527.22        45.06 o
  -8   0   5        144.63        143.21        44.02 o
  -7   0   5       3951.45       3901.22       138.56 o
  -6   0   5      18642.72      18401.80       423.84 o
  -5   0   5       5867.71       5797.91       148.32 o
  -4   0   5        267.76        264.33        21.91 o
  -3   0   5        673.51        653.90        22.56 o
  -2   0   5       7221.37       7169.16       168.39 o
  -1   0   5       5512.65       5258.15       125.33 o
   0   0   5       1298.00       1364.68        39.28 o
   1   0   5       2025.19       1903.50        61.51 o
   2   0   5       7976.78       7453.86       153.63 o
   3   0   5       3114.18       3184.36        70.82 o
   4   0   5          2.64          8.48         4.68 o
   5   0   5         48.81         34.77         6.20 o
   6   0   5      22025.18      21462.33       487.47 o
   7   0   5      17118.71      17295.14       487.67 o
   8   0   5       5354.67       5537.37       174.31 o
   9   0   5        208.93        250.68        28.86 o
  10   0   5        104.27         73.56        21.94 o
  -8   1   5          0.65        -40.50        40.50 o
  -7   1   5        946.33        881.17        47.83 o
  -6   1   5      10308.79      10315.60       244.64 o
  -5   1   5       4009.88       3906.07       165.19 o
  -4   1   5       1030.11       1048.23        33.11 o
  -3   1   5        649.93        662.61        22.79 o
  -2   1   5        433.31        443.33        17.27 o
  -1   1   5       4422.26       4463.43       113.23 o
   0   1   5        571.36        628.73        19.15 o
   1   1   5       8839.33       8493.35       172.03 o
   2   1   5      40981.19      37097.94      1256.37 o
   3   1   5       9904.25       9671.50       230.25 o
   4   1   5       6467.74       6404.70       132.84 o
   5   1   5        368.23        342.99        14.91 o
   6   1   5      12695.51      13189.51       303.10 o
   7   1   5      15635.15      16165.98       370.86 o
   8   1   5       3391.99       3622.38       120.59 o
   9   1   5        596.65        646.74        47.84 o
  10   1   5        232.93        239.04        31.38 o
  11   1   5        265.48        210.71        38.74 o
  -8   2   5          0.49          1.76        45.19 o
  -7   2   5         22.93         35.09        16.63 o
  -6   2   5        208.53        211.59        20.84 o
  -5   2   5       2432.66       2373.13        66.07 o
  -4   2   5        105.97         96.04         9.74 o
  -3   2   5        382.64        384.14        16.41 o
  -2   2   5        109.25         85.60         7.72 o
  -1   2   5       1143.77       1279.06        35.84 o
   0   2   5       2902.70       3027.56        65.09 o
   1   2   5       1610.37       1592.99        36.93 o
   2   2   5      20278.31      18555.35       492.38 o
   3   2   5      12705.43      12665.29       224.97 o
   4   2   5        422.79        442.35        12.67 o
   5   2   5        638.80        653.58        17.83 o
   6   2   5       2673.26       2783.81        55.85 o
   7   2   5       2112.61       2280.84        52.84 o
   8   2   5         48.53         64.40        15.96 o
   9   2   5          2.67          2.54        18.20 o
  10   2   5         51.27         43.52        22.60 o
  -8   3   5        511.22        503.26        38.86 o
  -7   3   5        509.60        502.32        35.12 o
  -6   3   5       1109.66       1084.96        39.81 o
  -5   3   5        149.02        120.96        12.62 o
  -4   3   5         13.11          2.39         5.66 o
  -3   3   5       1486.87       1467.34        42.40 o
  -2   3   5       1146.05       1191.41        49.96 o
  -1   3   5       5264.30       5242.64       124.46 o
   0   3   5       5878.36       5815.23       119.16 o
   1   3   5       1211.96       1159.53        27.97 o
   2   3   5       1446.20       1441.52        32.59 o
   3   3   5        694.67        639.22        24.90 o
   4   3   5          9.96        152.02        15.85 o
   5   3   5        233.61        244.56        10.03 o
   6   3   5         29.71         29.85         4.96 o
   7   3   5       1618.11       1642.03        40.31 o
   8   3   5        577.60        545.05        36.10 o
   9   3   5        230.13        230.39        27.16 o
  -8   4   5        493.83        466.65        41.82 o
  -7   4   5        220.94        182.14        25.44 o
  -6   4   5        247.94        232.38        19.63 o
  -5   4   5       3205.27       3155.74        86.36 o
  -4   4   5       1009.34        999.45        34.71 o
  -3   4   5       1005.10        988.52        32.85 o
  -2   4   5        551.39        622.58        27.77 o
  -1   4   5       6367.82       6366.08       150.39 o
   0   4   5      29432.66      28455.71       558.93 o
   1   4   5      11650.29      11336.56       226.07 o
   2   4   5        126.37        115.73         8.36 o
   3   4   5       1678.36       1709.61       110.05 o
   4   4   5       1468.76       1432.23        46.61 o
   5   4   5         59.09         61.96         8.27 o
   6   4   5         14.82         16.43         5.93 o
   7   4   5        886.88        923.69        26.14 o
   8   4   5          1.09         10.36         6.49 o
   9   4   5        300.93        285.32        23.98 o
  -7   5   5          0.91         12.73        14.31 o
  -6   5   5        513.69        501.40        27.37 o
  -5   5   5       6971.57       6849.72       170.15 o
  -4   5   5       6756.83       6791.08       166.60 o
  -3   5   5        142.53        144.16        14.34 o
  -2   5   5        729.22        709.62        34.72 o
  -1   5   5       7685.02       7609.78       194.25 o
   0   5   5      45343.48      40523.23      1496.34 o
   1   5   5      27755.71      26888.46       529.27 o
   2   5   5       1657.95       1624.30        37.14 o
   3   5   5        878.16        841.66        30.17 o
   4   5   5          5.92          3.06         4.14 o
   5   5   5          7.64          3.35        11.15 o
   6   5   5         38.93         48.60         5.48 o
   7   5   5       8252.29       8619.81       199.66 o
   8   5   5       9926.84      10229.27       235.39 o
   9   5   5       6588.08       7018.79       195.51 o
  -7   6   5         26.61         18.42        15.93 o
  -6   6   5        223.12        164.31        24.25 o
  -5   6   5       8506.15       8468.93       223.40 o
  -4   6   5      10787.20      10625.70       254.15 o
  -3   6   5        999.40        994.26        54.50 o
  -2   6   5         52.50         35.66         7.32 o
  -1   6   5        824.79        833.79        48.64 o
   0   6   5      17372.36      17242.42       392.79 o
   1   6   5       4819.99       4505.38       109.14 o
   2   6   5        357.88        326.61        12.84 o
   3   6   5       3885.84       3926.45        82.07 o
   4   6   5       2098.06       1975.09        43.30 o
   5   6   5       1675.37       1675.46        53.45 o
   6   6   5        451.45        455.44        16.57 o
   7   6   5       6203.97       6478.20       151.92 o
   8   6   5      15018.46      15587.93       353.89 o
   9   6   5       7298.55       7709.52       318.12 o
  -6   7   5        131.28        126.37        23.15 o
  -5   7   5       1033.00        978.41        47.31 o
  -4   7   5       4190.40       4206.16       112.68 o
  -3   7   5        372.74        318.65        20.05 o
  -2   7   5         56.94         56.17        17.25 o
  -1   7   5       1621.09       1728.37        51.12 o
   0   7   5         71.29         83.05        24.00 o
   1   7   5         63.03         45.98         6.76 o
   2   7   5        330.87        340.19        14.01 o
   3   7   5         98.26         81.12        11.13 o
   4   7   5        972.52        918.34        26.33 o
   5   7   5        259.28        250.39        10.47 o
   6   7   5        131.22        149.55         8.59 o
   7   7   5        818.86        786.97        26.59 o
   8   7   5       6387.03       6507.14       181.17 o
   9   7   5       4003.41       4275.89       186.65 o
  -6   8   5       1048.20       1014.76        60.96 o
  -5   8   5        299.67        300.43        25.02 o
  -4   8   5        123.90         94.08        22.92 o
  -3   8   5        163.90        145.53        19.38 o
  -2   8   5         93.98         69.05        11.15 o
  -1   8   5          2.40          1.30         5.77 o
   0   8   5         39.24         25.84         6.93 o
   1   8   5        282.12        266.00        15.37 o
   2   8   5        331.08        311.04        15.62 o
   3   8   5        325.22        338.56        15.81 o
   4   8   5        359.12        327.38        14.45 o
   5   8   5         17.41         10.71         4.15 o
   6   8   5        980.50       1011.57        29.90 o
   7   8   5        298.77        300.23        15.64 o
   8   8   5       1761.48       1808.96        91.56 o
   9   8   5        184.93        173.15        25.83 o
  10   8   5         20.29         14.09        15.26 o
  -5   9   5        749.91        795.65        52.93 o
  -4   9   5         10.04          4.47         9.84 o
  -3   9   5        192.66        184.60        19.92 o
  -2   9   5         71.16         68.91        12.08 o
  -1   9   5        144.09        128.55        14.34 o
   0   9   5         47.55         35.61        20.57 o
   1   9   5       3363.43       3364.76        88.94 o
   2   9   5       3825.06       3795.21        96.87 o
   3   9   5       2066.67       2045.78        56.37 o
   4   9   5          2.73         -3.36         4.15 o
   5   9   5       4175.18       4139.93       102.89 o
   6   9   5       4330.30       4467.37       130.95 o
   7   9   5       3220.12       3435.39       157.30 o
   8   9   5          0.91         -2.35        11.74 o
   9   9   5         49.71         41.67        17.61 o
  -4  10   5        404.91        362.14        30.70 o
  -3  10   5       1482.51       1969.99       149.67 o
  -2  10   5        270.73        309.84        66.81 o
  -1  10   5         11.83          6.50         8.91 o
   0  10   5        857.32        890.62        48.34 o
   1  10   5      16607.73      16664.87       386.65 o
   2  10   5      15803.78      15575.44       360.88 o
   3  10   5       7901.15       8130.93       193.44 o
   4  10   5         43.62         28.55         7.33 o
   5  10   5        156.86        152.70        12.77 o
   6  10   5       3927.76       4032.31       156.71 o
   7  10   5       1426.30       1655.77        89.80 o
   8  10   5        190.21        213.65        30.52 o
   9  10   5       1852.10       2076.02       109.17 o
  -3  11   5       4210.37       6074.66       334.27 o
  -2  11   5       1576.66       2257.22       176.67 o
  -1  11   5         31.25         20.47        10.88 o
   0  11   5         15.79          7.00         9.10 o
   1  11   5       6833.78       7142.09       177.59 o
   2  11   5      10827.14      10666.48       253.58 o
   3  11   5       1457.02       1443.03        73.11 o
   4  11   5        578.70        538.20        24.57 o
   5  11   5         12.76         18.47         8.00 o
   6  11   5        302.20        328.10        36.39 o
   7  11   5        396.28        423.77        43.43 o
   8  11   5        113.06        126.19        27.00 o
  -2  12   5        553.94        767.04       117.71 o
  -1  12   5        134.31        154.58        20.31 o
   0  12   5        700.61        640.80        37.86 o
   1  12   5        115.73        101.67        16.32 o
   2  12   5        976.01       1060.47        41.35 o
   3  12   5        958.77        959.47        37.53 o
   4  12   5         59.37         82.76        18.20 o
   5  12   5         10.28         -7.04        13.50 o
   6  12   5        114.59        120.32        25.83 o
   7  12   5         52.87         49.89        19.96 o
   1  13   5        230.63        238.00        23.83 o
   2  13   5          0.85         12.57        14.20 o
   3  13   5         91.72         85.71        18.78 o
   4  13   5         35.31         -9.39        14.67 o
  -2  -8   6         68.63         38.05        28.47 o
  -1  -8   6        299.41        170.80        51.65 o
   0  -8   6       1669.20       1679.31        73.32 o
   1  -8   6          3.69          3.71        12.48 o
   2  -8   6         82.63         63.07        16.70 o
   3  -8   6       1191.16       1211.87        50.43 o
  -4  -7   6       1046.10       1075.28        90.39 o
  -3  -7   6        237.12        250.63        49.30 o
  -2  -7   6        246.42        301.69        55.76 o
  -1  -7   6         46.11         50.70        13.59 o
   0  -7   6        555.82        585.11        31.93 o
   1  -7   6        842.72        859.32        44.55 o
   2  -7   6       1086.80       1171.35        46.31 o
   3  -7   6       2213.37       2351.00        74.09 o
   4  -7   6        377.09        356.61        27.24 o
   5  -7   6          0.67         10.63        16.53 o
  -5  -6   6          0.05          8.26        17.77 o
  -4  -6   6         63.40         34.16        24.36 o
  -3  -6   6         19.84         18.85        15.62 o
  -2  -6   6        106.94        103.53        20.73 o
  -1  -6   6        646.22        655.59        44.47 o
   0  -6   6          4.44         10.05         9.61 o
   1  -6   6         32.95         25.44        20.84 o
   2  -6   6         67.46         74.94        14.20 o
   3  -6   6        188.37        163.95        41.83 o
   4  -6   6         12.45         12.49        10.67 o
   5  -6   6        913.71        877.65        50.06 o
   6  -6   6         52.83         15.25        18.49 o
  -6  -5   6        216.78        214.90        75.42 o
  -5  -5   6         26.36         19.46        16.04 o
  -4  -5   6       1190.21       1192.71        59.58 o
  -3  -5   6        286.47        237.71        42.26 o
  -2  -5   6        199.61        193.03        15.41 o
  -1  -5   6        185.98        184.22        15.56 o
   0  -5   6       3153.37       3037.32        85.82 o
   1  -5   6       8597.18       8732.38       212.17 o
   2  -5   6        319.90        328.36        22.72 o
   3  -5   6        533.53        497.59        30.96 o
   4  -5   6         53.32         52.50        32.16 o
   5  -5   6       2953.41       3030.51       105.58 o
   6  -5   6       1676.22       1635.81        71.99 o
   7  -5   6        247.83        189.11        29.28 o
  -6  -4   6         16.64         14.90        15.42 o
  -5  -4   6       1626.75       1561.82        71.09 o
  -4  -4   6       4995.80       5177.42       261.48 o
  -3  -4   6       3775.25       3967.41       101.98 o
  -2  -4   6         29.10         27.71         7.22 o
  -1  -4   6          1.44         -6.14        12.94 o
   0  -4   6       6948.70       6873.85       170.07 o
   1  -4   6      17792.00      17853.48       413.02 o
   2  -4   6       3769.93       3897.36       102.84 o
   3  -4   6         64.97         94.44        12.13 o
   4  -4   6          7.69          3.18         8.49 o
   5  -4   6       3690.03       3905.96       104.66 o
   6  -4   6       2233.79       2338.56        89.91 o
   7  -4   6         26.00         15.11        13.94 o
   8  -4   6        740.91        839.75        52.77 o
  -7  -3   6          3.42         -2.52        15.91 o
  -6  -3   6         19.82         11.03        13.42 o
  -5  -3   6       1952.10       2115.08        86.08 o
  -4  -3   6       9558.11       9175.57       318.42 o
  -3  -3   6      10508.79      10420.10       244.52 o
  -2  -3   6        273.34        279.25        37.60 o
  -1  -3   6        661.69        671.88        37.12 o
   0  -3   6       4183.14       4205.19       106.68 o
   1  -3   6      15469.86      15101.61       350.20 o
   2  -3   6       3848.78       4035.16       104.49 o
   3  -3   6        155.69        129.11        20.20 o
   4  -3   6        492.39        453.09        23.31 o
   5  -3   6         67.33         47.97        10.15 o
   6  -3   6          0.05         12.82        11.84 o
   7  -3   6         35.40         31.14        15.78 o
   8  -3   6       2730.32       2671.29       102.29 o
   9  -3   6       5168.50       5495.00       183.17 o
  -7  -2   6        292.05        320.15        51.94 o
  -6  -2   6          0.05          6.21        13.42 o
  -5  -2   6       2160.39       2044.53       156.71 o
  -4  -2   6       4411.08       4284.04       107.89 o
  -3  -2   6       9803.91       9944.35       233.32 o
  -2  -2   6        643.42        677.38        41.77 o
  -1  -2   6        558.26        538.46        22.22 o
   0  -2   6        226.02        243.78        14.78 o
   1  -2   6        111.61        108.64        15.36 o
   2  -2   6        119.84        144.47        25.47 o
   3  -2   6       1020.75       1055.83        36.27 o
   4  -2   6        442.22        405.92        34.80 o
   5  -2   6        223.75        198.17        18.35 o
   6  -2   6         18.58         23.53        10.92 o
   7  -2   6        378.18        320.77        30.04 o
   8  -2   6        299.75        274.88        30.14 o
   9  -2   6       4105.80       4192.78       145.92 o
  -7  -1   6          7.85         -3.20        13.74 o
  -6  -1   6       1556.65       1528.34        68.42 o
  -5  -1   6        607.10        606.87        24.02 o
  -4  -1   6         44.97         47.09         8.47 o
  -3  -1   6       1283.99       1304.35        66.58 o
  -2  -1   6        168.43        191.37        12.16 o
  -1  -1   6          1.20          7.76         4.96 o
   0  -1   6        312.38        324.56        29.06 o
   1  -1   6        389.45        439.88        19.16 o
   2  -1   6        209.26        231.45        15.87 o
   3  -1   6        214.87        204.62        24.12 o
   4  -1   6         28.83         34.90         8.05 o
   5  -1   6        736.69        762.81        28.82 o
   6  -1   6        544.71        522.04        23.27 o
   7  -1   6        523.66        560.92        36.57 o
   8  -1   6         10.51          3.55        12.79 o
   9  -1   6       1314.40       1302.15        73.37 o
  10  -1   6         34.33         21.85        20.54 o
  -8   0   6          1.72         -8.22        34.04 o
  -7   0   6       1190.34       1159.53        85.69 o
  -6   0   6       8052.45       8374.88       264.92 o
  -5   0   6       4837.49       4992.63       172.67 o
  -4   0   6          5.05         11.24         6.21 o
  -3   0   6        237.75        247.70        27.11 o
  -2   0   6        993.09       1032.13        32.38 o
  -1   0   6          2.55          1.44         4.35 o
   0   0   6         95.78         92.72        18.26 o
   1   0   6        323.82        331.11        16.16 o
   2   0   6       6123.74       5690.35       146.53 o
   3   0   6        187.15        169.78        14.35 o
   4   0   6        655.59        684.26        25.49 o
   5   0   6        732.54        738.29        27.29 o
   6   0   6       4238.30       4268.94       132.97 o
   7   0   6       6907.26       7216.59       217.24 o
   8   0   6       4011.58       4065.26       134.88 o
   9   0   6          8.71         21.81        15.78 o
  10   0   6          2.04        -15.50        15.50 o
  -7   1   6        863.70        794.64        49.21 o
  -6   1   6       4590.09       4686.66       121.72 o
  -5   1   6       6895.96       6978.69       169.80 o
  -4   1   6        245.37        247.68        27.67 o
  -3   1   6        737.53        742.56        26.20 o
  -2   1   6       1857.21       1903.90        52.24 o
  -1   1   6        509.51        535.71        20.23 o
   0   1   6       1635.52       1721.84        47.40 o
   1   1   6       3469.72       3464.68       124.39 o
   2   1   6      35628.16      32920.83       645.75 o
   3   1   6      24362.81      23311.89       654.47 o
   4   1   6        621.66        606.27        20.65 o
   5   1   6        404.91        404.06        18.73 o
   6   1   6       2248.57       2203.85        76.20 o
   7   1   6      16468.23      16268.69       374.33 o
   8   1   6       3050.38       3110.49       107.50 o
   9   1   6         20.80         31.79        16.73 o
  10   1   6        494.77        526.65        63.39 o
  -8   2   6          7.76        -25.83        45.19 o
  -7   2   6        309.07        295.94        35.39 o
  -6   2   6       1449.16       1416.22        47.51 o
  -5   2   6       2442.30       2391.00        81.53 o
  -4   2   6         54.00         48.52         7.79 o
  -3   2   6        708.82        699.16        26.12 o
  -2   2   6      11335.45      11075.18       256.54 o
  -1   2   6       2927.48       3019.24        76.47 o
   0   2   6       1460.93       1469.87        41.18 o
   1   2   6      10148.48      10369.11       208.99 o
   2   2   6      46178.04      42803.18      1144.20 o
   3   2   6      31188.23      29639.29       604.79 o
   4   2   6        563.39        492.65        16.37 o
   5   2   6       1565.75       1583.47        38.08 o
   6   2   6          0.90          3.39         5.80 o
   7   2   6       2398.27       2494.47        68.37 o
   8   2   6        892.79        951.90        51.94 o
   9   2   6         28.27         14.40        17.31 o
  10   2   6       1760.93       1895.24       108.00 o
  11   2   6        220.08        104.48        32.87 o
  -7   3   6         13.19         10.45        12.70 o
  -6   3   6        690.85        720.93        32.53 o
  -5   3   6          7.15         20.90         7.82 o
  -4   3   6        180.49        172.61        13.97 o
  -3   3   6       1045.37        991.94        32.88 o
  -2   3   6       5780.45       5876.53       172.09 o
  -1   3   6       1880.57       1860.30        58.32 o
   0   3   6        289.86        295.17        13.46 o
   1   3   6         57.64         50.76         5.91 o
   2   3   6       9746.37       9723.60       195.26 o
   3   3   6       7458.93       7090.71       143.38 o
   4   3   6        294.58        307.70        11.31 o
   5   3   6        147.85        136.46         9.15 o
   6   3   6         40.32         45.73        12.61 o
   7   3   6        487.85        498.98        18.13 o
   8   3   6        744.80        754.17        27.65 o
   9   3   6        328.34        256.49        42.85 o
  -7   4   6         18.75          7.02        13.84 o
  -6   4   6        294.37        314.38        27.44 o
  -5   4   6        307.72        328.73        22.56 o
  -4   4   6       2028.38       2030.91        60.19 o
  -3   4   6        147.62        118.31        19.84 o
  -2   4   6        200.82        191.84        13.95 o
  -1   4   6        424.18        441.63        20.20 o
   0   4   6       1606.32       1562.60        43.00 o
   1   4   6         18.49         21.33         4.38 o
   2   4   6        104.67         91.36         7.45 o
   3   4   6       5072.91       5167.10       147.05 o
   4   4   6         19.76         15.95         5.42 o
   5   4   6         71.68         72.43         9.59 o
   6   4   6         33.77         33.38         7.60 o
   7   4   6        253.24        246.29        15.08 o
   8   4   6        408.72        364.76        18.67 o
   9   4   6        152.28        129.71        21.13 o
  10   4   6        307.04        290.54        31.70 o
  -7   5   6          3.33          0.47        15.49 o
  -6   5   6        494.93        488.65        28.49 o
  -5   5   6       3061.53       3121.74        88.20 o
  -4   5   6       9331.82       9202.03       273.53 o
  -3   5   6        926.35        901.73        32.36 o
  -2   5   6        136.98        162.86        13.10 o
  -1   5   6          0.91         -1.97         5.48 o
   0   5   6       6497.99       6350.70       224.25 o
   1   5   6       1012.65        971.90        25.78 o
   2   5   6        223.12        204.85        12.20 o
   3   5   6        388.29        389.22        18.46 o
   4   5   6        111.70        117.74        10.64 o
   5   5   6         54.70         70.77         8.79 o
   6   5   6          1.55          9.57        16.43 o
   7   5   6        957.43       1012.96        34.75 o
   8   5   6       5715.34       5961.77       170.86 o
   9   5   6       2878.29       3045.70        92.09 o
  -7   6   6        127.22        124.14        25.35 o
  -6   6   6        131.31        150.04        33.75 o
  -5   6   6       6202.73       6436.53       164.13 o
  -4   6   6      18682.04      18529.05       430.23 o
  -3   6   6       3909.98       3665.47        97.29 o
  -2   6   6        836.14        849.73        30.91 o
  -1   6   6          5.09         19.83        14.00 o
   0   6   6       3555.83       3403.61        86.78 o
   1   6   6       1911.59       1882.82        45.00 o
   2   6   6         17.09         14.08         3.89 o
   3   6   6      10286.94       9773.15       195.33 o
   4   6   6      13511.22      13341.65       364.50 o
   5   6   6       3822.40       3771.50       110.63 o
   6   6   6        929.12        981.78        35.94 o
   7   6   6        747.18        846.04        33.12 o
   8   6   6      11190.77      11929.79       328.04 o
   9   6   6       6489.42       7109.71       198.88 o
  -6   7   6        312.44        314.06        34.72 o
  -5   7   6       2038.03       2003.82        65.54 o
  -4   7   6      12533.78      12347.35       295.04 o
  -3   7   6       3171.32       3010.65        84.51 o
  -2   7   6         39.06         42.51         8.90 o
  -1   7   6        558.98        596.81        25.06 o
   0   7   6        425.70        407.45        19.16 o
   1   7   6          5.79          5.97         4.49 o
   2   7   6       2971.07       2957.70        66.03 o
   3   7   6      11482.22      11122.96       255.00 o
   4   7   6      21902.81      20717.95       466.88 o
   5   7   6       4915.90       5035.01       145.13 o
   6   7   6         69.80         59.62         7.82 o
   7   7   6        357.13        326.95        29.05 o
   8   7   6       6828.90       7307.27       205.75 o
   9   7   6       6992.34       7661.39       318.12 o
  -6   8   6        190.29        189.58        35.80 o
  -5   8   6         79.10         64.11        15.08 o
  -4   8   6         73.66         62.95        13.62 o
  -3   8   6         60.94         46.78        11.41 o
  -2   8   6        247.50        281.09        20.44 o
  -1   8   6          0.55          6.55         6.83 o
   0   8   6        221.62        207.60        29.42 o
   1   8   6         40.85         47.47         7.82 o
   2   8   6         31.28         23.93         5.70 o
   3   8   6       2661.88       2675.39        60.65 o
   4   8   6      13234.95      12914.54       258.49 o
   5   8   6       2823.70       2822.24        70.44 o
   6   8   6        277.33        260.20        15.55 o
   7   8   6         25.22         23.81         6.44 o
   8   8   6       1418.79       1550.87        51.94 o
   9   8   6        947.12       1062.96        62.80 o
  -5   9   6        496.81        434.44        41.37 o
  -4   9   6        107.73        117.75        16.88 o
  -3   9   6        468.23        436.43        26.68 o
  -2   9   6        610.34        638.86        33.28 o
  -1   9   6        506.96        487.90        32.96 o
   0   9   6         99.30         87.33        12.28 o
   1   9   6        774.06        781.40        30.53 o
   2   9   6        116.54         98.11        10.83 o
   3   9   6          1.23         -4.78         7.03 o
   4   9   6       2387.67       2363.79        62.93 o
   5   9   6       1198.06       1157.61        42.35 o
   6   9   6          1.45         -2.35         3.90 o
   7   9   6        536.36        518.75        23.18 o
   9   9   6        169.80        171.39        27.00 o
  -4  10   6          1.47          1.33        11.18 o
  -3  10   6        887.83       1052.95        48.61 o
  -2  10   6        308.53        303.38        25.32 o
  -1  10   6        482.87        532.61        53.04 o
   0  10   6         32.26         29.42        11.50 o
   1  10   6       5079.77       5064.76       129.15 o
   2  10   6      11484.50      11177.71       263.33 o
   3  10   6       2674.31       2567.33        70.20 o
   4  10   6          0.21         -2.66         4.66 o
   5  10   6          6.01          4.46         5.50 o
   6  10   6        134.12        118.70        12.07 o
   7  10   6         45.63         52.83        19.96 o
   8  10   6        235.22        225.39        31.11 o
   9  10   6       1016.76       1164.50        72.19 o
  -3  11   6       7272.23       9433.32       467.80 o
  -2  11   6       3948.46       5322.06       241.23 o
  -1  11   6        659.82        697.38        37.69 o
   0  11   6        274.09        258.15        21.75 o
   1  11   6       4708.41       4733.89       124.15 o
   2  11   6       9607.61       9659.26       231.72 o
   3  11   6       2413.99       2409.48        68.63 o
   4  11   6        122.03        119.34        14.31 o
   5  11   6       2535.58       2473.84       129.13 o
   6  11   6        463.24        428.85        24.27 o
   7  11   6        570.23        563.47        46.96 o
   8  11   6        468.31        485.99        45.19 o
  -1  12   6         64.27         71.41        16.54 o
   0  12   6        710.38        733.46        40.04 o
   1  12   6         69.38         50.35        13.29 o
   2  12   6       2685.05       2659.08        87.38 o
   3  12   6        419.67        453.00        25.28 o
   4  12   6         32.60         22.54        10.64 o
   5  12   6       2200.51       2287.69       103.60 o
   7  12   6        321.36        352.75        41.09 o
   1  13   6         34.70         16.61        14.01 o
   2  13   6        305.69        329.53        25.83 o
   3  13   6         18.37         25.09        12.59 o
   4  13   6         61.89         65.67        15.42 o
  -2  -7   7          1.02          0.75        17.24 o
  -1  -7   7         57.87         22.95        20.00 o
   0  -7   7         58.63         81.12        28.75 o
   1  -7   7          4.86         13.19        13.52 o
   2  -7   7       2885.66       2953.92       119.63 o
   3  -7   7       7780.11       8213.38       208.05 o
  -4  -6   7         41.39         28.53        18.56 o
  -3  -6   7        185.18        153.03        73.37 o
  -2  -6   7        737.08        751.29        72.19 o
  -1  -6   7       1607.84       1572.32        52.88 o
   0  -6   7        124.12        115.66        16.97 o
   1  -6   7         19.08         14.75        10.80 o
   2  -6   7        871.19        903.13        53.03 o
   3  -6   7       2235.74       2307.51        73.41 o
   4  -6   7       2703.74       2787.49        87.41 o
   5  -6   7        127.33        123.52        24.93 o
  -5  -5   7        361.49        306.73        33.84 o
  -4  -5   7        100.20        160.87        76.01 o
  -3  -5   7          3.14         -1.20        13.33 o
  -2  -5   7        170.20        166.72        14.97 o
  -1  -5   7          9.09         12.29         9.14 o
   0  -5   7         28.00         23.54        15.19 o
   1  -5   7       2600.95       2451.24        74.35 o
   2  -5   7         18.39         11.44         9.64 o
   3  -5   7        249.70        282.20        22.88 o
   4  -5   7        340.00        333.56        25.09 o
   5  -5   7          0.13          3.79        13.95 o
   6  -5   7        259.99        250.28        31.17 o
   7  -5   7        651.35        694.94        62.22 o
  -5  -4   7        430.24        474.39        40.51 o
  -4  -4   7       2558.58       2674.94       103.51 o
  -3  -4   7       3702.46       3766.38       133.86 o
  -2  -4   7        168.53        162.33        14.01 o
  -1  -4   7        905.03        930.83        39.00 o
   0  -4   7        438.15        470.43        23.84 o
   1  -4   7       5130.68       5121.00       132.82 o
   2  -4   7       2555.23       2643.96        76.81 o
   3  -4   7         83.62         77.41        12.95 o
   4  -4   7         15.61         -0.72         8.63 o
   5  -4   7         44.43         35.27        11.58 o
   6  -4   7        258.39        234.23        27.78 o
   7  -4   7         44.42         48.79        19.29 o
   8  -4   7        610.15        495.97        55.76 o
  -6  -3   7         70.71         51.53        25.53 o
  -5  -3   7       1185.09       1222.33        61.66 o
  -4  -3   7       7954.22       8072.71       255.43 o
  -3  -3   7       7348.70       7630.97       184.32 o
  -2  -3   7         44.39         48.06         8.97 o
  -1  -3   7        213.20        175.53        15.62 o
   0  -3   7        739.77        759.96        30.14 o
   1  -3   7       9892.89      10126.83       307.87 o
   2  -3   7       8062.74       8205.19       199.32 o
   3  -3   7        177.29        189.87        17.13 o
   4  -3   7        546.10        552.43        27.09 o
   5  -3   7       1260.96       1344.17        46.32 o
   6  -3   7          6.80        -11.25        11.25 o
   7  -3   7        438.18        454.77        37.93 o
   8  -3   7       2862.35       2918.66       110.63 o
  -6  -2   7          1.69        -11.23        13.21 o
  -5  -2   7       1580.55       1521.47        69.11 o
  -4  -2   7       7863.34       8114.13       255.21 o
  -3  -2   7      11706.60      11796.67       276.34 o
  -2  -2   7       3571.77       3895.10        99.96 o
  -1  -2   7         85.86         83.19        14.90 o
   0  -2   7        166.34        168.72        14.31 o
   1  -2   7        435.61        418.05        20.98 o
   2  -2   7        129.66        124.86        13.82 o
   3  -2   7        988.27       1011.69        65.35 o
   4  -2   7       2656.46       2660.69        86.62 o
   5  -2   7       7549.58       7476.07       182.47 o
   6  -2   7        533.67        483.45        25.90 o
   7  -2   7         87.58         81.23        18.02 o
   8  -2   7       1007.65       1037.49        55.31 o
   9  -2   7       7992.13       8204.68       255.29 o
  -7  -1   7       1990.87       2186.30        95.32 o
  -6  -1   7        151.04        145.25        36.10 o
  -5  -1   7        181.04        160.97        36.10 o
  -4  -1   7       2208.61       2152.61        76.99 o
  -3  -1   7        703.03        725.78        27.13 o
  -2  -1   7         68.57         68.03         8.96 o
  -1  -1   7         29.61         62.31        27.41 o
   0  -1   7        646.49        712.23        26.98 o
   1  -1   7       1923.06       2050.25        71.67 o
   2  -1   7          1.53          7.82         5.28 o
   3  -1   7        769.10        716.67        51.32 o
   4  -1   7       1268.90       1225.24        40.79 o
   5  -1   7       2991.30       3019.69        82.00 o
   6  -1   7        426.61        409.40        22.36 o
   7  -1   7          5.81          8.84        12.05 o
   8  -1   7       1007.57        977.81        51.28 o
   9  -1   7       3367.09       3531.83       126.27 o
  -7   0   7        147.56        142.58        27.25 o
  -6   0   7         26.35         23.11        17.04 o
  -5   0   7        266.84        272.19        16.32 o
  -4   0   7        208.25        179.94        12.89 o
  -3   0   7         69.68         56.19         9.23 o
  -2   0   7        540.29        576.88        41.62 o
  -1   0   7        110.16         97.89        15.46 o
   0   0   7        794.86        866.79        29.87 o
   1   0   7        174.44        176.35        14.19 o
   2   0   7         99.93         97.48        10.08 o
   3   0   7         91.37         90.04         9.91 o
   4   0   7        274.23        301.36        21.38 o
   5   0   7       2640.78       2609.23        72.00 o
   6   0   7         13.46         13.37         7.84 o
   7   0   7        281.03        256.03        26.82 o
   8   0   7          1.62          0.07        13.48 o
   9   0   7        227.43        210.88        28.49 o
  10   0   7         81.49         62.80        27.00 o
  -7   1   7         11.45          2.89        21.72 o
  -6   1   7          8.47          5.50        16.05 o
  -5   1   7        707.93        684.95        35.83 o
  -4   1   7        403.87        405.14        20.07 o
  -3   1   7         90.08         97.64        10.02 o
  -2   1   7       2525.41       2471.04        66.59 o
  -1   1   7        365.95        378.47        20.59 o
   0   1   7       1862.02       1854.57        59.25 o
   1   1   7         27.03         69.83        21.44 o
   2   1   7       7673.64       7777.83       183.74 o
   3   1   7       8328.42       7895.40       195.52 o
   4   1   7       1037.01       1057.98        33.37 o
   5   1   7          0.52          4.67         6.09 o
   6   1   7        346.91        337.19        18.90 o
   7   1   7       7202.85       7025.13       170.29 o
   8   1   7        326.56        303.44        33.46 o
   9   1   7          3.09         -2.76        13.67 o
  10   1   7        790.57        844.61        66.32 o
  -7   2   7          7.94         29.35        25.24 o
  -6   2   7         51.11         52.75        11.41 o
  -5   2   7        574.34        603.17        27.29 o
  -4   2   7          7.23          3.71         5.29 o
  -3   2   7       4732.10       4667.22       117.48 o
  -2   2   7      10527.02      10555.64       246.51 o
  -1   2   7       4168.99       4160.97       103.78 o
   0   2   7        393.95        415.86        28.01 o
   1   2   7       1252.63       1175.71        35.71 o
   2   2   7      16507.42      16567.28       330.63 o
   3   2   7      38817.39      36785.82       829.05 o
   4   2   7       2879.44       2708.99        83.70 o
   5   2   7          6.45         11.53         6.18 o
   6   2   7         18.94         14.30         5.85 o
   7   2   7        832.12        847.64        61.34 o
   8   2   7        148.44        140.64        20.93 o
   9   2   7        567.48        497.14        52.24 o
  10   2   7       4198.15       4423.22       204.26 o
  -7   3   7         75.57         17.02        48.13 o
  -6   3   7        423.14        412.35        25.67 o
  -5   3   7         68.48        100.80        13.32 o
  -4   3   7        808.81        752.48        35.70 o
  -3   3   7       9933.17      10000.14       236.11 o
  -2   3   7      26281.81      25351.31       575.54 o
  -1   3   7      16081.21      15554.65       356.59 o
   0   3   7        199.12        185.93        11.68 o
   1   3   7        142.41        130.17        10.30 o
   2   3   7       1542.18       1558.39        37.95 o
   3   3   7      11561.76      11294.43       226.42 o
   4   3   7        897.63        941.35        32.62 o
   5   3   7        495.93        496.26        16.37 o
   6   3   7       2390.92       2362.10        61.38 o
   7   3   7         54.40         51.77         9.66 o
   8   3   7          4.70         10.86         8.09 o
   9   3   7        206.17        301.10        32.28 o
  10   3   7       2731.48       2783.88       126.19 o
  -7   4   7        297.50        305.01        33.02 o
  -6   4   7       1030.88       1091.17        61.83 o
  -5   4   7        575.79        572.96        30.74 o
  -4   4   7         29.88         24.37        12.38 o
  -3   4   7       2612.32       2608.37        83.45 o
  -2   4   7       6247.54       6266.42       151.72 o
  -1   4   7       7162.47       7260.98       172.61 o
   0   4   7        262.96        275.21        14.65 o
   1   4   7          8.72          1.54         3.29 o
   2   4   7         16.22         14.14         4.78 o
   3   4   7        479.12        469.71        14.80 o
   4   4   7        375.06        421.43        26.12 o
   5   4   7        266.26        281.25        18.19 o
   6   4   7        217.12        211.69        16.54 o
   7   4   7        771.86        766.84        25.58 o
   8   4   7         38.78         37.42         9.52 o
   9   4   7        278.02        262.36        30.52 o
  10   4   7       2415.38       2183.43       103.89 o
  -6   5   7         21.03         11.25        11.04 o
  -5   5   7         55.18         73.81        13.66 o
  -4   5   7       2398.27       2412.85        70.96 o
  -3   5   7         20.18         12.56        10.87 o
  -2   5   7        525.69        605.97        25.21 o
  -1   5   7       2343.41       2423.00        66.32 o
   0   5   7        926.40        883.71        48.06 o
   1   5   7        644.38        650.69        20.26 o
   2   5   7          1.89          8.92         4.01 o
   3   5   7       2017.49       2063.55        53.43 o
   4   5   7        770.87        854.86        33.28 o
   5   5   7        568.13        540.26        24.95 o
   6   5   7        788.25        792.62        32.82 o
   7   5   7         12.40         27.24         8.32 o
   8   5   7        409.04        439.60        24.39 o
   9   5   7        353.06        341.60        32.28 o
  10   5   7         46.23         19.37        14.67 o
  -6   6   7         14.52         -2.24        21.13 o
  -5   6   7        670.54        687.37        33.16 o
  -4   6   7       4803.66       4702.19       124.16 o
  -3   6   7       1271.98       1278.66        43.88 o
  -2   6   7          0.80         -1.57         7.01 o
  -1   6   7       1046.26       1039.99        35.02 o
   0   6   7         13.66         11.84         5.06 o
   1   6   7         46.42         52.29        26.85 o
   2   6   7          1.61          4.07         3.76 o
   3   6   7        581.11        590.39        20.76 o
   4   6   7       3964.49       3848.43       113.98 o
   5   6   7        591.48        590.11        25.91 o
   6   6   7        388.04        407.66        21.06 o
   7   6   7        100.14         99.28        11.70 o
   8   6   7       5137.73       5413.70       157.17 o
   9   6   7       5830.92       6353.67       182.35 o
  -6   7   7          2.10         14.97        17.31 o
  -5   7   7        961.20        924.97        40.51 o
  -4   7   7       4483.18       4680.04       124.76 o
  -3   7   7       2949.64       2860.10        81.87 o
  -2   7   7        129.75         96.83        12.10 o
  -1   7   7       1379.36       1411.18        45.13 o
   0   7   7       3355.49       3324.76        87.32 o
   1   7   7        664.99        715.18        26.56 o
   2   7   7       3233.27       3292.04        72.89 o
   3   7   7       4985.64       4661.69       118.81 o
   4   7   7      29772.84      28549.05       770.09 o
   5   7   7       6608.90       6586.86       187.53 o
   6   7   7        195.04        176.72        14.97 o
   7   7   7        267.99        238.21        16.35 o
   8   7   7       2132.96       2366.18        75.70 o
   9   7   7       4016.74       4891.17       143.15 o
  -5   8   7         57.77         40.59        13.33 o
  -4   8   7         63.69         52.37        13.87 o
  -3   8   7        485.75        514.91        52.75 o
  -2   8   7        799.07        841.65        38.19 o
  -1   8   7       5873.17       5937.08       156.50 o
   0   8   7      11456.92      11569.55       272.48 o
   1   8   7        562.31        559.31        23.60 o
   2   8   7        140.73        140.60        11.95 o
   3   8   7       3654.17       3577.68        89.80 o
   4   8   7      15096.53      14496.30       330.28 o
   5   8   7       8563.95       8377.32       235.91 o
   6   8   7        204.77        195.65        21.42 o
   7   8   7       1244.25       1242.47        44.71 o
   8   8   7        161.69        191.14        14.41 o
   9   8   7       2011.56       2270.89       117.39 o
  -4   9   7        230.41        249.08        23.59 o
  -3   9   7         90.61         57.61        12.25 o
  -2   9   7        592.28        622.40        30.87 o
  -1   9   7        937.13        917.79        43.62 o
   0   9   7       4729.13       4642.73       120.13 o
   1   9   7        904.14        854.44        32.37 o
   2   9   7          7.11          4.42         5.60 o
   3   9   7        302.67        286.40        15.80 o
   4   9   7       7185.07       7139.74       168.72 o
   5   9   7       3740.58       3714.07       112.66 o
   6   9   7        176.48        148.78        13.54 o
   7   9   7         37.62         25.82         6.47 o
   8   9   7        523.84        503.60        46.96 o
  -4  10   7        170.21        153.42        21.97 o
  -3  10   7        197.75        185.94        26.18 o
  -2  10   7        621.90        624.29        32.22 o
  -1  10   7        278.06        268.90        21.45 o
   0  10   7       1298.61       1294.07        46.06 o
   1  10   7        170.71        151.50        31.70 o
   2  10   7         91.92         74.64        12.47 o
   3  10   7         19.45         26.59        13.18 o
   4  10   7         66.34         50.48        18.20 o
   5  10   7          3.23         -1.59         4.89 o
   6  10   7        618.28        566.73        81.88 o
   7  10   7         18.17         17.76        11.45 o
   8  10   7          7.77         -2.35        15.85 o
   9  10   7         13.67        -14.67        15.26 o
  -2  11   7       3460.40       4048.17       132.31 o
  -1  11   7        699.67        712.82        34.95 o
   0  11   7         12.73         12.78         9.28 o
   1  11   7         48.97         30.92        10.70 o
   2  11   7       1209.53       1146.54        45.85 o
   3  11   7        206.69        159.85        17.06 o
   4  11   7         24.20         26.28         9.68 o
   5  11   7        327.18        361.75        22.23 o
   6  11   7        246.82        238.00        17.50 o
   7  11   7        448.13        464.27        52.24 o
  -1  12   7        405.88        398.35        29.29 o
   0  12   7         18.35          7.43        10.26 o
   1  12   7        474.01        496.00        29.08 o
   2  12   7         57.01         58.08        12.61 o
   3  12   7         99.77        109.86        16.00 o
   4  12   7       1127.48       1156.95        48.57 o
   5  12   7       3629.87       3601.19       115.07 o
   6  12   7       2406.18       2503.91       139.69 o
   7  12   7        558.79        541.75        59.87 o
   1  13   7        694.11        656.22        40.48 o
   2  13   7        128.17        122.42        19.38 o
   3  13   7         68.05         50.73        14.38 o
   4  13   7        642.61        655.42        46.96 o
   5  13   7       5208.00       5678.82       173.66 o
  -2  -6   8       2441.46       2408.17       102.12 o
  -1  -6   8       3547.94       3708.67       139.87 o
   0  -6   8       1911.30       1994.90        64.92 o
   1  -6   8        478.06        419.48        30.61 o
   2  -6   8       1962.63       1968.76        67.73 o
   3  -6   8       6686.26       6835.57       177.71 o
   4  -6   8       5554.46       5772.95       154.05 o
  -3  -5   8         44.43         14.56        17.68 o
  -2  -5   8       1687.30       1708.19        77.94 o
  -1  -5   8       2426.03       2463.17        73.40 o
   0  -5   8       1967.56       1981.86        62.78 o
   1  -5   8         16.53         38.39        16.60 o
   2  -5   8        429.89        379.01        27.38 o
   3  -5   8       1290.49       1269.30        49.04 o
   4  -5   8        525.35        560.90        32.83 o
   5  -5   8        196.09        175.48        27.47 o
   6  -5   8         10.12         -7.04        17.61 o
  -4  -4   8         92.53         92.07        22.26 o
  -3  -4   8       1132.80       1101.15        58.18 o
  -2  -4   8         12.37         14.43        15.99 o
  -1  -4   8        408.66        375.05        22.07 o
   0  -4   8          0.94          6.45         7.96 o
   1  -4   8         24.84         26.28        14.56 o
   2  -4   8         95.43         58.75        12.90 o
   3  -4   8        317.33        315.11        23.67 o
   4  -4   8        226.13        199.35        19.68 o
   5  -4   8          4.23         16.33        10.06 o
   6  -4   8        176.04        116.21        31.70 o
   7  -4   8         28.45         29.72        46.96 o
  -5  -3   8          0.11         15.39        16.17 o
  -4  -3   8       1723.01       1736.42        77.47 o
  -3  -3   8       4003.88       4071.26       143.38 o
  -2  -3   8       1142.29       1233.35        41.28 o
  -1  -3   8         10.42         15.78         7.84 o
   0  -3   8         21.18         30.16         8.06 o
   1  -3   8        773.92        742.30        45.06 o
   2  -3   8        543.32        445.05        41.67 o
   3  -3   8        338.51        308.14        22.61 o
   4  -3   8        287.81        288.60        22.00 o
   5  -3   8       1340.47       1376.89        52.97 o
   6  -3   8         69.37         85.67        19.29 o
   7  -3   8         28.47         27.05        17.68 o
   8  -3   8        107.30         59.93        22.23 o
  -5  -2   8         86.51        106.01        31.11 o
  -4  -2   8       3133.63       3419.62       124.86 o
  -3  -2   8       8343.70       8436.30       202.77 o
  -2  -2   8       3207.33       3343.75       107.06 o
  -1  -2   8         17.05         24.08         8.01 o
   0  -2   8        340.03        316.40        23.66 o
   1  -2   8        159.25        136.76        13.90 o
   2  -2   8       1239.67       1279.86        42.72 o
   3  -2   8        441.91        420.72        24.44 o
   4  -2   8       9751.95       9993.20       240.39 o
   5  -2   8      15004.92      14953.96       351.11 o
   6  -2   8       3670.11       3603.78       223.27 o
   7  -2   8          0.58        -10.82        11.77 o
   8  -2   8        132.79        126.16        24.19 o
  -6  -1   8        362.71        385.83        38.92 o
  -5  -1   8          1.30         23.37        15.96 o
  -4  -1   8       1225.42       1234.29        59.92 o
  -3  -1   8       1090.27       1150.26        38.81 o
  -2  -1   8       1417.65       1449.22        69.99 o
  -1  -1   8        469.99        485.69        22.36 o
   0  -1   8       2238.02       2236.60        63.19 o
   1  -1   8        784.36        808.41        56.40 o
   2  -1   8        131.69        128.84        12.81 o
   3  -1   8        714.85        742.12        44.18 o
   4  -1   8       8127.29       8092.03       197.03 o
   5  -1   8      18503.64      18094.53       506.29 o
   6  -1   8       7922.00       7815.78       191.14 o
   7  -1   8          8.66          1.04        11.38 o
   8  -1   8        221.90        215.32        27.89 o
   9  -1   8       1009.86        955.67        55.15 o
  -6   0   8        570.08        557.14        46.96 o
  -5   0   8        103.21         95.34        21.13 o
  -4   0   8         68.12         53.46         9.30 o
  -3   0   8        557.14        564.51        24.61 o
  -2   0   8        296.27        296.50        17.12 o
  -1   0   8        256.01        239.79        15.29 o
   0   0   8        696.36        702.95        27.08 o
   1   0   8       2059.94       2147.42        60.59 o
   2   0   8          3.46         -0.17         5.55 o
   3   0   8        119.64        104.04        11.65 o
   4   0   8       4533.47       4399.92       110.93 o
   5   0   8       7420.23       7604.94       185.20 o
   6   0   8       6777.89       6591.94       162.99 o
   7   0   8        356.93        364.85        61.92 o
   8   0   8        341.06        342.64        31.83 o
   9   0   8        246.16        291.71        43.43 o
  -6   1   8        499.58        466.65        82.47 o
  -5   1   8         10.02         14.31         7.28 o
  -4   1   8         71.28         71.34        10.35 o
  -3   1   8        403.45        339.60        21.64 o
  -2   1   8         19.14         59.37        20.36 o
  -1   1   8          7.48         18.17         6.86 o
   0   1   8        905.29        905.42        31.49 o
   1   1   8        342.95        350.48        21.84 o
   2   1   8         10.02          1.27         5.85 o
   3   1   8       2239.62       2098.02        59.38 o
   4   1   8        391.60        415.73        20.04 o
   5   1   8        337.64        360.56        18.35 o
   6   1   8        170.16        172.80        25.24 o
   7   1   8         87.90         78.50        11.61 o
   8   1   8        370.78        375.80        31.88 o
   9   1   8        155.96        181.95        35.22 o
  10   1   8          2.64         17.02        22.30 o
  -6   2   8        531.65        491.49        45.54 o
  -5   2   8         53.38         47.70        10.69 o
  -4   2   8        198.58        192.33        24.67 o
  -3   2   8        422.42        399.94        20.55 o
  -2   2   8       3813.72       3789.64       121.68 o
  -1   2   8       2351.18       2230.23        83.25 o
   0   2   8        146.34        124.84        11.39 o
   1   2   8         38.22         46.54         7.68 o
   2   2   8       2875.40       2930.99        76.82 o
   3   2   8      11704.99      11867.06       275.01 o
   4   2   8       2676.38       2777.98        73.46 o
   5   2   8        246.94        241.29        15.43 o
   6   2   8        272.94        290.09        16.72 o
   7   2   8        143.86        131.43        12.22 o
   8   2   8        241.30        180.19        24.65 o
  -6   3   8       1416.30       1445.78        58.43 o
  -5   3   8        242.34        260.13        20.72 o
  -4   3   8         57.22         56.83         9.57 o
  -3   3   8       4843.41       4785.19       122.34 o
  -2   3   8      14448.20      14381.91       333.94 o
  -1   3   8      16478.25      15887.18       366.16 o
   0   3   8         16.68         28.86        13.86 o
   1   3   8        291.01        310.43        16.21 o
   2   3   8       1762.88       1798.07        50.62 o
   3   3   8       8093.71       8084.33       165.92 o
   4   3   8       1028.20       1015.88        28.41 o
   5   3   8       1004.28       1028.63        28.81 o
   6   3   8       4604.75       4642.08       113.44 o
   7   3   8       2155.44       2240.03        60.50 o
   8   3   8        216.78        160.48        19.96 o
   9   3   8        238.65        215.41        27.59 o
  10   3   8       2687.86       2618.95       122.08 o
  -6   4   8       3530.55       3474.34       102.09 o
  -5   4   8       2477.34       2476.88        76.11 o
  -4   4   8        188.09        159.21        16.23 o
  -3   4   8       2610.64       2642.64        74.71 o
  -2   4   8       8588.06       8789.45       209.96 o
  -1   4   8       8086.23       8099.49       216.70 o
   0   4   8        157.19        123.06        11.28 o
   1   4   8        929.62        994.12        33.38 o
   2   4   8         91.31         97.56         8.53 o
   3   4   8        304.89        277.21        12.61 o
   4   4   8        469.02        439.94        17.40 o
   5   4   8       1345.88       1422.94        51.22 o
   6   4   8       3848.54       3832.64       116.31 o
   7   4   8       9990.75       9844.65       276.80 o
   8   4   8         94.11        104.68        13.86 o
   9   4   8        644.38        641.53        45.19 o
  10   4   8       3047.49       2773.90       127.37 o
  -6   5   8       2118.51       2073.93        70.47 o
  -5   5   8        979.96        933.17        39.81 o
  -4   5   8         69.07         41.29        10.09 o
  -3   5   8          3.26          7.91         7.63 o
  -2   5   8        784.17        789.26        34.35 o
  -1   5   8       1175.19       1272.10        47.16 o
   0   5   8        377.18        373.90        45.49 o
   1   5   8        265.13        279.85        17.87 o
   2   5   8        150.78        152.67        26.58 o
   3   5   8        860.54        921.13        25.33 o
   4   5   8         92.89         91.29        17.31 o
   5   5   8       2467.69       2393.37        77.05 o
   6   5   8       4448.84       4472.67       133.08 o
   7   5   8       7993.45       8099.22       229.88 o
   8   5   8       1355.67       1318.47        49.67 o
   9   5   8          1.20          1.76        10.57 o
  10   5   8        216.93        240.06        30.52 o
  -5   6   8        666.37        676.38        34.47 o
  -4   6   8         16.81         15.67         9.36 o
  -3   6   8         12.92          7.46         7.44 o
  -2   6   8          2.76         -6.68         8.39 o
  -1   6   8        642.27        594.11        25.62 o
   0   6   8         28.43         19.36         6.62 o
   1   6   8        402.41        370.64        18.67 o
   2   6   8         21.05         20.63         5.42 o
   3   6   8        576.36        565.94        21.50 o
   4   6   8        254.63        231.99        17.61 o
   5   6   8        324.55        333.97        20.20 o
   6   6   8        160.82        143.61        13.90 o
   7   6   8       1224.03       1249.85        46.92 o
   8   6   8        869.16        893.17        37.91 o
   9   6   8        320.37        349.54        23.69 o
  10   6   8        136.11        150.84        23.48 o
  -5   7   8         60.34         80.51        15.46 o
  -4   7   8          0.28          1.80         8.44 o
  -3   7   8        385.60        385.10        24.08 o
  -2   7   8         23.50         19.39         7.97 o
  -1   7   8         11.88         56.42        21.18 o
   0   7   8       2643.02       2678.37        73.76 o
   1   7   8         83.38         74.35         9.29 o
   2   7   8          2.85          2.31         4.38 o
   3   7   8       1601.21       1484.63        44.88 o
   4   7   8       9145.45       8997.36       252.95 o
   5   7   8       6860.42       6856.41       196.22 o
   6   7   8        653.84        672.76        29.95 o
   7   7   8          5.36         -3.13        10.27 o
   8   7   8          6.79          8.67         7.47 o
   9   7   8        564.42        609.47        29.75 o
  -4   8   8        183.44        184.31        20.17 o
  -3   8   8          5.52         -1.10        10.08 o
  -2   8   8       2117.83       2147.63        66.26 o
  -1   8   8       7882.72       8046.65       196.64 o
   0   8   8      10894.92      10863.59       296.37 o
   1   8   8       1636.40       1564.25        54.38 o
   2   8   8        473.50        392.69        36.67 o
   3   8   8         98.51         90.19         9.58 o
   4   8   8       8957.96       8771.20       247.61 o
   5   8   8      10704.46      10161.36       284.63 o
   6   8   8        282.75        308.61        19.18 o
   7   8   8        334.67        313.16        19.46 o
   8   8   8          4.26          3.18         6.40 o
   9   8   8        323.09        358.04        25.24 o
  -4   9   8       1471.06       1545.79        58.07 o
  -3   9   8        255.95        243.73        22.08 o
  -2   9   8        740.56        748.93        34.72 o
  -1   9   8       5805.36       5873.39       149.98 o
   0   9   8      12870.18      12263.67       290.50 o
   1   9   8       1930.60       1864.58        84.49 o
   2   9   8        801.28        774.41        29.84 o
   3   9   8          0.27         15.41         6.75 o
   4   9   8       2351.98       2340.83        76.58 o
   5   9   8       6413.10       6398.22       185.40 o
   6   9   8        140.20        126.18        17.31 o
   7   9   8        187.67        146.80        19.96 o
   8   9   8       1111.77       1156.28        43.87 o
   9   9   8         83.32         49.89        21.72 o
  -3  10   8         16.06          6.14        11.47 o
  -2  10   8          1.87         -8.64         8.67 o
  -1  10   8       2749.80       2895.12        85.46 o
   0  10   8       5164.90       5194.60       135.20 o
   1  10   8       4805.89       5021.94       129.73 o
   2  10   8        259.51        269.79        21.67 o
   3  10   8          0.11          1.96         5.77 o
   4  10   8        217.29        204.43        17.29 o
   5  10   8         27.95         19.14         7.29 o
   6  10   8        415.16        420.92        23.28 o
   7  10   8       1106.57       1120.61        43.41 o
   8  10   8       1494.30       1456.80        92.15 o
   9  10   8        334.55        281.73        41.67 o
  -2  11   8        369.28        352.60        29.71 o
  -1  11   8         15.31          9.25        13.25 o
   0  11   8        141.37        116.73        16.29 o
   1  11   8        171.11        177.87        20.88 o
   2  11   8        100.01         90.35        15.26 o
   3  11   8        116.35        116.97        14.12 o
   4  11   8        456.09        458.58        25.95 o
   5  11   8        131.63        128.79        14.59 o
   6  11   8        179.32        204.02        17.89 o
   7  11   8         15.24         19.24        11.15 o
   8  11   8          7.33         12.91        19.37 o
  -1  12   8        442.40        424.80        33.76 o
   0  12   8          2.64          3.56        16.45 o
   1  12   8        218.57        199.54        22.26 o
   2  12   8        191.77        180.14        25.24 o
   3  12   8        821.88        865.16        40.93 o
   4  12   8        311.41        321.30        23.48 o
   5  12   8        633.22        709.07        35.01 o
   6  12   8       2265.52       2323.93        80.36 o
   7  12   8        159.23        197.80        38.74 o
   2  13   8       1517.45       1532.92        63.60 o
   3  13   8         30.76         51.78        13.90 o
   4  13   8        332.09        322.42        27.25 o
   5  13   8       2074.53       2370.08       139.69 o
  -1  -5   9       9797.25      10061.58       317.97 o
   0  -5   9       4526.85       4588.20       123.30 o
   1  -5   9        199.32        217.95        20.58 o
   2  -5   9          0.36          7.79        14.93 o
   3  -5   9        213.66        217.33        23.77 o
   4  -5   9         71.13         61.71        16.23 o
  -3  -4   9         59.75         51.13        20.20 o
  -2  -4   9        399.08        374.81        35.76 o
  -1  -4   9       2068.51       2061.66       100.36 o
   0  -4   9       1145.12       1119.04        42.95 o
   1  -4   9       1267.70       1224.87        45.16 o
   2  -4   9         54.66         66.18        12.91 o
   3  -4   9        342.88        340.28        26.60 o
   4  -4   9        104.22        104.41        17.06 o
   5  -4   9        566.60        540.94        37.16 o
   6  -4   9       1115.96        977.26        75.72 o
  -4  -3   9          7.86         16.32        16.76 o
  -3  -3   9        124.79        129.37        23.77 o
  -2  -3   9         28.23         41.52         9.34 o
  -1  -3   9        482.78        491.84        26.97 o
   0  -3   9        203.35        180.70        25.20 o
   1  -3   9        438.18        441.99        33.75 o
   2  -3   9        338.63        312.75        21.49 o
   3  -3   9          3.09         -3.69        16.14 o
   4  -3   9        293.06        294.51        23.28 o
   5  -3   9         48.10         80.98        15.11 o
   6  -3   9       1175.50       1211.36        73.07 o
   7  -3   9       1693.93       1689.55        77.08 o
  -4  -2   9        266.10        262.68        30.69 o
  -3  -2   9        645.84        681.83        44.25 o
  -2  -2   9       1377.95       1449.74        47.00 o
  -1  -2   9          4.69          8.66         7.04 o
   0  -2   9        144.82        170.08        15.60 o
   1  -2   9        429.40        399.87        22.67 o
   2  -2   9          5.17          3.83        10.16 o
   3  -2   9        108.24        115.51        14.02 o
   4  -2   9       1806.33       1807.23        59.23 o
   5  -2   9       4198.67       4132.93       138.98 o
   6  -2   9       1439.09       1433.29        65.02 o
   7  -2   9        475.22        438.98        37.77 o
   8  -2   9         24.79         11.91        17.46 o
  -5  -1   9         59.90         71.66        22.55 o
  -4  -1   9        432.49        425.81        38.17 o
  -3  -1   9       1101.05       1150.20        39.92 o
  -2  -1   9       1093.65       1093.84        38.10 o
  -1  -1   9        380.19        391.44        39.28 o
   0  -1   9       6840.14       7217.57       175.41 o
   1  -1   9       6872.29       6681.32       163.99 o
   2  -1   9       1561.79       1646.66        51.90 o
   3  -1   9         74.78         73.11        11.83 o
   4  -1   9       5423.98       5394.90       136.14 o
   5  -1   9      12727.78      12191.92       290.96 o
   6  -1   9       6116.35       6086.37       268.47 o
   7  -1   9        118.16        127.31        23.48 o
   8  -1   9        931.11        834.42        49.18 o
  -5   0   9         67.56         47.37        22.89 o
  -4   0   9        318.87        290.44        33.13 o
  -3   0   9         90.12         59.01         9.62 o
  -2   0   9          9.41         10.38         7.20 o
  -1   0   9       1731.85       1776.15        53.79 o
   0   0   9       9620.43       9909.35       235.05 o
   1   0   9      11017.20      11539.39       270.71 o
   2   0   9       2447.62       2430.67        68.84 o
   3   0   9        149.62        135.85        14.16 o
   4   0   9       3074.42       2872.49        79.15 o
   5   0   9       9134.68       9072.30       250.93 o
   6   0   9       5802.45       5757.15       181.47 o
   7   0   9          0.16          1.11        11.53 o
   8   0   9        149.17        141.28        23.61 o
   9   0   9        216.59        230.67        42.26 o
  -5   1   9         15.01          8.08        18.80 o
  -4   1   9        535.80        547.22        26.60 o
  -3   1   9        209.24        153.79        17.16 o
  -2   1   9         18.70         13.71         8.39 o
  -1   1   9        172.06        153.33        16.57 o
   0   1   9       7089.35       7177.72       173.64 o
   1   1   9       4636.47       4734.08       119.65 o
   2   1   9       4259.27       4295.70       122.95 o
   3   1   9        791.82        799.50        31.94 o
   4   1   9       1641.28       1650.20        50.99 o
   5   1   9       1971.16       1869.17        60.40 o
   6   1   9        812.42        823.04        31.18 o
   7   1   9         90.67         78.71        10.91 o
  -5   2   9        146.61        130.17        15.76 o
  -4   2   9        651.00        599.12        30.54 o
  -3   2   9          3.04          2.20         6.74 o
  -2   2   9         47.59         50.32        21.27 o
  -1   2   9        597.39        621.74        34.96 o
   0   2   9        432.59        420.91        21.36 o
   1   2   9       1939.53       2011.04        58.02 o
   2   2   9        520.32        471.28        42.05 o
   3   2   9          9.61         10.40         6.46 o
   4   2   9         86.94         71.60        10.11 o
   5   2   9        175.52        166.75        14.21 o
   6   2   9        422.62        429.72        21.33 o
   7   2   9        122.49         91.13        11.48 o
   8   2   9        706.60        659.73        45.78 o
   9   2   9         70.71         48.72        15.85 o
  10   2   9         92.10         78.06        21.13 o
  -5   3   9        174.68        182.62        18.56 o
  -4   3   9        533.23        527.90        27.05 o
  -3   3   9          1.30          6.39         7.33 o
  -2   3   9       3961.96       4024.25       105.89 o
  -1   3   9       9147.64       8923.48       249.89 o
   0   3   9        877.03        893.80        32.65 o
   1   3   9        637.77        609.55        27.18 o
   2   3   9        154.87        177.04        13.73 o
   3   3   9         10.26         11.79         5.75 o
   4   3   9         87.87        108.27        13.76 o
   5   3   9       2458.35       2512.80        67.76 o
   6   3   9       1759.38       1776.76        71.78 o
   7   3   9       2753.97       2794.64        90.94 o
   8   3   9         36.97         53.41        15.85 o
   9   3   9         37.51         49.30        17.61 o
  10   3   9        103.03        122.67        25.83 o
  -5   4   9       1621.50       1604.81        63.64 o
  -4   4   9        167.94        179.17        17.42 o
  -3   4   9        228.83        189.86        16.91 o
  -2   4   9       5674.03       5785.56       172.23 o
  -1   4   9       7657.36       7759.78       188.60 o
   0   4   9       2245.71       2273.10        64.60 o
   1   4   9       1229.79       1342.14        42.25 o
   2   4   9       1896.06       1954.86        55.35 o
   3   4   9       1078.94       1104.00        30.95 o
   4   4   9          1.93         -2.14         5.35 o
   5   4   9       3062.74       3034.40        77.54 o
   6   4   9      11068.20      11389.02       317.86 o
   7   4   9      12524.77      12512.74       350.99 o
   8   4   9       1039.77       1001.42        42.09 o
   9   4   9        161.19        164.34        25.83 o
  10   4   9          1.62         22.89        15.85 o
  -5   5   9       1676.59       1716.37        61.48 o
  -4   5   9          0.48          4.05         7.81 o
  -3   5   9        631.89        648.24        30.65 o
  -2   5   9        486.48        493.38        29.05 o
  -1   5   9        916.77        959.90        35.38 o
   0   5   9         42.98         48.91         8.66 o
   1   5   9       1658.68       1614.06        49.40 o
   2   5   9       1482.12       1529.10        45.60 o
   3   5   9       1514.18       1554.01        45.11 o
   4   5   9         10.85         11.67         8.80 o
   5   5   9       1177.66       1249.96        47.76 o
   6   5   9      14928.50      14809.42       409.37 o
   7   5   9      22108.47      22076.44       602.41 o
   8   5   9       4938.90       4920.92       147.83 o
   9   5   9         98.08         61.63        17.61 o
  10   5   9         33.85         27.59        17.02 o
  -5   6   9        544.05        568.44        38.39 o
  -4   6   9        184.29        202.93        20.16 o
  -3   6   9        167.65        178.48        17.55 o
  -2   6   9         30.10         45.95        13.60 o
  -1   6   9        691.24        637.42        38.32 o
   0   6   9        222.87        240.93        16.46 o
   1   6   9        717.46        701.30        28.08 o
   2   6   9       3086.92       3200.23        83.93 o
   3   6   9       3729.84       3672.07       115.62 o
   4   6   9         70.91         61.78        10.20 o
   5   6   9        828.52        784.35        56.05 o
   6   6   9       4993.75       5107.06       151.76 o
   7   6   9       6661.21       6801.47       197.09 o
   8   6   9       2157.08       2227.46        75.88 o
   9   6   9        122.36        159.06        24.06 o
  10   6   9          6.11         17.02        14.67 o
  -4   7   9        657.67        620.72        33.27 o
  -3   7   9        167.80        159.01        17.60 o
  -2   7   9        234.33        195.34        17.91 o
  -1   7   9        249.86        263.44        18.43 o
   0   7   9         32.64         27.12         8.47 o
   1   7   9         70.41         57.71         9.80 o
   2   7   9        623.47        639.54        26.13 o
   3   7   9        556.12        552.27        33.21 o
   4   7   9        738.71        703.89        31.67 o
   5   7   9       2500.31       2561.45        83.15 o
   6   7   9        287.37        267.55        19.33 o
   7   7   9         21.04         34.47         9.23 o
   8   7   9        376.54        374.62        23.54 o
   9   7   9         16.56          1.70         7.91 o
  10   7   9        293.89        336.32        32.28 o
  -4   8   9        313.21        301.83        59.80 o
  -3   8   9         36.99         22.05        10.79 o
  -2   8   9          3.12          0.01         6.59 o
  -1   8   9       1021.64       1013.57        39.24 o
   0   8   9       4691.77       4900.80       126.38 o
   1   8   9       3291.83       3127.42        85.19 o
   2   8   9         23.82          6.01         6.65 o
   3   8   9        576.63        509.12        26.06 o
   4   8   9       1127.70       1080.79        42.75 o
   5   8   9       2316.25       2334.03       100.95 o
   6   8   9          0.01          2.44         5.96 o
   7   8   9        560.45        547.28        27.58 o
   8   8   9        310.38        321.24        21.06 o
   9   8   9        123.49        114.07        23.18 o
  -3   9   9        144.82        159.85        19.85 o
  -2   9   9          1.30          0.62         8.13 o
  -1   9   9       4053.66       4092.48       112.27 o
   0   9   9       8918.01       8878.27       216.78 o
   1   9   9       5808.20       5825.77       146.92 o
   2   9   9        134.34        123.71        31.37 o
   3   9   9        388.91        372.24        31.99 o
   4   9   9        521.35        513.78        60.75 o
   5   9   9       1582.78       1643.68        58.65 o
   6   9   9          6.98         10.67         6.87 o
   7   9   9        321.98        333.10        21.29 o
   8   9   9       3380.88       3361.45       105.60 o
   9   9   9       1568.22       1723.86       101.54 o
  -2  10   9        371.95        302.52        25.21 o
  -1  10   9       1237.00       1300.32        50.83 o
   0  10   9       5008.45       4984.33       141.53 o
   1  10   9       3733.10       3682.78       100.49 o
   2  10   9          5.63         -1.76         5.72 o
   3  10   9        279.47        253.06        18.57 o
   4  10   9         89.06         65.24        13.50 o
   5  10   9        258.59        222.32        17.50 o
   6  10   9         21.72         28.22         8.50 o
   7  10   9       3957.12       3932.93       121.41 o
   8  10   9       5821.83       6059.63       178.22 o
  -1  11   9          8.78          4.04        10.59 o
   0  11   9        276.72        291.70        26.56 o
   1  11   9        248.73        235.58        21.72 o
   2  11   9         55.33         58.66        17.02 o
   3  11   9        778.15        812.56        37.78 o
   4  11   9        441.64        470.22        27.10 o
   5  11   9        712.07        718.29        33.50 o
   6  11   9         72.35         69.66        11.63 o
   7  11   9        564.59        576.08        29.86 o
   8  11   9       4025.80       4213.68       208.37 o
   0  12   9        611.78        554.52        35.50 o
   1  12   9        325.70        286.58        26.03 o
   2  12   9          1.55         -2.81         8.98 o
   3  12   9         19.22         46.68        26.12 o
   4  12   9          2.63          7.58         8.80 o
   5  12   9         40.20         33.58         9.11 o
   6  12   9       1138.73       1180.52        48.32 o
   0  -4  10        711.36        729.49        33.79 o
   1  -4  10          6.36         10.86        10.31 o
   2  -4  10        876.04        841.44        37.99 o
   3  -4  10       1022.96       1052.73        94.69 o
  -2  -3  10        120.37         97.93        24.36 o
  -1  -3  10         91.82         83.00        12.81 o
   0  -3  10          0.15         -4.59         8.25 o
   1  -3  10         55.97         60.93        12.01 o
   2  -3  10        613.24        602.06        30.29 o
   3  -3  10       1279.56       1287.93        47.20 o
   4  -3  10        946.96        985.79        39.93 o
   5  -3  10        451.77        450.01        49.49 o
  -3  -2  10        400.38        391.10        55.47 o
  -2  -2  10        219.89        251.13        29.83 o
  -1  -2  10          0.75          4.74         7.09 o
   0  -2  10         95.16         85.54        12.15 o
   1  -2  10         50.21         54.36        14.20 o
   2  -2  10        623.85        584.96        31.49 o
   3  -2  10       2835.03       2776.57       118.64 o
   4  -2  10        220.26        188.89        18.22 o
   5  -2  10         74.51         57.75        17.33 o
   6  -2  10         86.50         73.09        20.88 o
   7  -2  10        342.48        316.95        48.72 o
  -3  -1  10         42.58         42.53        17.81 o
  -2  -1  10          0.46          2.54         6.57 o
  -1  -1  10         13.51         13.03         8.23 o
   0  -1  10       2557.72       2663.65        75.43 o
   1  -1  10       1496.92       1467.36        48.09 o
   2  -1  10        384.37        410.46        32.05 o
   3  -1  10        933.29        914.22        36.30 o
   4  -1  10          8.58         17.52         8.88 o
   5  -1  10       2323.91       2196.60        66.54 o
   6  -1  10       1507.95       1434.41        63.58 o
   7  -1  10         58.02         27.42        16.90 o
  -4   0  10       1296.32       1354.78        70.45 o
  -3   0  10        408.57        398.72        27.49 o
  -2   0  10        208.07        208.22        17.16 o
  -1   0  10        662.49        680.11        28.97 o
   0   0  10      10937.63      11654.05       275.31 o
   1   0  10      16702.72      17033.25       394.57 o
   2   0  10       2369.40       2384.15        68.97 o
   3   0  10        663.49        599.46        27.81 o
   4   0  10         12.01         15.79         9.16 o
   5   0  10        596.57        542.52        28.54 o
   6   0  10       1581.67       1508.94        49.87 o
   7   0  10          8.39         22.25        12.23 o
  -4   1  10       3759.84       4094.79       151.38 o
  -3   1  10       1688.73       1887.65        59.29 o
  -2   1  10        157.19        172.62        26.44 o
  -1   1  10        365.38        379.70        36.65 o
   0   1  10       9319.49       9446.34       226.17 o
   1   1  10      12660.28      12894.30       302.46 o
   2   1  10       5953.17       5907.61       162.97 o
   3   1  10        108.39         79.40        11.27 o
   4   1  10        407.76        381.18        22.70 o
   5   1  10        366.47        340.97        22.19 o
   6   1  10        117.44         96.76        13.16 o
   7   1  10         33.64         36.98        11.74 o
   8   1  10       3067.82       3162.46       142.63 o
   9   1  10       2701.83       2476.91       119.15 o
  -4   2  10       1986.10       2003.50        64.23 o
  -3   2  10       1475.91       1508.98        50.89 o
  -2   2  10        398.01        362.58        21.44 o
  -1   2  10        145.88        118.83        16.67 o
   0   2  10       1857.36       1894.17        57.76 o
   1   2  10       6593.96       6681.14       298.95 o
   2   2  10       1167.00       1183.82        60.44 o
   3   2  10        273.07        239.21        17.57 o
   4   2  10         14.41         36.79         9.32 o
   5   2  10        428.40        390.03        21.55 o
   6   2  10       1734.20       1697.34        63.25 o
   7   2  10       1552.92       1474.90        57.11 o
   8   2  10       3372.11       3127.83       140.28 o
   9   2  10       3611.05       3538.69       157.30 o
  -4   3  10        678.05        655.30        52.09 o
  -3   3  10        893.93        909.09        36.79 o
  -2   3  10          0.01         17.17         8.63 o
   0   3  10         23.76         14.57        12.84 o
   1   3  10         28.60         20.45         8.25 o
   2   3  10          0.84          9.68        14.32 o
   3   3  10        418.58        375.91        20.23 o
   4   3  10        181.96        186.38        15.25 o
   5   3  10         79.64         92.46        18.34 o
   6   3  10        305.59        298.03        23.96 o
   7   3  10          0.86          1.17         7.81 o
   8   3  10        786.21        779.46        52.24 o
   9   3  10        743.32        665.01        48.72 o
  -4   4  10         76.95         68.37        13.43 o
  -3   4  10         29.03         42.25         9.96 o
  -2   4  10        551.12        518.23        29.18 o
  -1   4  10        254.34        272.35        24.21 o
   0   4  10        816.98        798.70        32.09 o
   1   4  10       1922.32       1985.83        59.19 o
   2   4  10        447.79        487.45        25.80 o
   3   4  10       1652.97       1631.26        50.74 o
   4   4  10        241.52        205.28        17.26 o
   5   4  10        264.81        225.54        20.44 o
   6   4  10       1288.85       1302.99        51.48 o
   7   4  10       3397.09       3409.09       213.65 o
   8   4  10        145.48        157.74        18.05 o
   9   4  10       1489.87       1490.84        79.82 o
  -4   5  10        266.42        259.56        23.11 o
  -3   5  10        409.05        433.52        28.29 o
  -2   5  10          9.43         19.42         8.21 o
  -1   5  10          0.24          6.60         8.27 o
   0   5  10         23.23         22.93         7.80 o
   1   5  10       2038.91       2170.57        63.29 o
   2   5  10      10065.53      10494.40       247.76 o
   3   5  10       7357.98       7486.81       207.02 o
   4   5  10         59.41         52.86         9.00 o
   5   5  10          0.22          3.46         7.90 o
   6   5  10       4627.51       4898.92       147.89 o
   7   5  10       7427.80       7385.74       214.83 o
   8   5  10       2976.95       2900.58        95.31 o
   9   5  10        319.56        339.25        35.80 o
  10   5  10        132.62        110.93        24.65 o
  -4   6  10         44.81         44.95        13.18 o
  -3   6  10        571.78        610.59        32.58 o
  -2   6  10        474.73        412.33        24.68 o
  -1   6  10         20.46         32.81         9.69 o
   0   6  10         96.58         84.94        15.04 o
   1   6  10       4339.66       4472.93       116.65 o
   2   6  10      16630.45      16747.72       387.01 o
   3   6  10      12668.00      12680.83       295.82 o
   4   6  10       2694.45       2601.04        86.13 o
   5   6  10        144.35        135.33        15.63 o
   6   6  10       2748.67       2925.38       125.31 o
   7   6  10       6810.95       6739.28       352.17 o
   8   6  10       1357.41       1407.52        56.05 o
   9   6  10        539.60        613.94        44.61 o
  -3   7  10        177.86        236.72        49.85 o
  -2   7  10        726.00        721.92        34.40 o
  -1   7  10        431.32        416.42        24.66 o
   0   7  10        268.43        264.26        18.72 o
   1   7  10        649.51        699.67        30.20 o
   2   7  10      10619.35      10421.79       247.47 o
   3   7  10       6388.95       6425.89       188.61 o
   4   7  10       1473.11       1387.42        53.01 o
   5   7  10         41.37         30.69         9.14 o
   6   7  10         97.62         81.74        12.49 o
   7   7  10         91.16         86.25        13.66 o
   8   7  10          0.32         -4.21         6.93 o
   9   7  10       1312.38       1342.63        53.31 o
  -3   8  10          1.66        -10.39        14.62 o
  -2   8  10        811.15        865.03        38.98 o
  -1   8  10          6.85         14.29        10.61 o
   0   8  10        818.61        879.21        36.19 o
   1   8  10        972.07        838.59        34.37 o
   2   8  10        227.09        186.06        16.33 o
   3   8  10        346.91        346.41        25.24 o
   4   8  10        424.42        457.35        26.13 o
   5   8  10         14.51         10.03         8.25 o
   6   8  10        613.36        634.11        31.24 o
   7   8  10         14.99         19.53         8.53 o
   8   8  10        218.71        232.65        20.51 o
   9   8  10         30.68         28.57        11.08 o
  -2   9  10        115.87        113.36        16.53 o
  -1   9  10        981.28        927.98        39.99 o
   0   9  10       2446.62       2383.02        72.86 o
   1   9  10       3171.90       3308.49        91.93 o
   2   9  10          2.45         -3.00         6.40 o
   3   9  10         77.61         53.95        14.09 o
   4   9  10        558.91        543.72        28.34 o
   5   9  10        447.65        452.45        41.38 o
   6   9  10        354.15        353.93        49.01 o
   7   9  10        805.48        817.03        36.91 o
   8   9  10        563.69        530.08        28.76 o
   9   9  10        181.33        171.03        17.92 o
  -1  10  10         16.41          5.56        10.86 o
   0  10  10       1996.59       1976.23        64.55 o
   1  10  10       2529.40       2525.83        87.43 o
   2  10  10         62.78         48.15        17.61 o
   3  10  10        610.52        616.20        42.55 o
   4  10  10        542.50        527.98        29.22 o
   5  10  10        681.32        622.75        30.82 o
   6  10  10        135.50        150.44        16.44 o
   7  10  10       3054.63       3040.92        98.86 o
   8  10  10       5573.40       6002.56       178.43 o
   0  11  10        417.09        338.88        28.12 o
   1  11  10        346.94        275.37        23.73 o
   2  11  10          0.10          1.64         7.82 o
   3  11  10       2448.13       2434.04        84.47 o
   4  11  10       4073.08       3889.90       122.80 o
   5  11  10       2379.32       2545.47       110.35 o
   6  11  10        165.35        165.69        17.10 o
   7  11  10       2013.70       2135.05       118.86 o
   1  12  10        278.31        279.27        26.27 o
   2  12  10        175.80        155.30        19.91 o
   3  12  10       1356.81       1319.28        55.67 o
   4  12  10       2561.06       2455.61        85.88 o
   5  12  10       1021.83       1005.93        44.30 o
   6  12  10         53.06         27.00         9.97 o
   2  -3  11       1313.42       1397.52        90.39 o
  -1  -2  11        670.25        688.17        31.39 o
   0  -2  11        356.27        339.13        42.09 o
   1  -2  11        935.81        971.47        38.60 o
   2  -2  11       1882.64       1874.09        60.85 o
   3  -2  11       4613.24       4621.94       185.99 o
   4  -2  11       2412.61       2419.71       131.49 o
   5  -2  11        204.50        224.55        21.53 o
  -2  -1  11         86.85         61.43        20.59 o
  -1  -1  11       1207.94       1206.79        43.43 o
   0  -1  11        297.79        300.09        20.56 o
   1  -1  11         40.75         41.26        10.97 o
   2  -1  11        103.31        103.37        14.09 o
   3  -1  11       1148.87       1054.17        50.78 o
   4  -1  11        106.05        129.29        30.06 o
   5  -1  11        131.38        151.63        17.87 o
   6  -1  11          4.10          8.52        11.74 o
  -2   0  11          0.06         -0.99         7.15 o
  -1   0  11        190.71        211.40        17.85 o
   0   0  11       1045.37       1084.78        39.75 o
   1   0  11       2853.67       2907.29        81.78 o
   2   0  11        919.18        934.69        36.79 o
   3   0  11         96.96         68.87        12.12 o
   4   0  11        327.74        284.15        23.53 o
   5   0  11        148.90        144.87        16.63 o
   6   0  11        129.78        125.38        16.26 o
   7   0  11          0.58         32.28        17.02 o
  -3   1  11       4180.17       4558.04       143.09 o
  -2   1  11        273.78        279.15        20.14 o
  -1   1  11        133.50        146.28        15.20 o
   0   1  11        748.02        813.22        37.56 o
   1   1  11       4652.80       4899.30       126.19 o
   2   1  11       1028.71       1001.84        37.87 o
   3   1  11        113.13         92.37        12.64 o
   4   1  11       1314.36       1267.57        44.62 o
   5   1  11        110.61         88.49        13.71 o
   6   1  11         70.27         82.47        14.76 o
   7   1  11         80.93         75.13        19.96 o
   8   1  11       1543.11       1464.43        82.17 o
  -3   2  11       5981.70       6530.70       167.09 o
  -2   2  11        465.64        461.25        26.17 o
  -1   2  11         11.91         11.72         7.58 o
   0   2  11        141.85        145.45        15.39 o
   1   2  11       2572.67       2672.17       113.07 o
   2   2  11        441.80        465.63        25.14 o
   3   2  11          1.34         25.94         9.99 o
   4   2  11       2463.18       2479.84        91.31 o
   5   2  11       2059.41       2115.83        63.32 o
   6   2  11        354.12        360.87        28.47 o
   7   2  11         32.14         23.02        11.00 o
   8   2  11       2370.16       2205.15       108.58 o
  -3   3  11       3735.88       3974.40       140.79 o
  -2   3  11       1286.45       1322.96        47.74 o
  -1   3  11        316.32        282.18        19.91 o
   0   3  11         21.71         10.50         7.91 o
   1   3  11         50.20         42.03        15.83 o
   2   3  11        455.23        421.00        22.93 o
   3   3  11       1967.58       2064.07        61.44 o
   4   3  11       5132.47       5291.97       153.72 o
   5   3  11       3130.41       3350.17       109.88 o
   6   3  11       1258.29       1240.75        62.51 o
   7   3  11          1.32         -4.22        11.15 o
   8   3  11        210.32        179.61        27.00 o
   9   3  11       3195.13       3283.96       149.08 o
  -3   4  11        373.71        360.38        37.63 o
  -2   4  11        117.46        122.85        22.23 o
  -1   4  11        375.08        406.79        32.38 o
   0   4  11         27.57         16.70         7.81 o
   1   4  11        349.93        323.21        20.45 o
   2   4  11        726.72        690.00        45.44 o
   3   4  11        105.76         91.69        11.99 o
   4   4  11        528.04        553.06        24.91 o
   5   4  11       1752.44       1733.22        78.94 o
   6   4  11         14.66         10.91         8.98 o
   7   4  11        111.49        113.77        16.48 o
   8   4  11         51.57         38.15        17.02 o
   9   4  11        540.62        592.81        46.96 o
  -3   5  11        161.09        175.92        24.36 o
  -2   5  11        481.66        505.42        38.06 o
  -1   5  11        628.36        635.68        38.33 o
   0   5  11        410.63        413.11        24.12 o
   1   5  11        326.93        350.42        42.61 o
   2   5  11       4079.66       4102.21       136.00 o
   3   5  11       1545.35       1641.87        51.41 o
   4   5  11         10.79          9.70         8.29 o
   5   5  11       2039.64       2217.23       124.14 o
   6   5  11          2.23          1.88         7.81 o
   7   5  11        862.03        861.74        40.73 o
   8   5  11        668.52        690.83        36.35 o
   9   5  11         21.69          1.17        14.09 o
  -3   6  11       1029.76        987.07        50.26 o
  -2   6  11       2847.46       2946.81        89.82 o
  -1   6  11        827.48        861.69        55.35 o
   0   6  11         75.41         68.43        12.61 o
   1   6  11       1106.35       1170.81        78.94 o
   2   6  11       9725.16       9599.26       282.03 o
   3   6  11       7531.57       7025.14       306.97 o
   4   6  11        626.31        611.22        32.68 o
   5   6  11       1498.07       1470.12        57.12 o
   6   6  11         86.37         92.92        14.98 o
   7   6  11        900.12        916.68        42.17 o
   8   6  11       1693.11       1660.46        63.09 o
   9   6  11        175.15        194.28        28.17 o
  -2   7  11       5183.48       5268.19       142.80 o
  -1   7  11       1394.36       1302.63        49.24 o
   0   7  11        471.23        477.28        26.96 o
   1   7  11        206.61        146.44        16.17 o
   2   7  11      11186.28      11925.62       338.54 o
   3   7  11      11865.76      12298.24       347.05 o
   4   7  11       1769.70       1729.05        72.78 o
   5   7  11        892.42        893.29        40.36 o
   6   7  11        596.83        562.67        30.86 o
   7   7  11         71.74        104.37        15.53 o
   8   7  11        224.57        174.45        19.29 o
   9   7  11        628.36        590.47        42.26 o
  -2   8  11       4982.95       5394.90       146.93 o
  -1   8  11       2160.96       2313.89       120.88 o
   0   8  11        107.33        101.32        25.82 o
   1   8  11         93.51         82.50        14.74 o
   2   8  11       1181.86       1279.66        52.06 o
   3   8  11       1313.60       1272.97        51.69 o
   4   8  11         14.99         20.03         8.22 o
   5   8  11        336.36        351.19        23.99 o
   6   8  11       1754.72       1721.38       109.47 o
   7   8  11        618.85        638.58        33.25 o
   8   8  11        488.38        488.62        54.88 o
   9   8  11        428.75        389.73        47.54 o
  -1   9  11        182.07        163.26        19.15 o
   0   9  11         36.42         26.26         9.79 o
   1   9  11        156.71        136.84        24.06 o
   2   9  11          7.46         -2.83         6.77 o
   3   9  11        107.87        108.12        14.65 o
   4   9  11         29.45         29.46        10.03 o
   5   9  11         74.73         77.22        15.55 o
   6   9  11         21.37         35.39        10.57 o
   7   9  11        136.36        147.30        17.15 o
   8   9  11        176.56        196.66        28.76 o
   0  10  11         14.18          6.32         9.15 o
   1  10  11        254.53        291.48        25.49 o
   2  10  11         48.05         43.78        11.50 o
   3  10  11        447.90        493.73        48.42 o
   4  10  11        368.90        368.40        25.14 o
   5  10  11        444.23        389.00        25.30 o
   6  10  11        109.71         87.43        17.02 o
   7  10  11          0.98         12.51         8.58 o
   1  11  11         20.46         20.05        10.79 o
   2  11  11         31.61         40.94        12.02 o
   3  11  11       3475.54       3285.73       163.17 o
   4  11  11       4437.18       4418.24       233.02 o
   5  11  11       2973.26       3152.85       104.08 o
   6  11  11         72.51         63.36        12.37 o
   1  -1  12         28.87         12.99         9.89 o
   2  -1  12        601.94        607.34        30.93 o
   3  -1  12       1576.64       1568.91        54.75 o
   4  -1  12       2059.13       2061.79        66.83 o
   0   0  12        374.40        366.65        23.61 o
   1   0  12        149.77        168.42        20.19 o
   2   0  12        130.02        124.86        15.85 o
   3   0  12         10.23         -7.05         8.71 o
   4   0  12         16.08         14.80        10.48 o
   5   0  12         69.11         52.16        12.17 o
  -1   1  12        257.51        259.04        21.00 o
   0   1  12         60.44         50.70        11.39 o
   1   1  12        643.45        662.60        30.76 o
   2   1  12        222.33        200.52        18.26 o
   3   1  12        154.59        160.71        16.87 o
   4   1  12         54.57         23.69        10.09 o
   5   1  12         61.58         33.73        12.89 o
   6   1  12        147.05         82.53        16.07 o
  -2   2  12        211.46        159.06        40.50 o
  -1   2  12        258.95        316.20        43.12 o
   0   2  12        756.95        833.07        35.38 o
   1   2  12        314.91        332.11        22.23 o
   2   2  12        378.14        414.16        24.36 o
   3   2  12          4.35          9.68         9.34 o
   4   2  12       1584.00       1560.68       110.26 o
   5   2  12       2321.93       2176.84       157.89 o
   6   2  12        139.60        145.18        34.92 o
   7   2  12          1.11         17.71        11.84 o
  -2   3  12        204.92        211.21        20.37 o
  -1   3  12         49.44         45.66        12.76 o
   0   3  12        804.27        750.39        43.64 o
   1   3  12        176.44        183.04        17.38 o
   2   3  12         36.38         29.20         9.87 o
   3   3  12        514.72        519.58        40.71 o
   4   3  12       4194.94       3899.22       127.01 o
   5   3  12       8922.73       8656.04       254.55 o
   6   3  12       2010.57       2078.57        89.51 o
   7   3  12         25.02         22.78        12.37 o
   8   3  12        265.40        227.73        31.11 o
  -2   4  12         26.91         56.40        16.75 o
  -1   4  12        167.70        172.46        19.21 o
   0   4  12       1628.90       1593.79        56.91 o
   1   4  12       2009.93       2004.45        63.31 o
   2   4  12        674.02        626.17        29.78 o
   3   4  12        669.01        658.46        30.40 o
   4   4  12       1788.73       1838.69       126.19 o
   5   4  12       6623.70       6767.66       203.47 o
   6   4  12        999.31        936.90        44.42 o
   7   4  12          0.32         -0.96         8.69 o
   8   4  12         64.64         44.02        18.20 o
  -2   5  12         12.50         16.16        11.28 o
  -1   5  12         62.32         72.15        14.39 o
   0   5  12        277.36        269.16        28.72 o
   1   5  12       1067.91       1123.38        46.20 o
   2   5  12         34.50         35.68        10.29 o
   3   5  12         34.11         56.53        17.31 o
   4   5  12        106.36         91.17        14.93 o
   5   5  12        762.29        758.49        38.87 o
   6   5  12        126.51         96.22        39.91 o
   7   5  12         10.78         -1.09         9.86 o
   8   5  12         12.44          5.13        10.95 o
  -2   6  12       1478.52       1666.51        99.78 o
  -1   6  12        464.76        426.10        29.86 o
   0   6  12         39.28         32.65        11.86 o
   1   6  12        290.41        330.07        24.99 o
   2   6  12        335.07        360.49        33.75 o
   3   6  12       1515.94       1582.09        88.04 o
   4   6  12        517.74        596.42        33.11 o
   5   6  12        192.44        183.12        20.30 o
   6   6  12          1.22          3.14        10.86 o
   7   6  12        408.57        407.51        28.23 o
   8   6  12          1.27         -2.82        13.21 o
  -1   7  12       2153.55       2079.20        70.59 o
   0   7  12          7.21         19.29        10.64 o
   1   7  12        655.97        618.06        63.98 o
   2   7  12       1548.70       1553.09        65.15 o
   3   7  12       3261.06       3423.48       147.03 o
   4   7  12        626.16        644.09        35.16 o
   5   7  12          6.80         15.12         9.51 o
   6   7  12        717.40        719.53        55.17 o
   7   7  12         17.17         38.68        11.62 o
   8   7  12         32.40         38.09        12.37 o
  -1   8  12       4702.02       5163.15       141.88 o
   0   8  12         79.15         62.52        13.84 o
   1   8  12         58.02         47.08        12.69 o
   2   8  12         24.07         24.51        12.62 o
   3   8  12        560.78        508.26        51.36 o
   4   8  12          0.46          0.00         7.81 o
   5   8  12       1581.70       1543.58        61.00 o
   6   8  12       3761.51       3755.37       121.93 o
   7   8  12       1237.28       1211.21        51.60 o
   8   8  12        290.31        263.92        32.28 o
   0   9  12         95.35        103.14        17.50 o
   1   9  12        250.06        235.24        23.63 o
   2   9  12        361.83        398.23        27.82 o
   3   9  12        295.11        330.07        24.92 o
   4   9  12       1058.00       1067.27        53.12 o
   5   9  12        544.82        554.88        33.50 o
   6   9  12       3147.42       3139.69       105.18 o
   7   9  12       1612.74       1553.15        81.29 o
   1  10  12        574.03        550.93        34.81 o
   2  10  12        202.43        215.97        22.42 o
   3  10  12        166.45        145.28        17.62 o
   4  10  12        113.25        102.55        16.17 o
   5  10  12        306.95        305.79        27.00 o
   6  10  12       1091.78       1121.91        48.97 o
   3  11  12         37.51         32.87        24.65 o
   4  11  12        769.15        762.55        54.29 o
   2   1  13         65.66         80.65        16.00 o
   3   1  13          0.51         -7.29         9.25 o
   4   1  13         17.80          1.76        22.89 o
   1   2  13         85.36        104.98        15.41 o
   2   2  13          2.13         -2.02         9.14 o
   3   2  13         85.25         93.92        16.35 o
   4   2  13        340.93        323.11        39.62 o
   5   2  13       1240.50       1159.41        76.89 o
   0   3  13        513.51        496.74        32.97 o
   1   3  13        458.78        513.11        29.04 o
   2   3  13         42.35         30.18        11.01 o
   3   3  13          6.22         14.66        11.44 o
   4   3  13       2738.84       2721.28       213.35 o
   5   3  13       9624.62       9352.36       274.86 o
   6   3  13       4243.72       3992.74       149.67 o
   0   4  13       2357.34       2536.74        81.34 o
   1   4  13       3685.38       3883.91       157.00 o
   2   4  13         43.83         34.42        11.90 o
   3   4  13        104.19         95.10        16.97 o
   4   4  13       2737.75       2644.67        95.14 o
   5   4  13      10743.38      10321.87       305.21 o
   6   4  13       4209.67       4152.86       135.96 o
   0   5  13       1913.00       1944.54       124.78 o
   1   5  13       3324.74       3224.65       108.73 o
   2   5  13        128.97        136.20        19.01 o
   3   5  13         57.65         55.72        14.37 o
   4   5  13         73.04         51.89        14.97 o
   5   5  13       1799.63       1817.30        71.41 o
   6   5  13       1685.31       1642.73        66.54 o
   7   5  13         42.08         23.29        24.36 o
   0   6  13        347.06        345.45        47.84 o
   1   6  13       1070.34       1116.00       162.00 o
   2   6  13         58.91         62.86        14.80 o
   3   6  13        186.22        173.97        20.61 o
   4   6  13          2.82          9.33        10.64 o
   5   6  13         49.22         41.56        14.67 o
   6   6  13          2.14         -2.08        14.09 o
   7   6  13          6.61         -1.11        10.33 o
   1   7  13        302.25        332.16        49.60 o
   2   7  13         29.29         12.36        10.31 o
   3   7  13        363.51        405.63        29.30 o
   4   7  13        109.46        119.24        19.08 o
   5   7  13        249.63        327.89        31.99 o
   6   7  13         79.67         44.78        13.42 o
   7   7  13          2.84         12.59        10.96 o
   1   8  13        112.47        101.23        17.38 o
   2   8  13        217.31        226.38        23.68 o
   3   8  13        410.72        440.23        30.73 o
   4   8  13          0.01         -2.16         9.11 o
   5   8  13        420.48        441.05        30.40 o
   6   8  13       2531.20       2695.36        95.47 o
   2   9  13       1642.76       1924.16       115.04 o
   3   9  13        627.56        634.48        37.68 o
   4   9  13        137.42        129.60        19.08 o
   5   9  13        620.69        643.30        48.72 o
                                                
