# Supplementary material for: Crystal structures and hydrogen-bonding analysis of a series of solvated ammonium salts of molybdenum(II) chloride clusters
Source: Acta Crystallogr E Crystallogr Commun. 2019 Oct 22;75(Pt 11):1705–11. doi: 10.1107/S205698901901380X (PMC6829717; doi:10.1107/S205698901901380X)
Supplement: Supplementary file 7 [file e-75-01705-3sup8.mol]

3
  --CCDC--071119    3D                              

 82120  0  0  0  0  0  0  0  0999 V2000
    8.9071    7.8173    6.7290 Mo     0
    7.4198    5.8927    5.7749 Mo     0
    6.5244    8.3321    5.8135 Mo     0
    6.6008    3.7456    6.5922 Cl     0
   10.8587    8.5438    5.4015 Cl     0
    9.7092    5.4916    6.6190 Cl     0
   10.0578    8.2591    8.8118 Cl     0
    8.0032   10.1183    6.6834 Cl     0
    6.8679    7.0312    7.8865 Cl     0
    4.5657    9.4187    6.7057 Cl     0
    7.1480    7.2030    3.5523 Mo     0
    8.6352    9.1276    4.5064 Mo     0
    9.5307    6.6882    4.4678 Mo     0
    9.4543   11.2747    3.6891 Cl     0
    5.1964    6.4765    4.8798 Cl     0
    6.3459    9.5287    3.6623 Cl     0
    5.9973    6.7612    1.4695 Cl     0
    8.0519    4.9019    3.5979 Cl     0
    9.1871    7.9890    2.3948 Cl     0
   11.4894    5.6016    3.5756 Cl     0
    3.0919    1.7320    2.6372 N      0
    2.7092    1.1030    2.1694 H      0
    4.5968    1.8150    0.8091 C      0
    4.8107    2.5779    0.2321 H      0
    3.8997    1.2714    0.3872 H      0
    5.4010    1.2706    0.9418 H      0
    4.1146    2.3071    2.1159 C      0
    4.8367    3.4144    2.7801 C      0
    5.6527    3.0677    3.1991 H      0
    4.2625    3.8142    3.4662 H      0
    5.0748    4.0945    2.1161 H      0
    3.2763    2.0025    5.0666 C      0
    4.2228    1.9531    5.0063 H      0
    2.4991    1.9397    3.9264 C      0
    1.1167    2.0106    3.9943 C      0
    0.5966    1.9673    3.2007 H      0
    0.6875    2.4131    7.6441 N      0
    1.0702    3.0421    8.1119 H      0
   -0.8174    2.3301    9.4722 C      0
   -1.0313    1.5672   10.0492 H      0
   -0.1203    2.8738    9.8941 H      0
   -1.6215    2.8745    9.3395 H      0
   -0.3352    1.8380    8.1654 C      0
   -1.0573    0.7307    7.5012 C      0
   -1.8733    1.0774    7.0822 H      0
   -0.4831    0.3309    6.8151 H      0
   -1.2954    0.0507    8.1652 H      0
    0.5031    2.1426    5.2147 C      0
   -0.4434    2.1920    5.2750 H      0
    1.2803    2.2054    6.3549 C      0
    2.6627    2.1345    6.2870 C      0
    3.1828    2.1778    7.0806 H      0
    4.6847   10.7826    0.9222 O      0
    3.1798    9.3300    1.9966 C      0
    3.4128    9.8505    2.7934 H      0
    3.3832    8.3842    2.1529 H      0
    2.2230    9.4314    1.8086 H      0
    3.9641    9.8189    0.8410 C      0
    3.8494    9.0659   -0.4442 C      0
    4.1367    9.6378   -1.1859 H      0
    2.9168    8.7957   -0.5828 H      0
    4.4175    8.2679   -0.4077 H      0
    1.7910    3.5032    0.5943 O      0
    1.6244    4.6336    0.2529 C      0
    2.7561    5.5225   -0.1131 C      0
    2.8785    6.2045    0.5841 H      0
    2.5694    5.9625   -0.9674 H      0
    3.5795    4.9931   -0.1921 H      0
    0.2662    5.1688    0.0617 C      0
   -0.0065    5.0409   -0.8750 H      0
    0.2594    6.1291    0.2679 H      0
   -0.3598    4.7035    0.6489 H      0
    1.0336    7.3719   -0.5943 O      0
    1.2002    6.2415   -0.2529 C      0
    0.0685    5.3527    0.1131 C      0
   -0.0539    4.6707   -0.5841 H      0
    0.2553    4.9126    0.9674 H      0
   -0.7548    5.8821    0.1921 H      0
    2.5585    5.7063   -0.0617 C      0
    2.8312    5.8342    0.8750 H      0
    2.5652    4.7461   -0.2679 H      0
    3.1845    6.1716   -0.6489 H      0
  1  2  1
  1  3  1
  1  5  1
  1  6  1
  1  7  1
  1  8  1
  1  9  1
  1 12  1
  1 13  1
  2  3  1
  2  4  1
  2  6  1
  2  9  1
  2 11  1
  2 13  1
  2 15  1
  2 18  1
  3  8  1
  3  9  1
  3 10  1
  3 11  1
  3 12  1
  3 15  1
  3 16  1
  5 12  1
  5 13  1
  6 13  1
  8 12  1
 11 12  1
 11 13  1
 11 15  1
 11 16  1
 11 17  1
 11 18  1
 11 19  1
 12 13  1
 12 14  1
 12 16  1
 12 19  1
 13 18  1
 13 19  1
 13 20  1
 21 22  1
 21 27  1
 21 34  1
 23 24  1
 23 25  1
 23 26  1
 23 27  1
 27 28  1
 28 29  1
 28 30  1
 28 31  1
 32 33  1
 32 34  1
 32 51  1
 34 35  1
 35 36  1
 35 48  1
 37 38  1
 37 43  1
 37 50  1
 39 40  1
 39 41  1
 39 42  1
 39 43  1
 43 44  1
 44 45  1
 44 46  1
 44 47  1
 48 49  1
 48 50  1
 50 51  1
 51 52  1
 53 58  1
 54 55  1
 54 56  1
 54 57  1
 54 58  1
 58 59  1
 59 60  1
 59 61  1
 59 62  1
 63 64  1
 64 65  1
 64 69  1
 64 74  1
 64 75  1
 64 79  1
 64 81  1
 65 66  1
 65 67  1
 65 68  1
 65 74  1
 65 80  1
 65 81  1
 65 82  1
 66 79  1
 67 79  1
 68 79  1
 69 70  1
 69 71  1
 69 72  1
 69 74  1
 69 76  1
 69 77  1
 69 78  1
 70 75  1
 71 74  1
 71 75  1
 72 75  1
 73 74  1
 74 75  1
 74 79  1
 75 76  1
 75 77  1
 75 78  1
 79 80  1
 79 81  1
 79 82  1
M  END
$$$$
