# Supplementary material for: Crystal structures and hydrogen-bonding analysis of a series of solvated ammonium salts of molybdenum(II) chloride clusters
Source: Acta Crystallogr E Crystallogr Commun. 2019 Oct 22;75(Pt 11):1705–11. doi: 10.1107/S205698901901380X (PMC6829717; doi:10.1107/S205698901901380X)
Supplement: Supplementary file 8 [file e-75-01705-4sup5.hkl]

#
# h,k,l, Fc-squared, Fo-squared, sigma(Fo-squared), status flag
#
data_4
_shelx_title ' scan_0mo in P-1 #  2'
_shelx_refln_list_code          4
_shelx_F_calc_maximum      248.94
_exptl_crystal_F_000       750.00
_reflns_d_resolution_high  0.8380

loop_
 _space_group_symop_operation_xyz
 'x, y, z'
 '-x, -y, -z'

_cell_length_a     9.8252
_cell_length_b    10.0933
_cell_length_c    12.6319
_cell_angle_alpha 107.395
_cell_angle_beta   91.881
_cell_angle_gamma  93.309

_shelx_F_squared_multiplier     1.000

loop_
 _refln_index_h
 _refln_index_k
 _refln_index_l
 _refln_F_squared_calc
 _refln_F_squared_meas
 _refln_F_squared_sigma
 _refln_observed_status
   2   0   0       4380.10       4656.17        55.64 o
   3   0   0      11162.68      11401.17       141.92 o
   4   0   0       5376.19       5274.83       119.98 o
   5   0   0       5888.06       6209.64       109.12 o
   6   0   0        912.57        856.60        22.20 o
   7   0   0        416.49        438.07        15.44 o
   8   0   0        820.71        758.61        22.88 o
   9   0   0       5602.33       5565.61       187.12 o
  10   0   0        564.47        617.45        38.38 o
  11   0   0        378.89        383.02        26.78 o
 -11   1   0        266.65        250.19        15.15 o
 -10   1   0       2998.86       3043.36        72.18 o
  -9   1   0      11150.65      11355.18       199.45 o
  -8   1   0       3204.96       3171.14        64.16 o
  -7   1   0         17.08         19.99         4.34 o
  -6   1   0        617.43        591.74        17.03 o
  -5   1   0         67.59         46.37         3.88 o
  -4   1   0       5365.67       5633.44        82.62 o
  -3   1   0       3556.65       3758.48        50.61 o
  -2   1   0       3181.25       3060.21        41.76 o
  -1   1   0      20639.91      20454.07       522.38 o
   1   1   0      18185.14      18613.65       224.83 o
   2   1   0        123.50        129.70         5.64 o
   3   1   0      16785.25      17912.77       208.37 o
   4   1   0       4275.11       4228.99        66.83 o
   5   1   0          0.64         11.13        11.20 o
   6   1   0        425.05        428.18        17.18 o
   7   1   0        475.95        455.07        20.98 o
   8   1   0          5.41          7.74         4.48 o
   9   1   0        201.10        165.33        14.54 o
  10   1   0         23.89         19.27         6.22 o
  11   1   0        374.78        332.40        17.90 o
 -11   2   0        311.80        314.67        16.33 o
 -10   2   0        351.59        322.87        16.15 o
  -9   2   0       2409.01       2450.34        53.83 o
  -8   2   0        824.59        855.76        24.25 o
  -7   2   0        260.47        252.31        14.06 o
  -6   2   0       1135.63       1117.05        26.45 o
  -5   2   0         12.40         22.68         6.22 o
  -4   2   0       2817.94       2927.91        44.29 o
  -3   2   0       5951.56       6088.17        73.10 o
  -2   2   0       1280.31       1251.39        16.84 o
  -1   2   0        624.92        636.16        13.67 o
   0   2   0       7201.57       7459.02        96.03 o
   1   2   0        972.54       1016.15        15.83 o
   2   2   0         98.09         85.03         4.14 o
   3   2   0        640.10        640.70        13.11 o
   4   2   0        940.36        964.86        20.45 o
   5   2   0        160.30        118.51         8.83 o
   6   2   0      13582.65      13716.67       232.30 o
   7   2   0       4257.42       4299.66        82.42 o
   8   2   0       2727.27       2714.15        57.79 o
   9   2   0        307.79        259.45        14.58 o
  10   2   0        163.67        186.75        21.15 o
  11   2   0        134.12        115.67        12.17 o
 -11   3   0        466.77        443.05        36.44 o
 -10   3   0        303.15        283.00        14.40 o
  -9   3   0        481.83        496.09        18.33 o
  -8   3   0        251.52        242.43        12.04 o
  -7   3   0       2093.60       2119.83        44.95 o
  -6   3   0       2360.38       2293.15        46.46 o
  -5   3   0        560.05        539.70        11.98 o
  -4   3   0        389.03        443.41         9.23 o
  -3   3   0      10049.69      10255.31       130.93 o
  -2   3   0       9552.76       9364.90       109.61 o
  -1   3   0       6335.53       6206.79        73.44 o
   0   3   0       3027.21       3359.43        41.46 o
   1   3   0         23.97         25.99         3.76 o
   2   3   0       3183.48       3357.51        47.53 o
   3   3   0         45.61         20.40         4.21 o
   4   3   0         17.21         28.07         4.46 o
   5   3   0       7142.19       7111.43       125.30 o
   6   3   0      24532.07      25230.36       417.76 o
   7   3   0      15083.29      15433.73       262.20 o
   8   3   0       2733.03       2860.31        61.11 o
   9   3   0         13.45         23.78         6.69 o
  10   3   0       1676.67       1615.11        43.03 o
  11   3   0        977.91       1108.77        35.26 o
 -11   4   0        127.31        129.43        21.52 o
 -10   4   0          0.12         -0.96        11.17 o
  -9   4   0        468.39        469.16        17.41 o
  -8   4   0       3908.39       3953.66        77.20 o
  -7   4   0      15214.78      15541.18       262.92 o
  -6   4   0       9401.20       9592.14       139.47 o
  -5   4   0       3556.13       3566.61        55.23 o
  -4   4   0       2573.90       2577.75        36.95 o
  -3   4   0      22310.80      22810.61       286.50 o
  -2   4   0      31414.30      31897.32       365.74 o
  -1   4   0       9782.79       9634.92       113.31 o
   0   4   0         55.73         68.77         3.50 o
   1   4   0         15.99         22.61         2.90 o
   2   4   0       1483.98       1528.99        25.07 o
   3   4   0         50.89         58.00         5.12 o
   4   4   0        699.94        747.24        23.22 o
   5   4   0        380.05        376.35        14.64 o
   6   4   0      11329.35      11695.52       201.46 o
   7   4   0      12886.66      13239.67       228.07 o
   8   4   0       3665.27       3564.71        73.25 o
   9   4   0          4.67          9.41         6.51 o
  10   4   0       1154.04       1239.98        36.67 o
 -10   5   0        116.57        138.20        20.63 o
  -9   5   0        388.51        362.02        26.89 o
  -8   5   0        325.60        329.19        13.84 o
  -7   5   0       4992.85       5048.13        94.96 o
  -6   5   0       2826.31       2872.78        56.72 o
  -5   5   0       3208.57       3143.19        49.91 o
  -4   5   0        195.48        183.15         8.21 o
  -3   5   0      10628.96      10978.14       140.66 o
  -2   5   0      19900.32      20383.20       256.88 o
  -1   5   0       9892.97       9639.02       124.21 o
   0   5   0         77.50         78.38         4.06 o
   1   5   0       2744.27       2727.63        45.89 o
   2   5   0       1444.08       1507.15        25.67 o
   3   5   0        138.44        124.61         8.02 o
   4   5   0        516.99        532.48        17.24 o
   5   5   0        702.54        682.89        24.26 o
   6   5   0       1461.91       1510.66        36.90 o
   7   5   0        690.72        697.50        23.58 o
   8   5   0         92.14         95.52        10.51 o
   9   5   0         83.56         88.05        11.10 o
  10   5   0         13.55          3.41        10.51 o
 -10   6   0        313.44        282.93        27.46 o
  -9   6   0        725.09        796.57        38.45 o
  -8   6   0        115.91        113.70        17.18 o
  -7   6   0         18.47         23.43         6.44 o
  -6   6   0        127.91        117.10         8.82 o
  -5   6   0        198.31        193.56        15.56 o
  -4   6   0        485.53        506.75        11.19 o
  -3   6   0        504.94        532.70        13.69 o
  -2   6   0         24.11         34.33         5.32 o
  -1   6   0        461.53        444.20        13.33 o
   0   6   0        339.58        339.87        11.88 o
   1   6   0         64.29         72.94         5.63 o
   2   6   0       1717.82       1674.25        35.62 o
   3   6   0        101.36        109.64         9.33 o
   4   6   0        571.97        580.08        23.62 o
   5   6   0       3259.33       3211.11        64.46 o
   6   6   0        304.25        284.73        14.74 o
   7   6   0        399.23        413.08        19.59 o
   8   6   0        580.31        581.74        22.87 o
   9   6   0         21.79          3.98         8.23 o
  -9   7   0       2514.22       2586.41        80.50 o
  -8   7   0       1112.48       1146.41        45.14 o
  -7   7   0         86.59         82.31        13.65 o
  -6   7   0        799.16        817.47        36.50 o
  -5   7   0          1.66          2.07         5.78 o
  -4   7   0        873.05        892.13        24.77 o
  -3   7   0        230.88        207.82         8.70 o
  -2   7   0       1950.62       1998.55        41.66 o
  -1   7   0       3433.43       3279.46        82.13 o
   0   7   0       4120.82       4152.09        76.99 o
   1   7   0       2278.01       2231.95        39.46 o
   2   7   0        173.09        165.10        13.08 o
   3   7   0       2787.20       2796.59        94.60 o
   4   7   0      13245.44      13039.95       222.85 o
   5   7   0      15223.31      15606.44       264.94 o
   6   7   0       1383.20       1359.12        35.74 o
   7   7   0        193.59        235.40        37.45 o
   8   7   0        297.36        296.59        20.45 o
  -8   8   0       5394.39       5771.77       212.29 o
  -6   8   0          0.50         20.51        19.48 o
  -5   8   0       3072.81       3198.74        83.62 o
  -4   8   0       3266.52       3401.43        87.85 o
  -3   8   0        201.94        188.71        20.78 o
  -2   8   0        777.76        747.38        31.74 o
  -1   8   0        610.58        610.05        28.57 o
   0   8   0       4369.77       4330.41       106.28 o
   1   8   0       5246.72       5273.31       125.55 o
   2   8   0        211.18        188.12        11.50 o
   3   8   0       2280.58       2260.70        69.23 o
   4   8   0      10567.02      10408.08       181.69 o
   5   8   0       8128.35       8578.99       288.91 o
   6   8   0        301.37        263.28        18.25 o
   7   8   0        472.06        490.50        24.91 o
  -7   9   0        253.35        259.06        45.66 o
  -6   9   0        124.12        112.83        31.29 o
  -5   9   0       2047.13       2157.05       108.62 o
  -4   9   0       2310.33       2353.40        80.88 o
  -3   9   0        158.33        142.35        18.10 o
  -2   9   0        425.12        421.60        50.04 o
  -1   9   0          9.98         14.30        10.50 o
   0   9   0         26.28         32.78        11.59 o
   1   9   0          0.69         15.30        10.65 o
   2   9   0         13.01         25.42        11.78 o
   4   9   0        109.96        132.32        20.00 o
   5   9   0        411.83        399.23        30.79 o
   6   9   0          1.41         25.64        13.33 o
  -6  10   0        437.53        510.08        60.04 o
  -5  10   0        123.22        125.65        32.31 o
  -4  10   0         97.36         94.37        28.72 o
  -3  10   0        552.32        482.50        47.74 o
  -2  10   0        743.19        742.87        35.96 o
  -1  10   0        369.89        331.20        26.42 o
   0  10   0       1032.92       1027.71        74.76 o
   1  10   0         41.03         31.28        16.92 o
   2  10   0        386.26        418.21        43.10 o
   4  10   0        526.11        545.58        36.44 o
  -4  11   0        317.96        267.81        44.63 o
  -3  11   0       3706.16       3558.68       152.77 o
  -2  11   0       5221.17       5281.53       200.81 o
  -1  11   0       1434.16       1600.86        78.65 o
   0  11   0        123.42        124.12        27.18 o
   1  11   0        961.09       1018.55        63.18 o
  -3 -11   1       2391.60       2615.72        98.35 o
  -2 -11   1       3802.19       4095.79       137.32 o
  -1 -11   1        747.01        692.65        40.05 o
   0 -11   1         51.69         22.05        17.44 o
   1 -11   1         71.21         80.00        22.05 o
   2 -11   1       1299.90       1182.65        71.96 o
   3 -11   1        408.94        359.71        46.18 o
   4 -11   1          3.61         12.82        22.05 o
  -5 -10   1          0.56          3.59        10.26 o
  -4 -10   1         54.00         90.25        18.46 o
  -3 -10   1       1133.19       1244.04        57.04 o
  -2 -10   1       1737.90       1840.79        72.54 o
   0 -10   1        133.70        163.94        18.45 o
   1 -10   1        258.82        247.01        21.68 o
   2 -10   1        481.72        481.45        27.33 o
   3 -10   1         68.03         56.41        22.56 o
   4 -10   1       1342.13       1228.62        75.05 o
   5 -10   1        298.85        311.42        44.63 o
   6 -10   1          5.54         -0.51        21.02 o
  -6  -9   1        203.71        176.45        22.57 o
  -5  -9   1       1704.74       1752.08        70.99 o
  -4  -9   1       1275.65       1289.74        56.55 o
  -3  -9   1        229.83        240.08        21.55 o
  -2  -9   1         31.28         38.46        16.41 o
  -1  -9   1         33.71         28.50        10.86 o
   0  -9   1          0.87         15.56        12.56 o
   1  -9   1          8.07         25.38        10.15 o
   2  -9   1        159.92        119.83        19.75 o
   3  -9   1        251.78        243.87        20.56 o
   4  -9   1       6187.87       6066.80       220.68 o
   5  -9   1       5709.46       5583.09       211.56 o
   6  -9   1       1673.73       1737.63        98.25 o
   8  -9   1       3042.99       3201.68       137.12 o
  -8  -8   1        536.09        551.99        27.60 o
  -7  -8   1        474.85        514.84        29.00 o
  -6  -8   1        652.84        715.64        28.78 o
  -5  -8   1       8664.13       8908.28       190.29 o
  -4  -8   1       9418.67       9366.40       197.30 o
  -3  -8   1       6377.78       6400.21       114.71 o
  -2  -8   1        220.92        193.62        11.82 o
  -1  -8   1        524.75        489.44        18.55 o
   0  -8   1         42.07         39.43         5.67 o
   1  -8   1         67.28         71.97         9.47 o
   2  -8   1         42.89         35.83         8.81 o
   3  -8   1       1530.34       1606.34        38.62 o
   4  -8   1      10450.35      10617.20       267.86 o
   5  -8   1       5268.24       5605.25       180.97 o
   6  -8   1        400.80        379.14        23.30 o
   7  -8   1        179.12        177.14        19.50 o
   8  -8   1       2092.76       2178.35       104.49 o
   9  -8   1       1525.18       1609.74        90.49 o
  -8  -7   1        522.13        534.91        32.85 o
  -7  -7   1        301.77        305.33        44.12 o
  -6  -7   1       3948.15       3863.62        92.38 o
  -5  -7   1      12321.88      12550.70       247.22 o
  -4  -7   1       7595.56       7940.77       139.41 o
  -3  -7   1       1693.27       1653.19        36.50 o
  -2  -7   1         18.70         77.85         9.93 o
  -1  -7   1          8.00          9.46         4.33 o
   0  -7   1        556.58        569.87        22.49 o
   1  -7   1        430.62        439.94        11.74 o
   2  -7   1        430.94        431.62        12.18 o
   3  -7   1       1307.33       1454.42        28.66 o
   4  -7   1       4094.39       4277.15        66.66 o
   5  -7   1        117.27        114.71         9.56 o
   6  -7   1        894.79        849.87        35.33 o
   7  -7   1        357.15        325.09        24.17 o
   8  -7   1        403.07        413.10        26.89 o
   9  -7   1        102.68        109.61        18.76 o
  -9  -6   1        387.83        347.90        38.48 o
  -8  -6   1          1.46         -1.44         5.80 o
  -7  -6   1         79.85         75.12        10.70 o
  -6  -6   1        860.24        839.23        24.86 o
  -5  -6   1       3742.24       3866.57        74.13 o
  -4  -6   1        701.26        674.39        17.37 o
  -3  -6   1       1660.09       1797.66        32.87 o
  -2  -6   1        224.24        215.38         8.27 o
  -1  -6   1        143.56        151.72         6.62 o
   0  -6   1          0.49          8.62         3.73 o
   1  -6   1       1050.11       1116.09        21.30 o
   2  -6   1       2391.27       2296.15        34.04 o
   3  -6   1       5539.77       5607.20        75.24 o
   4  -6   1        326.79        335.34        11.54 o
   5  -6   1        305.83        306.42         9.04 o
   6  -6   1        145.99        150.82         9.21 o
   7  -6   1        203.30        229.91        20.74 o
   8  -6   1        458.49        434.85        29.51 o
   9  -6   1        329.67        304.34        26.58 o
  10  -6   1        764.50        729.70        39.70 o
 -10  -5   1        384.65        375.75        38.23 o
  -9  -5   1        390.37        406.25        18.92 o
  -8  -5   1        199.69        212.30        13.69 o
  -7  -5   1       2283.30       2341.72        51.08 o
  -6  -5   1       1357.08       1333.07        32.79 o
  -5  -5   1        361.53        368.56        18.00 o
  -4  -5   1        608.20        631.55        16.10 o
  -3  -5   1        459.77        467.69        13.12 o
  -2  -5   1        434.84        436.18        12.41 o
  -1  -5   1       7826.69       8002.30       118.40 o
   0  -5   1        719.75        784.27        13.28 o
   1  -5   1       8608.65       8610.75       102.55 o
   2  -5   1      47432.38      49343.39       614.54 o
   3  -5   1      32704.08      33239.49       415.54 o
   4  -5   1       1457.12       1461.76        25.18 o
   5  -5   1       1727.54       1799.95        30.49 o
   6  -5   1        214.69        200.17         7.03 o
   7  -5   1       1832.26       1809.77        39.46 o
   8  -5   1          0.21          6.15        11.79 o
   9  -5   1         14.02         15.49        10.86 o
  10  -5   1       1038.67       1057.15        48.11 o
 -10  -4   1       3883.01       3922.77       104.50 o
  -9  -4   1        202.82        220.92        14.30 o
  -8  -4   1        852.54        865.95        26.52 o
  -7  -4   1       7768.42       7833.99       140.18 o
  -6  -4   1       4569.76       4567.93        85.53 o
  -5  -4   1        370.73        399.20        23.78 o
  -4  -4   1        482.49        510.05        13.81 o
  -3  -4   1       1509.24       1509.31        27.28 o
  -2  -4   1       3936.47       3947.58        61.55 o
  -1  -4   1       3469.19       3383.70        47.13 o
   0  -4   1       1245.79       1214.86        17.57 o
   1  -4   1      18484.56      18787.16       216.79 o
   2  -4   1      25213.38      25089.54       314.97 o
   3  -4   1      34047.28      34558.57       431.24 o
   4  -4   1       2360.06       2337.26        36.90 o
   5  -4   1        830.38        851.83        16.44 o
   6  -4   1        110.37        126.27        15.87 o
   7  -4   1       1726.88       1715.66        31.09 o
   8  -4   1        922.45        924.98        24.86 o
   9  -4   1         36.97         24.29        11.78 o
  10  -4   1        940.68        847.44        50.34 o
  11  -4   1        432.12        436.32        35.00 o
 -11  -3   1       4664.88       4745.95        97.04 o
 -10  -3   1       1945.20       1926.26        47.87 o
  -9  -3   1         11.15         12.47         5.60 o
  -8  -3   1        456.40        443.14        17.74 o
  -7  -3   1       5856.63       6070.97       115.32 o
  -6  -3   1       6621.59       6781.66       155.53 o
  -5  -3   1        469.89        487.24        14.02 o
  -4  -3   1       4254.31       4526.16        70.75 o
  -3  -3   1       1686.43       1604.54        25.37 o
  -2  -3   1       1333.61       1363.40        19.44 o
  -1  -3   1       4213.73       4500.89        60.03 o
   0  -3   1       5731.91       5858.15        76.52 o
   1  -3   1       6808.49       6896.56        81.08 o
   2  -3   1      12120.53      12105.40       140.52 o
   3  -3   1       9314.60       9199.47       108.78 o
   4  -3   1          4.74          8.68         4.96 o
   5  -3   1       1672.89       1788.00        30.08 o
   6  -3   1        523.93        489.53        11.80 o
   7  -3   1          0.29          4.45         4.63 o
   8  -3   1        845.71        817.00        23.16 o
   9  -3   1       1274.09       1221.29        31.70 o
  10  -3   1          8.77          8.46        11.42 o
  11  -3   1        381.46        340.14        31.37 o
 -11  -2   1        979.00        972.27        40.22 o
 -10  -2   1        525.91        517.09        30.18 o
  -9  -2   1        164.36        114.95        10.50 o
  -8  -2   1         24.98         25.27         8.55 o
  -7  -2   1       2060.34       2117.92        45.98 o
  -6  -2   1       2202.33       2190.85        55.09 o
  -5  -2   1       1496.65       1571.20        33.82 o
  -4  -2   1       2118.44       2022.93        35.15 o
  -3  -2   1         77.18         88.37         4.57 o
  -2  -2   1        433.27        469.21         9.06 o
  -1  -2   1      14517.75      14418.57       224.64 o
   0  -2   1       1967.01       2046.23        27.64 o
   1  -2   1        594.10        686.04        11.76 o
   2  -2   1        496.93        509.21        14.26 o
   3  -2   1        731.68        730.47        11.49 o
   4  -2   1        871.44        782.69        14.86 o
   5  -2   1       3020.55       3051.94        48.37 o
   6  -2   1        997.35       1021.80        20.41 o
   7  -2   1       1327.83       1380.66        38.22 o
   8  -2   1       7090.75       7265.45       131.51 o
   9  -2   1      12646.93      13065.33       259.15 o
  10  -2   1       2240.54       2214.78        53.95 o
  11  -2   1         27.67         48.63        15.41 o
 -11  -1   1         61.54         48.16         8.56 o
 -10  -1   1        448.63        429.33        23.29 o
  -9  -1   1          0.03         -0.24         6.22 o
  -8  -1   1          8.62         17.03         4.93 o
  -7  -1   1       1143.11       1147.68        31.81 o
  -6  -1   1        348.09        358.99        13.07 o
  -5  -1   1      12175.54      12423.73       208.77 o
  -4  -1   1      17392.62      17802.09       281.62 o
  -3  -1   1       1524.80       1449.73        20.37 o
  -2  -1   1       2152.18       2257.75        28.30 o
  -1  -1   1      17669.77      17286.69       237.53 o
   0  -1   1      35045.75      25966.68      1465.13 o
   1  -1   1      26208.53      27613.27       503.65 o
   2  -1   1       8983.80       9162.36       118.88 o
   3  -1   1       5006.76       5146.66        77.83 o
   4  -1   1         10.56         46.59        18.35 o
   5  -1   1        693.27        678.00        15.53 o
   6  -1   1         10.18          9.31         6.15 o
   7  -1   1         90.96        100.61         7.53 o
   8  -1   1       4669.43       4556.89        87.66 o
   9  -1   1      20389.86      20827.05       352.43 o
  10  -1   1       5943.78       5953.59       114.13 o
  11  -1   1        148.44        140.89        12.45 o
 -11   0   1        383.09        357.37        19.89 o
 -10   0   1          1.32         -2.00         6.76 o
  -9   0   1        625.61        609.63        21.41 o
  -8   0   1        120.72        116.51        13.68 o
  -7   0   1        524.39        471.01        16.13 o
  -6   0   1         74.96        103.73         7.35 o
  -5   0   1      14586.44      14499.23       242.05 o
  -4   0   1      13903.46      13358.23       170.98 o
  -3   0   1      19040.23      19551.49       225.92 o
  -2   0   1       1185.64       1077.21        14.70 o
  -1   0   1      25801.81      24745.76       722.29 o
   1   0   1      22894.42      24598.04       391.61 o
   2   0   1       4136.81       4406.75        72.95 o
   3   0   1       2766.47       2799.28        54.33 o
   4   0   1          2.92         28.09        15.99 o
   5   0   1        538.70        520.95        15.50 o
   6   0   1         75.50         94.03         7.09 o
   7   0   1        529.96        516.80        17.28 o
   8   0   1       3768.37       3756.09        74.62 o
   9   0   1       6645.12       6583.14       123.01 o
  10   0   1        257.19        327.93        33.64 o
  11   0   1        401.53        426.39        19.91 o
 -11   1   1        915.88        936.22        29.38 o
 -10   1   1        642.70        648.13        27.76 o
  -9   1   1       1014.36        953.38        27.75 o
  -8   1   1        383.01        450.66        51.42 o
  -7   1   1         86.13        103.40        10.35 o
  -6   1   1        621.76        715.57        19.44 o
  -5   1   1       6315.77       6379.23       110.98 o
  -4   1   1      15801.70      16069.12       204.00 o
  -3   1   1        121.93        206.27        10.40 o
  -2   1   1       1315.71       1328.31        17.58 o
  -1   1   1      19185.35      19290.61       274.23 o
   0   1   1      12848.39      13162.02       171.49 o
   1   1   1       9642.58       9620.78       147.55 o
   2   1   1       1047.52       1074.57        18.17 o
   3   1   1       4772.47       5335.14        82.23 o
   4   1   1       1164.12       1201.77        24.50 o
   5   1   1       1305.86       1373.58        31.38 o
   6   1   1       1353.93       1366.52        32.25 o
   7   1   1          0.94          6.07         5.82 o
   8   1   1          8.47         14.55         8.51 o
   9   1   1        272.12        284.94        20.63 o
  10   1   1         80.04         79.80        10.23 o
  11   1   1        391.36        401.63        20.00 o
 -11   2   1        208.05        204.42        13.91 o
 -10   2   1         24.04         21.48         7.14 o
  -9   2   1          9.81         -5.13         5.68 o
  -8   2   1        342.58        335.58        17.29 o
  -7   2   1        203.84        205.66        32.75 o
  -6   2   1       1185.09       1181.27        27.34 o
  -5   2   1        192.17        198.70         6.77 o
  -4   2   1          0.85         10.85         2.32 o
  -3   2   1       3767.10       4054.39        54.10 o
  -2   2   1       1111.76       1196.55        16.56 o
  -1   2   1       4780.99       4898.48        57.86 o
   0   2   1         62.79         61.97         3.87 o
   1   2   1      11919.58      12110.31       156.35 o
   2   2   1       5007.34       4681.12       113.73 o
   3   2   1       3332.99       3416.29        49.96 o
   4   2   1         85.42         61.56        12.31 o
   5   2   1       1838.54       1743.65        38.31 o
   6   2   1      12702.88      13267.56       226.04 o
   7   2   1      12085.37      12241.99       211.46 o
   8   2   1       4776.77       4666.74        98.46 o
   9   2   1        533.67        572.40        30.38 o
  10   2   1         89.12         74.12         9.86 o
  11   2   1         28.00         44.52         9.61 o
 -11   3   1        131.97        147.30        43.08 o
 -10   3   1         47.93         46.81        12.85 o
  -9   3   1         66.52         55.52         7.63 o
  -8   3   1       2178.14       2120.99        46.09 o
  -7   3   1       7838.81       7801.43       137.45 o
  -6   3   1      18068.98      18154.45       302.43 o
  -5   3   1       6507.83       6420.24        94.73 o
  -4   3   1        313.93        268.16        12.80 o
  -3   3   1       2592.23       2525.59        35.26 o
  -2   3   1      11583.51      11643.57       135.90 o
  -1   3   1        668.81        661.52        13.69 o
   0   3   1      15422.52      16176.98       229.17 o
   1   3   1        365.37        326.83         8.60 o
   2   3   1      22066.07      22636.66       291.30 o
   3   3   1      14501.38      14475.65       258.79 o
   4   3   1       1924.27       1919.16        49.41 o
   5   3   1       4921.78       4823.24        89.38 o
   6   3   1      18033.98      17969.38       351.27 o
   7   3   1      19769.12      20007.46       336.80 o
   8   3   1       4600.79       4685.92        91.81 o
   9   3   1         27.74         23.69         6.91 o
  10   3   1        447.35        418.74        20.55 o
 -11   4   1          6.19         16.13        13.93 o
 -10   4   1        508.65        557.20        33.00 o
  -9   4   1        292.15        337.84        15.14 o
  -8   4   1       4127.33       4124.74        80.05 o
  -7   4   1      17125.05      17068.80       435.52 o
  -6   4   1      25398.39      25494.44       421.02 o
  -5   4   1       7300.97       7360.44       128.05 o
  -4   4   1       1319.88       1394.42        22.27 o
  -3   4   1       3118.30       3109.80        42.95 o
  -2   4   1       8586.09       8903.49       114.30 o
  -1   4   1       3411.43       3294.85        52.13 o
   0   4   1        275.15        288.26        10.27 o
   1   4   1        500.58        426.51         9.83 o
   2   4   1       4358.57       4463.86        63.43 o
   3   4   1         50.38         59.30         6.18 o
   4   4   1         32.30         40.48         8.69 o
   5   4   1        860.29        846.60        24.00 o
   6   4   1       4356.63       4363.65        84.48 o
   7   4   1       3491.52       3491.23        71.66 o
   8   4   1       1952.67       1939.69        70.45 o
   9   4   1          0.15          5.94         6.59 o
  10   4   1         12.11         12.38         8.32 o
 -10   5   1         98.29         81.96        17.15 o
  -9   5   1          0.20         -6.67         9.06 o
  -8   5   1       2780.81       2857.31        59.26 o
  -7   5   1       5375.44       5279.64        97.91 o
  -6   5   1       3885.74       3865.03        73.63 o
  -5   5   1       1949.15       1957.68        48.35 o
  -4   5   1        260.88        285.25        16.13 o
  -3   5   1        266.65        296.05        10.32 o
  -2   5   1        607.41        631.56        15.95 o
  -1   5   1       1414.43       1450.00        41.60 o
   0   5   1       2393.60       2413.92        84.53 o
   1   5   1          4.52         11.56         4.44 o
   2   5   1       1282.32       1337.58        26.66 o
   3   5   1        300.11        307.54        22.18 o
   4   5   1          0.35         23.70        16.83 o
   5   5   1          2.03         11.60        14.87 o
   6   5   1        536.80        561.81        20.67 o
   7   5   1         39.36         37.86         7.45 o
   8   5   1        129.64        126.80        15.81 o
   9   5   1        964.22       1067.39        33.69 o
 -10   6   1         10.48          7.55        12.78 o
  -9   6   1        667.05        668.77        35.08 o
  -8   6   1         37.93         38.73        11.59 o
  -7   6   1         29.64         30.26         7.38 o
  -6   6   1         63.56         71.67         7.71 o
  -5   6   1         39.69         33.88         8.46 o
  -4   6   1        356.88        348.82        11.26 o
  -3   6   1          1.30          5.36         2.85 o
  -2   6   1        409.30        401.53        45.95 o
  -1   6   1       3338.92       3256.78        88.80 o
   0   6   1      18750.61      18374.64       376.43 o
   1   6   1       5786.16       5672.05        87.67 o
   2   6   1          8.11         10.96         3.95 o
   3   6   1         44.71         47.27        10.42 o
   4   6   1       1570.50       1532.85        38.16 o
   5   6   1        943.84        906.88        34.01 o
   6   6   1         72.84         52.04        11.90 o
   7   6   1        250.37        234.68        15.19 o
   8   6   1        632.15        590.58        29.81 o
   9   6   1       1026.84       1024.32        40.84 o
  -9   7   1       4509.71       4845.41       187.12 o
  -8   7   1       1470.71       1624.24        55.05 o
  -7   7   1        262.64        258.05        25.14 o
  -6   7   1         70.65         62.77        18.69 o
  -5   7   1          0.70         -0.31         5.12 o
  -4   7   1         45.89         33.33         5.87 o
  -3   7   1          0.28          3.61         7.27 o
  -2   7   1        739.43        754.07        30.56 o
  -1   7   1       5623.72       5464.36       127.43 o
   0   7   1      20464.15      19966.46       411.48 o
   1   7   1       9856.56       9831.67       146.76 o
   2   7   1        407.22        425.32        15.68 o
   3   7   1        610.04        586.49        29.67 o
   4   7   1       5410.26       5365.69       125.82 o
   5   7   1       6730.74       6873.29       158.80 o
   6   7   1        487.83        541.71        44.33 o
   7   7   1        189.71        184.68        17.00 o
   8   7   1         52.18         41.41        18.72 o
  -8   8   1       4191.01       4222.85       184.95 o
  -7   8   1        510.80        468.60        55.94 o
  -6   8   1         32.86         27.18        21.54 o
  -5   8   1        746.15        731.30        32.02 o
  -4   8   1        119.87        124.55        15.45 o
  -3   8   1          6.33         -2.40         8.72 o
  -2   8   1         35.08         32.13        10.58 o
  -1   8   1       1054.44       1056.56        40.59 o
   0   8   1       8083.58       8063.06       182.66 o
   1   8   1       8478.32       8300.41       188.49 o
   2   8   1        238.48        249.97        22.31 o
   3   8   1        352.95        363.61        47.21 o
   4   8   1       2957.99       3022.23        85.72 o
   5   8   1       2558.67       2494.23        70.06 o
   6   8   1         73.18        107.69        20.00 o
   7   8   1        319.49        292.44        27.19 o
  -7   9   1        131.22         77.96        29.23 o
  -6   9   1         19.94         27.69        25.13 o
  -5   9   1        117.62        104.11        28.21 o
  -4   9   1         37.88         26.72        12.14 o
  -3   9   1        324.81        259.39        23.15 o
  -2   9   1         60.73         45.54        15.38 o
  -1   9   1          8.92          1.27        10.13 o
   0   9   1        445.98        416.15        27.21 o
   1   9   1          2.20         21.70        19.23 o
   2   9   1        587.76        600.58        33.20 o
   3   9   1         85.24         77.49        15.75 o
   5   9   1        288.31        291.91        26.68 o
   6   9   1       1295.57       1331.07        63.21 o
  -5  10   1         41.61         50.25        26.67 o
  -4  10   1        159.57        129.77        33.85 o
  -3  10   1       1127.00       1154.37        47.74 o
  -2  10   1       1264.58       1223.59        50.63 o
  -1  10   1       1300.48       1369.81        57.31 o
   0  10   1        291.81        318.85        28.39 o
   1  10   1         88.07         73.70        23.33 o
   2  10   1         49.50         57.95        21.54 o
   3  10   1        214.82        144.65        30.78 o
  -2  11   1       8342.18       8060.65       287.69 o
  -1  11   1       3484.51       3466.17       100.76 o
   0  11   1        118.52         79.49        24.62 o
   1  11   1        778.07        701.90        53.91 o
  -3 -11   2       2182.27       2292.14        86.99 o
  -2 -11   2       3904.73       4165.54       136.32 o
  -1 -11   2       1152.62       1268.17        56.01 o
   0 -11   2        754.00        853.91        42.62 o
   1 -11   2        148.23        136.94        17.95 o
   3 -11   2        127.80         71.80        24.11 o
   4 -11   2          0.78        121.52        32.30 o
   5 -11   2          5.97         -4.61        22.05 o
  -5 -10   2          0.86          6.15        10.26 o
  -4 -10   2        220.57        238.53        24.62 o
  -3 -10   2        296.61        280.13        24.63 o
  -2 -10   2       1805.07       1974.90        74.61 o
  -1 -10   2         19.69         38.46        11.79 o
   0 -10   2        208.01        230.33        22.57 o
   1 -10   2          6.80         10.77        12.31 o
   2 -10   2         98.38        102.56        15.03 o
   3 -10   2       1085.02       1054.94        65.77 o
   4 -10   2       3220.07       3251.84       138.78 o
   5 -10   2       2602.15       2497.90       120.57 o
   6 -10   2        329.06        332.98        48.74 o
  -7  -9   2         94.51        101.54        17.95 o
  -6  -9   2        241.60        266.85        18.36 o
  -5  -9   2        347.11        393.37        22.83 o
  -4  -9   2        563.42        521.40        22.68 o
  -3  -9   2         20.15         22.19        10.77 o
  -2  -9   2        361.42        305.98        15.76 o
  -1  -9   2       2170.30       2194.58        90.16 o
   0  -9   2       1631.75       1678.21        89.03 o
   1  -9   2         96.10         96.09        13.36 o
   2  -9   2          0.09          9.80         8.25 o
   3  -9   2       3572.24       3646.89        90.47 o
   4  -9   2      10039.36      10026.68       333.37 o
   6  -9   2       1851.85       1912.70        90.57 o
   7  -9   2         19.39         11.79        15.38 o
   8  -9   2        168.41        143.62        31.29 o
  -8  -8   2       2596.12       2565.10        70.55 o
  -7  -8   2        191.46        188.05        17.44 o
  -6  -8   2        588.11        619.14        27.46 o
  -5  -8   2       2714.62       2730.75        69.13 o
  -4  -8   2       5490.74       5702.51       143.97 o
  -3  -8   2        631.86        598.04        18.67 o
  -2  -8   2         96.26         92.72        12.18 o
  -1  -8   2       1822.49       1825.13        38.71 o
   0  -8   2       1485.66       1396.42        61.57 o
   1  -8   2        100.31        112.55        11.19 o
   2  -8   2         23.65         16.65         5.32 o
   3  -8   2       4620.46       4620.83       140.39 o
   4  -8   2      14652.17      15266.04       261.06 o
   5  -8   2       8054.95       8338.09       189.60 o
   6  -8   2       1368.40       1338.81        49.36 o
   7  -8   2        185.36        185.04        20.89 o
   8  -8   2        288.17        291.61        26.11 o
   9  -8   2          0.10         -8.96        11.75 o
  -9  -7   2       3640.90       3492.39       139.32 o
  -8  -7   2       2843.85       2772.92        80.41 o
  -7  -7   2       1114.19       1008.13        35.12 o
  -6  -7   2        473.23        468.50        21.82 o
  -5  -7   2       4298.31       4420.97        82.73 o
  -4  -7   2       7090.49       7282.38       127.47 o
  -3  -7   2        447.63        447.96        14.90 o
  -2  -7   2        143.16        123.09         8.15 o
  -1  -7   2        510.02        490.02        17.22 o
   0  -7   2        740.56        763.90        15.86 o
   1  -7   2         10.56         19.91         3.65 o
   2  -7   2         98.73         97.93         5.53 o
   3  -7   2       1255.28       1305.04        24.43 o
   4  -7   2       4659.53       4788.79        73.20 o
   5  -7   2        398.31        436.69        28.41 o
   6  -7   2         18.51         29.69        10.29 o
   7  -7   2          5.57         -1.88         9.11 o
   8  -7   2          7.27         16.64        10.44 o
   9  -7   2        240.50        267.03        26.11 o
  -9  -6   2        292.63        314.08        37.45 o
  -8  -6   2         52.26         54.49         9.95 o
  -7  -6   2         10.02          2.23         5.12 o
  -6  -6   2          2.82          1.59         4.93 o
  -5  -6   2        904.71        934.20        24.50 o
  -4  -6   2         72.36         75.10         5.99 o
  -3  -6   2        139.43        137.15        12.96 o
  -2  -6   2       3454.36       3362.84        54.29 o
  -1  -6   2         15.12         27.35         5.76 o
   0  -6   2        151.01        160.15         6.58 o
   1  -6   2        545.75        521.37        10.61 o
   2  -6   2       3617.08       3598.02        49.77 o
   3  -6   2       4394.76       4376.76        66.19 o
   4  -6   2         84.63         65.56         4.28 o
   5  -6   2         95.03         93.58         4.40 o
   6  -6   2         13.69         13.26         4.41 o
   7  -6   2        207.16        196.66        28.73 o
   8  -6   2        383.07        404.42        27.21 o
   9  -6   2        226.52        218.59        58.48 o
  10  -6   2       1852.11       1913.79        68.71 o
 -10  -5   2        498.97        518.81        25.73 o
  -9  -5   2        302.13        268.13        17.87 o
  -8  -5   2        738.21        746.38        24.16 o
  -7  -5   2        548.47        552.84        19.47 o
  -6  -5   2        163.46        147.95        11.44 o
  -5  -5   2         39.56         49.34         5.55 o
  -4  -5   2          4.15         16.24         5.61 o
  -3  -5   2       4270.46       4286.55        70.52 o
  -2  -5   2      13878.92      13351.74       192.62 o
  -1  -5   2       8371.39       8499.45       111.21 o
   0  -5   2        181.56        211.32         6.80 o
   1  -5   2       6995.27       6796.55        81.61 o
   2  -5   2      38935.73      39980.31       498.66 o
   3  -5   2      11613.68      11479.73       162.48 o
   4  -5   2          9.80         21.37         6.20 o
   5  -5   2         42.08         44.30         3.63 o
   6  -5   2        226.31        205.02         6.71 o
   7  -5   2        130.86        148.87         8.71 o
   8  -5   2        188.62        184.17        20.49 o
   9  -5   2        872.15        822.34        39.95 o
  10  -5   2       3471.87       3541.70       133.65 o
 -10  -4   2       2786.78       2785.03        62.56 o
  -9  -4   2        308.73        296.45        15.85 o
  -8  -4   2         19.62         22.28         6.37 o
  -7  -4   2       1184.49       1174.23        30.40 o
  -6  -4   2         25.02         23.90         8.39 o
  -5  -4   2       1692.55       1762.77        34.07 o
  -4  -4   2       1059.28       1150.31        28.37 o
  -3  -4   2      18182.01      17953.91       256.52 o
  -2  -4   2      38022.19      37863.93       862.33 o
  -1  -4   2       2861.37       2764.26        34.93 o
   0  -4   2       2194.11       2246.59        35.33 o
   1  -4   2      17632.85      17856.83       206.31 o
   2  -4   2      17395.54      17639.89       203.94 o
   3  -4   2      13825.69      14204.23       279.11 o
   4  -4   2        100.60        112.89         6.59 o
   5  -4   2       1054.89       1115.85        20.12 o
   6  -4   2       1265.14       1214.04        27.71 o
   7  -4   2        153.18        153.16         7.80 o
   8  -4   2         17.09         10.69         5.30 o
   9  -4   2        409.67        401.67        28.79 o
  10  -4   2       1154.87       1104.15        48.82 o
  11  -4   2        804.31        858.88        45.57 o
 -11  -3   2       8666.02       8879.67       164.58 o
 -10  -3   2       2090.11       2124.63        78.05 o
  -9  -3   2        106.71        109.74        17.40 o
  -8  -3   2         50.26         42.15         6.97 o
  -7  -3   2        437.01        439.25        16.69 o
  -6  -3   2        236.99        234.12        11.13 o
  -5  -3   2        320.04        353.12        15.93 o
  -4  -3   2        460.86        443.76        11.63 o
  -3  -3   2       1482.01       1458.30        31.73 o
  -2  -3   2        276.90        251.15        14.90 o
  -1  -3   2       2513.02       2596.05        39.75 o
   0  -3   2        494.67        481.21        10.04 o
   1  -3   2         35.45         24.30         2.55 o
   2  -3   2       7764.99       7800.43       117.40 o
   3  -3   2       3999.64       3840.74        75.92 o
   4  -3   2        666.72        575.61        14.07 o
   5  -3   2        409.88        420.51        12.67 o
   6  -3   2         36.47         57.32         4.96 o
   7  -3   2        170.19        186.63        14.37 o
   8  -3   2       2918.83       3004.47        61.62 o
   9  -3   2       2423.25       2442.48        53.30 o
  10  -3   2        408.94        322.69        28.83 o
  11  -3   2         94.38         60.47        18.12 o
 -11  -2   2       1086.30       1072.56        43.27 o
 -10  -2   2        505.52        472.18        19.74 o
  -9  -2   2        397.57        393.58        16.86 o
  -8  -2   2       1183.34       1064.47        28.84 o
  -7  -2   2       1801.15       1760.23        39.42 o
  -6  -2   2        945.92        975.13        24.81 o
  -5  -2   2       3524.86       3507.70        57.47 o
  -4  -2   2       7274.22       7343.33       121.55 o
  -3  -2   2       6611.00       6607.49        91.51 o
  -2  -2   2       5119.18       5286.52        62.84 o
  -1  -2   2        272.18        275.23         6.33 o
   0  -2   2        261.41        276.74         4.80 o
   1  -2   2        916.65        989.62        13.18 o
   2  -2   2       3617.57       3723.70        59.11 o
   3  -2   2        717.70        808.21        15.26 o
   4  -2   2      14995.76      15695.61       221.78 o
   5  -2   2       7079.10       6963.79       113.18 o
   6  -2   2        258.97        260.85        15.48 o
   7  -2   2        624.53        605.97        18.30 o
   8  -2   2       6780.08       6828.17       124.84 o
   9  -2   2       9559.00       9653.27       172.52 o
  10  -2   2       2415.21       2550.74        57.19 o
  11  -2   2        470.38        450.83        35.74 o
 -11  -1   2         86.84         83.43        10.96 o
 -10  -1   2         12.11         21.41         6.29 o
  -9  -1   2        387.17        356.27        28.57 o
  -8  -1   2         11.77         30.71         7.72 o
  -7  -1   2         92.00        111.51         8.26 o
  -6  -1   2       3094.03       2889.42        56.32 o
  -5  -1   2      40112.41      39869.81       914.51 o
  -4  -1   2      25480.45      25732.83       366.69 o
  -3  -1   2      14587.35      14820.24       172.31 o
  -2  -1   2        107.65        122.38         7.21 o
  -1  -1   2       3983.48       3984.00        47.25 o
   0  -1   2      15621.17      14471.27       227.28 o
   1  -1   2       1837.31       1887.81        25.65 o
   2  -1   2       1028.73       1124.79        19.05 o
   3  -1   2       2176.72       2010.27        33.97 o
   4  -1   2      13460.42      13531.76       225.95 o
   5  -1   2       3085.83       3016.15        49.68 o
   6  -1   2         18.79         19.98         8.47 o
   7  -1   2        756.07        755.56        21.68 o
   8  -1   2       8972.66       9052.92       219.66 o
   9  -1   2      13040.88      13127.75       229.00 o
  10  -1   2       3152.77       3232.22        69.55 o
  11  -1   2        160.42        154.91        12.87 o
 -11   0   2          1.08          0.92         5.86 o
 -10   0   2        648.92        613.78        29.22 o
  -9   0   2       1597.91       1532.73        52.75 o
  -8   0   2         67.77         78.39        10.78 o
  -7   0   2         33.77         39.22         5.79 o
  -6   0   2       4981.58       4697.94       116.14 o
  -5   0   2      40389.73      41854.14       681.35 o
  -4   0   2      30011.97      30855.73       387.71 o
  -3   0   2       3197.63       3068.52        38.73 o
  -2   0   2       8519.20       8515.12        99.45 o
  -1   0   2       3146.91       3208.25        38.73 o
   0   0   2      10208.40      10037.11       116.27 o
   1   0   2       1910.31       1915.50        24.61 o
   2   0   2       1101.21       1068.23        19.99 o
   3   0   2        560.86        694.45        17.01 o
   4   0   2       3443.45       3331.04        62.63 o
   5   0   2       6109.99       6189.64       110.48 o
   6   0   2        324.58        312.72        12.75 o
   7   0   2        455.42        453.27        16.48 o
   8   0   2       4168.25       4237.72        83.21 o
   9   0   2       3736.15       3748.83        77.01 o
  10   0   2         14.19          9.94         7.06 o
  11   0   2        258.46        234.51        16.46 o
 -11   1   2         16.74         20.22         6.97 o
 -10   1   2          0.03          8.99         5.31 o
  -9   1   2        115.99         90.47         9.24 o
  -8   1   2          7.66          2.60         3.94 o
  -7   1   2        687.06        747.99        25.05 o
  -6   1   2         17.79         27.38         4.36 o
  -5   1   2      15997.37      15574.50       258.99 o
  -4   1   2       9639.61       9579.10       136.94 o
  -3   1   2       1661.57       1629.77        22.30 o
  -2   1   2       1463.45       1529.60        20.50 o
  -1   1   2       6462.55       6977.21        82.09 o
   0   1   2       1974.25       2089.39        29.10 o
   1   1   2      10197.63      10393.16       121.81 o
   2   1   2       4689.05       4716.18        65.11 o
   3   1   2       7853.43       7968.65        97.60 o
   4   1   2        269.75        266.34        12.48 o
   5   1   2        278.91        242.17        21.67 o
   6   1   2        110.46        131.27         9.34 o
   7   1   2        171.32        151.71        10.48 o
   8   1   2         20.09         23.18         6.02 o
   9   1   2        143.27        140.13        11.96 o
  10   1   2        650.77        622.90        23.51 o
  11   1   2        550.28        589.95        24.14 o
 -11   2   2         62.57         46.89         8.30 o
 -10   2   2        415.87        377.96        25.95 o
  -9   2   2        169.32        152.77        17.31 o
  -8   2   2         37.24         23.98         7.95 o
  -7   2   2       2699.16       2718.47        54.85 o
  -6   2   2       3225.06       3229.75        61.75 o
  -5   2   2        588.10        659.62        17.61 o
  -4   2   2        245.01        233.09         6.70 o
  -3   2   2       1642.48       1652.72        24.39 o
  -2   2   2       5890.28       6064.06       112.73 o
  -1   2   2          0.01          4.98         1.81 o
   0   2   2        862.18        811.56        13.68 o
   1   2   2       1608.66       1528.44        23.83 o
   2   2   2      12188.39      12047.12       143.09 o
   3   2   2      20871.97      21140.07       342.23 o
   4   2   2       5885.85       5958.24       136.01 o
   5   2   2        147.75        119.02        24.37 o
   6   2   2       1701.82       1730.51        40.38 o
   7   2   2       7482.80       7457.08       135.69 o
   8   2   2       2507.76       2574.90        70.26 o
   9   2   2        226.45        255.61        35.34 o
  10   2   2          6.82         14.42         7.02 o
  11   2   2        411.00        418.44        21.73 o
 -11   3   2        596.95        612.06        22.95 o
 -10   3   2        671.56        699.47        23.67 o
  -9   3   2         15.84         18.34         5.26 o
  -8   3   2        373.90        368.03        14.93 o
  -7   3   2       7377.19       7400.66       131.48 o
  -6   3   2      15966.59      16396.65       274.81 o
  -5   3   2       4031.89       4011.67        73.42 o
  -4   3   2       2724.14       2747.22        45.03 o
  -3   3   2         67.78         69.16         7.38 o
  -2   3   2        732.03        729.08        12.54 o
  -1   3   2          6.81         11.63         2.57 o
   0   3   2         37.44         36.21         9.48 o
   1   3   2      19391.46      19858.67       255.77 o
   2   3   2      29793.56      29794.34       469.86 o
   3   3   2      31816.85      32617.67       570.38 o
   4   3   2       4693.82       4977.87        93.46 o
   5   3   2       2938.35       2957.81        62.29 o
   6   3   2       6197.58       6043.84       138.77 o
   7   3   2       5506.66       5599.87       161.94 o
   8   3   2        722.47        712.40        26.41 o
   9   3   2        349.81        343.97        18.26 o
  10   3   2        239.92        240.97        17.26 o
 -11   4   2       2187.27       2217.90       104.49 o
 -10   4   2       1921.02       1908.21        46.25 o
  -9   4   2        172.50        176.35        11.47 o
  -8   4   2       4362.27       4500.43        86.80 o
  -7   4   2      15565.60      15641.96       264.75 o
  -6   4   2      15528.01      15775.80       320.46 o
  -5   4   2        193.51        182.98        12.98 o
  -4   4   2        357.07        370.50        11.01 o
  -3   4   2         85.63         78.82         8.81 o
  -2   4   2          8.77          9.65         3.06 o
  -1   4   2       1688.83       1732.85        45.83 o
   0   4   2        383.65        500.91        20.91 o
   1   4   2       7757.43       7964.72       118.51 o
   2   4   2      10549.02      10389.26       154.57 o
   3   4   2       3825.93       3772.27        63.24 o
   4   4   2          0.09          4.95         5.28 o
   5   4   2       2085.46       2096.97        48.90 o
   6   4   2         46.63         39.98         9.80 o
   7   4   2        136.56        120.60        14.13 o
   8   4   2          6.58          3.09         5.95 o
   9   4   2        688.30        738.68        35.91 o
  10   4   2          0.15         -4.55         7.84 o
 -10   5   2       1148.95       1207.53        50.00 o
  -9   5   2         10.66         23.16        14.52 o
  -8   5   2        869.96        805.00        24.04 o
  -7   5   2       4351.65       4350.26        82.66 o
  -6   5   2       2351.83       2416.29        49.65 o
  -5   5   2        156.28        146.31         9.38 o
  -4   5   2        327.42        341.80        12.22 o
  -3   5   2        684.09        645.05        14.10 o
  -2   5   2        258.19        264.11        14.99 o
  -1   5   2        630.68        652.27        25.55 o
   0   5   2       1306.67       1288.08        40.39 o
   1   5   2        358.87        333.15        10.52 o
   2   5   2        519.55        538.85        14.49 o
   3   5   2         89.43         92.56         7.39 o
   4   5   2         42.72         88.45        20.00 o
   5   5   2          2.15          3.59         7.37 o
   6   5   2         14.33          8.11         5.87 o
   7   5   2         12.91          5.09         6.34 o
   8   5   2        983.60       1068.88        33.09 o
   9   5   2       3976.64       4295.31       107.01 o
 -10   6   2         10.06         12.82        17.43 o
  -9   6   2        774.63        741.59        36.71 o
  -8   6   2         90.72         99.28         9.44 o
  -7   6   2        153.11        176.15        13.34 o
  -6   6   2        423.13        394.19        15.96 o
  -5   6   2        396.54        379.57        14.76 o
  -4   6   2        150.08        147.15        17.64 o
  -3   6   2        427.88        430.27        21.08 o
  -2   6   2         29.28         35.14         8.44 o
  -1   6   2       3404.90       3403.79        85.41 o
   0   6   2      24619.93      23813.15       485.64 o
   1   6   2       8688.19       8517.94       189.05 o
   2   6   2       1062.02       1103.41        23.59 o
   3   6   2        225.04        243.53        13.27 o
   4   6   2        558.87        526.78        20.98 o
   5   6   2        333.83        305.58        18.81 o
   6   6   2          1.40          1.82         5.41 o
   7   6   2        296.46        306.23        17.65 o
   8   6   2       1468.05       1464.85        41.24 o
   9   6   2       4510.62       4689.73       174.67 o
  -9   7   2       1660.06       1647.19       103.88 o
  -8   7   2       1066.58       1012.66        76.04 o
  -7   7   2        148.28        140.66        14.17 o
  -6   7   2        178.36        175.55        22.83 o
  -5   7   2        907.54        897.75        34.20 o
  -4   7   2       4489.56       4596.99       110.34 o
  -3   7   2        118.70        111.34        14.04 o
  -2   7   2        173.65        142.66        15.65 o
  -1   7   2       9368.28       9019.67       228.42 o
   0   7   2      18082.41      17850.60       372.88 o
   1   7   2      10197.65       9900.20       219.44 o
   2   7   2        570.89        538.88        19.18 o
   3   7   2        619.41        621.78        38.98 o
   4   7   2       1003.67        944.53        29.51 o
   5   7   2        187.68        165.68        14.87 o
   6   7   2        149.60        150.77        13.32 o
   7   7   2         15.94         12.74         7.71 o
   8   7   2        364.92        355.06        23.51 o
  -8   8   2        295.23        232.40        47.20 o
  -7   8   2          6.98         18.97        23.59 o
  -6   8   2         69.76         62.09        12.29 o
  -5   8   2        536.81        523.58        57.23 o
  -4   8   2        768.10        741.04        33.39 o
  -3   8   2          9.82         -8.80         9.23 o
  -2   8   2        347.11        277.96        23.15 o
  -1   8   2       1626.70       1586.53        54.07 o
   0   8   2       9329.24       9092.85       205.97 o
   1   8   2       1028.00       1071.30        43.86 o
   2   8   2         34.97         28.08        12.41 o
   3   8   2        108.47         99.78        17.00 o
   4   8   2         98.38         95.05        17.56 o
   5   8   2          4.72          2.61        12.05 o
   6   8   2        841.60        797.54        45.71 o
   7   8   2        252.11        271.37        29.75 o
  -7   9   2        125.21        117.45        35.39 o
  -6   9   2        576.96        494.31        58.52 o
  -5   9   2        182.63        147.73        33.34 o
  -4   9   2         59.16         29.33        12.80 o
  -3   9   2        170.98        140.03        18.86 o
  -2   9   2        289.43        270.50        25.06 o
  -1   9   2          3.10          4.63        14.61 o
   0   9   2        693.93        661.85        35.92 o
   1   9   2          0.23         13.33        11.68 o
   2   9   2        722.06        669.68        37.18 o
   3   9   2          8.48         15.12        17.18 o
   4   9   2          7.69         -0.51        15.38 o
  -5  10   2        686.68        706.92        66.74 o
  -4  10   2          0.16         26.15        23.59 o
  -3  10   2        463.02        390.48        31.19 o
  -2  10   2       1733.02       1752.39        84.36 o
  -1  10   2       1702.49       1705.29        62.72 o
   0  10   2        197.50        177.83        25.65 o
   1  10   2        212.20        205.84        24.97 o
   2  10   2        301.99        309.88        40.02 o
   3  10   2          0.98          4.10        19.48 o
  -3 -11   3        190.40        240.57        25.13 o
  -2 -11   3        763.14        747.62        39.54 o
  -1 -11   3        241.90        277.01        23.08 o
   0 -11   3        712.08        795.32        38.51 o
   4 -11   3        230.88        243.66        39.50 o
   5 -11   3          2.43         15.38        25.13 o
  -5 -10   3         63.03         67.18        15.38 o
  -4 -10   3        106.63        119.50        16.92 o
  -3 -10   3        541.94        485.58        30.28 o
  -2 -10   3         48.78         40.00        11.28 o
  -1 -10   3        453.81        419.31        26.17 o
   0 -10   3       2432.79       2372.85        80.90 o
   1 -10   3       1666.84       1811.04        49.80 o
   2 -10   3          0.88         -3.08        13.33 o
   3 -10   3       2488.80       2421.28       107.18 o
   4 -10   3       2265.89       2195.95       105.06 o
   5 -10   3       2267.25       2064.88       106.08 o
   6 -10   3         36.53          9.74        15.90 o
  -7  -9   3          4.34         15.02         8.61 o
  -6  -9   3        153.98        154.79        14.91 o
  -5  -9   3        223.89        228.34        16.13 o
  -4  -9   3         16.75         23.07         7.64 o
  -3  -9   3        998.73        971.34        31.39 o
  -2  -9   3         36.57         27.61         6.86 o
  -1  -9   3       5807.08       5971.42       218.09 o
   0  -9   3      11497.13      11484.38       368.25 o
   1  -9   3       7147.14       7282.22       127.18 o
   2  -9   3         18.18          8.20         8.58 o
   3  -9   3       3822.58       3861.04        73.41 o
   4  -9   3       7730.10       7773.75       212.55 o
   5  -9   3       6523.67       6772.97       159.30 o
   6  -9   3       1877.42       1833.66        60.04 o
   7  -9   3         48.72         24.61        18.97 o
   8  -9   3        249.11        261.62        40.53 o
  -8  -8   3       3971.70       3958.63        98.36 o
  -7  -8   3        472.95        442.61        25.15 o
  -6  -8   3          2.36          6.92         6.44 o
  -5  -8   3         31.52         25.92         8.01 o
  -4  -8   3        480.11        452.62        20.79 o
  -3  -8   3        154.14        164.00        12.56 o
  -2  -8   3        122.54        126.14         8.46 o
  -1  -8   3       1707.69       1711.14        45.47 o
   0  -8   3       2385.80       2354.49        41.84 o
   1  -8   3        887.74        873.67        21.71 o
   2  -8   3        273.64        237.90        25.96 o
   3  -8   3       1062.55       1096.24        26.48 o
   4  -8   3       2844.94       2874.27        76.79 o
   5  -8   3       4528.41       4581.26       114.14 o
   6  -8   3        727.80        673.50        32.74 o
   7  -8   3         32.88         15.61        11.31 o
   8  -8   3        106.75         97.97        18.12 o
   9  -8   3        169.17        164.26        22.93 o
  -9  -7   3       2289.11       2292.82        87.52 o
  -8  -7   3       3240.89       3050.26        90.53 o
  -7  -7   3       1802.78       1764.20        51.02 o
  -6  -7   3        256.59        246.34        16.49 o
  -5  -7   3          9.84          1.44        12.05 o
  -4  -7   3       1837.85       1895.93        72.36 o
  -3  -7   3        434.55        426.75        17.69 o
  -2  -7   3        961.52        950.34        18.60 o
  -1  -7   3        198.02        205.48         8.11 o
   0  -7   3        181.22        177.00         7.81 o
   1  -7   3          8.39          9.31         3.05 o
   2  -7   3         63.06         78.16         4.94 o
   3  -7   3        760.13        702.91        14.23 o
   4  -7   3        553.21        587.83        25.71 o
   5  -7   3        107.00        105.74        13.96 o
   6  -7   3        241.67        234.70        23.86 o
   7  -7   3       1497.27       1487.42        53.43 o
   8  -7   3         38.69         36.92        13.05 o
   9  -7   3        611.93        646.28        37.14 o
  -9  -6   3        318.74        294.29        40.02 o
  -8  -6   3        467.03        443.52        22.01 o
  -7  -6   3         52.43         48.06         8.53 o
  -6  -6   3        358.26        391.59        19.11 o
  -5  -6   3        267.45        250.11        10.67 o
  -4  -6   3        749.93        695.36        19.44 o
  -3  -6   3       5476.17       5443.82       116.57 o
  -2  -6   3       9297.40       8981.22       184.19 o
  -1  -6   3        469.54        454.80        11.01 o
   0  -6   3         56.52         40.47         3.87 o
   1  -6   3        145.09        138.75         6.31 o
   2  -6   3        468.26        469.79        10.57 o
   3  -6   3         43.78         40.25         3.25 o
   4  -6   3          1.86          5.72         5.77 o
   5  -6   3        520.06        491.11        31.32 o
   6  -6   3       2748.87       2977.05        82.26 o
   7  -6   3       4766.70       4763.88       122.71 o
   8  -6   3        522.49        480.60        30.48 o
   9  -6   3        641.25        588.45        35.58 o
  10  -6   3       2131.06       2144.35        75.10 o
 -10  -5   3         36.97         35.70         9.83 o
  -9  -5   3         14.20         13.48         6.99 o
  -8  -5   3        294.96        285.38        14.48 o
  -7  -5   3       1497.14       1504.02        52.08 o
  -6  -5   3       2115.54       2114.68        44.34 o
  -5  -5   3          0.06         10.97         3.98 o
  -4  -5   3       1513.70       1498.00        48.37 o
  -3  -5   3      23689.54      23022.01       456.33 o
  -2  -5   3      53407.40      49311.97      1496.54 o
  -1  -5   3      17531.41      16950.62       216.97 o
   0  -5   3        151.48        157.00         8.11 o
   1  -5   3        834.47        794.26        15.55 o
   2  -5   3      10465.76      10277.04       140.49 o
   3  -5   3       2612.85       2619.36        65.78 o
   4  -5   3        570.03        553.82        23.77 o
   5  -5   3         19.67         20.08        12.56 o
   6  -5   3       1814.79       1973.47        60.45 o
   7  -5   3       7637.80       7671.02       181.67 o
   8  -5   3       1513.31       1561.27        56.56 o
   9  -5   3        996.41        984.57        45.01 o
  10  -5   3       2655.57       2677.68       111.81 o
 -10  -4   3       1599.65       1486.37        47.54 o
  -9  -4   3        204.53        201.03        15.85 o
  -8  -4   3        122.63        127.60        10.38 o
  -7  -4   3          0.16          9.46         4.78 o
  -6  -4   3       1134.13       1109.76        25.83 o
  -5  -4   3        893.34        901.95        19.64 o
  -4  -4   3        501.41        481.23        11.66 o
  -3  -4   3      13933.71      13602.72       224.11 o
  -2  -4   3      51013.82      46405.88      1549.67 o
  -1  -4   3      10209.14       9832.41       153.14 o
   0  -4   3         10.60         16.57         2.80 o
   1  -4   3        203.27        200.61         6.05 o
   2  -4   3      10649.83      10923.78       163.38 o
   3  -4   3       1294.24       1313.26        38.37 o
   4  -4   3        526.59        569.05        24.30 o
   5  -4   3        173.61        188.44        16.64 o
   6  -4   3         95.45        110.27         9.31 o
   7  -4   3         69.61         74.81         6.63 o
   8  -4   3        334.32        274.61        24.49 o
   9  -4   3        905.45        859.68        41.77 o
  10  -4   3         22.26         14.82        12.87 o
  11  -4   3        269.51        238.04        40.78 o
 -11  -3   3       3988.95       3924.86        83.06 o
 -10  -3   3        911.23        890.60        44.20 o
  -9  -3   3        255.00        241.77        14.08 o
  -8  -3   3        173.32        158.89        10.87 o
  -7  -3   3         13.89         11.70         4.69 o
  -6  -3   3          0.04          9.96         7.56 o
  -5  -3   3        399.40        426.89        12.45 o
  -4  -3   3         51.87         47.58         4.21 o
  -3  -3   3        609.06        590.17        12.36 o
  -2  -3   3       4451.96       4243.59        63.08 o
  -1  -3   3       3080.68       3259.27        48.61 o
   0  -3   3         45.35         50.91         7.45 o
   1  -3   3      13513.04      13820.70       174.48 o
   2  -3   3        842.19        891.85        32.26 o
   3  -3   3        264.09        277.32        14.87 o
   4  -3   3       1890.81       1813.80        29.58 o
   5  -3   3       1998.17       1993.99        61.89 o
   6  -3   3       1069.14       1033.58        24.88 o
   7  -3   3          0.70          3.81         2.73 o
   8  -3   3        506.58        513.88        16.96 o
   9  -3   3        205.01        208.70        15.98 o
  10  -3   3        513.87        479.66        32.84 o
  11  -3   3         11.80          2.32        13.93 o
 -11  -2   3        261.69        237.20        16.39 o
 -10  -2   3         87.84         72.56         9.24 o
  -9  -2   3          9.51         11.33         5.18 o
  -8  -2   3         35.19         39.85        13.62 o
  -7  -2   3        170.98        155.43         9.66 o
  -6  -2   3         70.63         60.05         6.40 o
  -5  -2   3       1322.19       1241.18        33.23 o
  -4  -2   3       7995.08       8178.26       120.95 o
  -3  -2   3       4562.71       4602.21        69.30 o
  -2  -2   3          3.27         12.64         2.47 o
  -1  -2   3        450.65        425.98         7.16 o
   0  -2   3        915.52        905.53        12.75 o
   1  -2   3          7.49          5.83         1.29 o
   2  -2   3        583.20        632.84        10.04 o
   3  -2   3       6431.83       6332.45        92.15 o
   4  -2   3      45248.18      47841.33       663.63 o
   5  -2   3      25064.96      26094.53       432.65 o
   6  -2   3       3748.42       3797.30        72.52 o
   7  -2   3        766.38        820.07        22.80 o
   8  -2   3       5359.16       5322.89       101.04 o
   9  -2   3       3092.92       3067.14        64.99 o
  10  -2   3        874.22        866.08        26.66 o
  11  -2   3          0.19         -5.50        12.99 o
 -11  -1   3        105.39         88.44        10.61 o
 -10  -1   3       1552.65       1465.99        38.41 o
  -9  -1   3       5375.22       5295.48       100.93 o
  -8  -1   3       4382.92       4349.45        83.70 o
  -7  -1   3       1856.22       1851.67        40.57 o
  -6  -1   3       4622.89       4469.13        81.93 o
  -5  -1   3      36325.79      36573.95       595.87 o
  -4  -1   3      35477.35      35920.48       509.60 o
  -3  -1   3       4658.34       4513.40        55.30 o
  -2  -1   3       4446.15       4726.02        57.13 o
  -1  -1   3          0.50         16.70         5.35 o
   0  -1   3      12651.30      12538.90       145.25 o
   1  -1   3       1451.13       1410.95        18.99 o
   2  -1   3         65.11         86.99         8.71 o
   3  -1   3       3385.73       3207.05        74.39 o
   4  -1   3      40351.01      41426.40      1123.71 o
   5  -1   3      18624.48      19375.58       323.06 o
   6  -1   3       1755.91       1624.37        37.00 o
   7  -1   3        197.45        223.25        11.33 o
   8  -1   3       2923.06       2952.53       120.13 o
   9  -1   3       1648.36       1656.66        41.25 o
  10  -1   3        816.52        753.70        25.41 o
  11  -1   3          4.51         -2.78        12.67 o
 -11   0   3        434.77        414.59        19.71 o
 -10   0   3       1678.26       1681.67        75.91 o
  -9   0   3       5963.38       6015.79       112.32 o
  -8   0   3       3465.80       3470.24        68.82 o
  -7   0   3        498.54        536.80        17.37 o
  -6   0   3       4929.97       4959.20        89.78 o
  -5   0   3      26898.03      26631.09       436.93 o
  -4   0   3      22556.64      22722.72       325.41 o
  -3   0   3      16782.94      17019.22       214.89 o
  -2   0   3          4.19         16.07         5.18 o
  -1   0   3        739.97        724.98        11.13 o
   0   0   3          8.21         14.94         2.45 o
   1   0   3       5179.07       5324.26        70.29 o
   2   0   3        125.32        140.52         5.25 o
   3   0   3        174.85        183.01         9.68 o
   4   0   3       5134.64       4992.02        78.07 o
   5   0   3       1082.42       1040.68        51.20 o
   6   0   3         72.78         72.81         7.43 o
   7   0   3         43.50         37.32         5.96 o
   8   0   3        747.30        743.40        23.87 o
   9   0   3        525.55        557.60        34.21 o
  10   0   3         45.93         41.24         8.33 o
  11   0   3        731.75        701.00        26.10 o
 -11   1   3         52.40         56.39        12.45 o
 -10   1   3         40.51         36.31         7.27 o
  -9   1   3          6.04         18.85         6.74 o
  -8   1   3        456.12        421.97        27.47 o
  -7   1   3        827.74        783.35        21.75 o
  -6   1   3        435.72        432.41        21.45 o
  -5   1   3       1089.11       1079.95        43.49 o
  -4   1   3       4064.36       4147.72        73.93 o
  -3   1   3       2510.19       2519.09        33.25 o
  -2   1   3         17.64         23.45         2.29 o
  -1   1   3         67.73         98.17         5.30 o
   0   1   3       1431.78       1465.14        22.48 o
   1   1   3         19.01         34.67         2.75 o
   2   1   3      11430.71      11429.05       136.03 o
   3   1   3      10495.63      10407.02       136.77 o
   4   1   3         91.06         86.85        12.73 o
   5   1   3         24.97         30.11         6.52 o
   6   1   3       1027.94       1069.14        47.62 o
   7   1   3         52.88         41.21         7.13 o
   8   1   3         66.02         46.84         7.78 o
   9   1   3        633.92        598.06        22.65 o
  10   1   3       2100.11       2137.79        52.30 o
  11   1   3       2393.85       2486.19        60.18 o
 -11   2   3       1405.90       1323.85        40.39 o
 -10   2   3        987.66        942.69        31.85 o
  -9   2   3        163.36        139.08        10.42 o
  -8   2   3        433.49        408.49        20.10 o
  -7   2   3        566.73        580.90        18.38 o
  -6   2   3        800.40        845.62        29.37 o
  -5   2   3          0.53         21.83        19.41 o
  -4   2   3        780.79        827.43        22.73 o
  -3   2   3       5422.86       5346.25        81.16 o
  -2   2   3       7319.68       7469.71       126.40 o
  -1   2   3        300.77        267.42         6.10 o
   0   2   3       3719.00       3858.41        48.29 o
   1   2   3      22823.67      23176.85       454.92 o
   2   2   3      28231.43      28429.12       604.21 o
   3   2   3      24968.31      25256.63       474.54 o
   4   2   3        790.02        662.26        21.97 o
   5   2   3        280.93        266.68        15.01 o
   6   2   3         57.36         55.51        11.54 o
   7   2   3        920.78        931.40        28.48 o
   8   2   3         99.08         84.76        15.75 o
   9   2   3         13.92         11.13         6.98 o
  10   2   3       1332.88       1400.81        59.76 o
 -11   3   3       6329.65       6468.81       124.41 o
 -10   3   3       2474.49       2463.40        55.76 o
  -9   3   3        113.32         81.24         8.42 o
  -8   3   3        104.29        104.65         9.08 o
  -7   3   3       2572.07       2663.98        54.48 o
  -6   3   3       3638.69       3439.84        67.67 o
  -5   3   3        519.58        523.82        43.65 o
  -4   3   3         94.82         94.89         5.83 o
  -3   3   3       4643.41       4587.97        87.14 o
  -2   3   3       5352.78       5318.46        80.11 o
  -1   3   3       4706.20       4686.37        70.65 o
   0   3   3         23.58         30.47         4.00 o
   1   3   3      10556.45      10377.09       152.42 o
   2   3   3      40445.25      41014.06      1558.44 o
   3   3   3      36607.26      37402.04       534.95 o
   4   3   3        642.25        589.88        27.13 o
   5   3   3       1458.11       1519.69        39.37 o
   6   3   3        416.21        440.26        20.18 o
   7   3   3        799.27        784.11        26.19 o
   8   3   3        279.22        307.50        17.20 o
   9   3   3        510.78        524.30        22.59 o
  10   3   3        233.13        236.45        16.89 o
 -10   4   3       4466.12       4566.58        91.09 o
  -9   4   3        231.43        252.95        21.41 o
  -8   4   3        355.89        372.81        21.47 o
  -7   4   3       6751.94       6711.57       120.70 o
  -6   4   3       6641.86       6440.48       135.76 o
  -5   4   3        138.47        145.42         8.88 o
  -4   4   3       1027.03        947.66        20.25 o
  -3   4   3         79.95         74.25         5.05 o
  -2   4   3        264.08        275.74        10.86 o
  -1   4   3       3390.38       3376.52        99.87 o
   0   4   3          1.88          7.69         6.15 o
   1   4   3       3629.02       3687.67        61.59 o
   2   4   3      11792.20      12083.25       195.54 o
   3   4   3       5188.39       4982.17       120.02 o
   4   4   3         89.00        104.21        10.32 o
   5   4   3        158.24        176.82        14.03 o
   6   4   3        477.78        479.35        28.94 o
   7   4   3         66.74         67.37        16.15 o
   8   4   3        278.61        251.46        16.41 o
   9   4   3       1052.73       1088.81        34.87 o
 -10   5   3       1378.70       1484.75        55.90 o
  -9   5   3         71.89         97.13        10.95 o
  -8   5   3        251.79        245.28        14.88 o
  -7   5   3        845.66        897.37        40.94 o
  -6   5   3        582.89        548.69        18.63 o
  -5   5   3       1273.34       1233.97        29.96 o
  -4   5   3        947.71        959.36        20.48 o
  -3   5   3          2.40          5.61         2.60 o
  -2   5   3       1646.10       1661.59        86.30 o
  -1   5   3        272.66        296.27        17.73 o
   0   5   3       1015.91       1006.36        36.02 o
   1   5   3       1925.37       1949.90        41.83 o
   2   5   3       1376.84       1420.74        28.44 o
   3   5   3        249.20        253.40        15.34 o
   4   5   3        467.92        494.23        20.25 o
   5   5   3         82.23         83.56        11.03 o
   6   5   3        827.61        747.79        28.08 o
   7   5   3        309.34        324.10        18.66 o
   8   5   3       1714.83       1785.92        47.28 o
   9   5   3       6194.21       6765.42       131.74 o
  -9   6   3         14.56          7.07        13.27 o
  -8   6   3        315.04        307.10        15.79 o
  -7   6   3       1284.98       1271.01        33.22 o
  -6   6   3        115.55        106.58         9.54 o
  -5   6   3       6644.36       6745.48       150.50 o
  -4   6   3       2997.10       2957.07        70.63 o
  -3   6   3       1927.89       1939.65        83.73 o
  -2   6   3        437.46        424.40        22.20 o
  -1   6   3       1129.04       1062.67        38.59 o
   0   6   3       9909.58       9837.67       215.77 o
   1   6   3       2464.54       2478.30       121.52 o
   2   6   3        989.44       1047.90        22.63 o
   3   6   3        105.78         94.30        14.04 o
   4   6   3        695.82        714.05        25.22 o
   5   6   3       1678.34       1693.60        45.08 o
   6   6   3         17.52          4.76         9.27 o
   7   6   3        427.88        448.31        21.47 o
   8   6   3       4087.93       4353.90       113.01 o
  -8   7   3         45.97          2.56        22.05 o
  -7   7   3        424.28        399.56        22.86 o
  -6   7   3        666.95        637.87        28.99 o
  -5   7   3       8030.06       8297.35       185.87 o
  -4   7   3      15233.13      15792.44       332.41 o
  -3   7   3        853.03        911.05        57.80 o
  -2   7   3         30.09         20.65        10.35 o
  -1   7   3      10683.62      10582.69       281.15 o
   0   7   3       8570.76       8225.80       187.71 o
   1   7   3       2507.16       2486.30        83.03 o
   2   7   3        429.28        353.26        35.16 o
   3   7   3        264.00        205.81        22.57 o
   4   7   3         64.96         48.29        15.64 o
   5   7   3       1075.69       1173.10        49.72 o
   6   7   3         62.33         76.13        17.49 o
   7   7   3         57.86         55.56        13.43 o
  -7   8   3        129.62        123.09        35.39 o
  -6   8   3        184.03        168.64        18.40 o
  -5   8   3       2736.70       2671.98        76.51 o
  -4   8   3       1889.30       1896.29        60.72 o
  -3   8   3        826.18        765.22        58.30 o
  -2   8   3          0.03         -7.33        10.51 o
  -1   8   3        103.75        105.71        16.72 o
   0   8   3       2945.75       2802.79        82.68 o
   1   8   3         64.88         48.29        23.85 o
   2   8   3         37.50         35.21        13.87 o
   3   8   3        543.62        496.13        33.82 o
   4   8   3          0.25          0.61        12.11 o
   5   8   3         20.77          8.29        12.62 o
  -6   9   3       1273.87       1319.23        89.42 o
  -5   9   3        529.56        502.20        31.39 o
  -4   9   3         92.05        108.31        17.36 o
  -3   9   3        169.04        138.75        19.74 o
  -2   9   3        736.70        669.25        86.01 o
  -1   9   3        268.30        287.08        27.24 o
   0   9   3         14.88         22.10        16.15 o
   1   9   3        258.01        255.70        28.22 o
   2   9   3       2405.94       2258.07        76.44 o
   3   9   3        640.41        679.08        40.17 o
   4   9   3        374.62        314.02        43.61 o
   5   9   3        543.20        546.09        55.94 o
  -4  10   3         46.09         54.87        29.23 o
  -3  10   3         30.63         32.51        15.65 o
  -2  10   3        285.36        240.36        27.11 o
  -1  10   3        331.99        300.24        30.43 o
   0  10   3         15.93         24.80        16.06 o
   1  10   3       1426.52       1452.07        60.50 o
   2  10   3       2112.58       2198.36        78.28 o
  -4 -11   4          0.15         -3.59         9.74 o
  -3 -11   4          0.31         -8.72         8.72 o
  -2 -11   4        104.65         95.90        15.90 o
  -1 -11   4        198.02        185.17        19.49 o
   0 -11   4        324.05        341.71        23.09 o
   4 -11   4         46.03         41.54        24.61 o
   5 -11   4         21.86         55.89        26.66 o
  -5 -10   4         82.60         76.93        14.87 o
  -4 -10   4         58.69         31.28        11.28 o
  -3 -10   4        369.34        358.67        25.14 o
  -2 -10   4          3.79          3.59         7.18 o
  -1 -10   4       2182.03       2327.29        78.80 o
   0 -10   4       8996.09       9150.16       188.35 o
   1 -10   4       6144.55       6440.06       184.28 o
   2 -10   4        285.24        233.44        29.76 o
   3 -10   4        401.90        389.49        42.08 o
   4 -10   4       1003.61        966.37        64.22 o
   5 -10   4        855.69        966.56        57.52 o
   6 -10   4        194.03        220.05        32.83 o
  -7  -9   4          9.63         13.24         8.82 o
  -6  -9   4          0.24          1.63         9.23 o
  -5  -9   4         90.81         92.97        11.71 o
  -4  -9   4        633.12        644.43        25.22 o
  -3  -9   4       1828.29       1889.60        50.19 o
  -2  -9   4         38.53         38.35         8.97 o
  -1  -9   4      10254.25      10272.51       211.66 o
   0  -9   4      15763.28      15451.01       257.73 o
   1  -9   4       9672.98       9670.17       183.42 o
   2  -9   4        193.74        207.73        16.45 o
   3  -9   4        224.50        216.61        17.09 o
   4  -9   4        907.85        914.96        57.79 o
   5  -9   4       1544.58       1573.70        53.04 o
   6  -9   4        137.00        138.44        18.50 o
   7  -9   4         47.68         32.11        13.05 o
   8  -9   4       1254.47       1335.29        54.13 o
  -8  -8   4       1874.16       1978.68        58.81 o
  -7  -8   4         66.33         58.43        10.24 o
  -6  -8   4        846.74        863.31        31.46 o
  -5  -8   4        988.21        996.88        65.25 o
  -4  -8   4         96.31         98.76        12.82 o
  -3  -8   4         10.39         11.78         5.38 o
  -2  -8   4       2014.34       1965.89        49.50 o
  -1  -8   4       5037.64       5062.45        89.47 o
   0  -8   4       3339.42       3376.11        62.69 o
   1  -8   4       1618.85       1664.56        34.34 o
   2  -8   4        131.51        130.58         7.33 o
   3  -8   4        104.39        102.86         8.41 o
   4  -8   4        260.21        262.69        18.92 o
   5  -8   4        741.06        779.25        42.11 o
   6  -8   4         17.25         12.02        12.05 o
   7  -8   4         10.21         20.35        20.00 o
   8  -8   4        216.97        192.12        23.38 o
   9  -8   4         74.41         81.26        18.65 o
  -9  -7   4        816.38        758.28        32.26 o
  -8  -7   4        692.75        702.62        45.69 o
  -7  -7   4         41.15         42.71         8.82 o
  -6  -7   4       1102.31       1107.06        51.65 o
  -5  -7   4         43.61         40.33         7.88 o
  -4  -7   4        404.52        389.60        21.56 o
  -3  -7   4        465.95        448.29        18.01 o
  -2  -7   4        237.12        235.03        20.01 o
  -1  -7   4        223.11        230.45         9.85 o
   0  -7   4        127.57        123.85         7.11 o
   1  -7   4        151.44        138.12         7.76 o
   2  -7   4        648.30        682.68        14.10 o
   3  -7   4        990.48       1114.65        23.83 o
   4  -7   4         41.97         35.52         9.04 o
   5  -7   4        673.09        628.82        48.27 o
   6  -7   4       7245.11       7257.01       172.14 o
   7  -7   4       9763.72      10100.62       233.12 o
   8  -7   4        292.82        281.41        32.58 o
   9  -7   4        139.57        120.61        20.07 o
  -9  -6   4       1036.53       1051.35        37.62 o
  -8  -6   4         19.04         27.31         7.64 o
  -7  -6   4       2715.81       2840.76        72.00 o
  -6  -6   4       2773.50       2791.42        69.26 o
  -5  -6   4       1133.71       1107.37        33.84 o
  -4  -6   4        205.31        221.21        14.36 o
  -3  -6   4      15072.18      14407.90       291.18 o
  -2  -6   4      17478.05      16721.39       476.68 o
  -1  -6   4       1472.22       1426.08        35.98 o
   0  -6   4        379.79        389.23        10.08 o
   1  -6   4        633.22        625.21        15.82 o
   2  -6   4        299.24        278.99         7.29 o
   3  -6   4       2422.51       2494.65        64.38 o
   4  -6   4          0.17          3.43        10.77 o
   5  -6   4        503.76        529.47        26.27 o
   6  -6   4       7844.49       7616.70       178.84 o
   7  -6   4      14013.10      14489.55       321.67 o
   8  -6   4       2733.81       2819.45        85.85 o
   9  -6   4          8.62         23.66        13.18 o
  10  -6   4        675.48        625.68        39.55 o
 -10  -5   4         57.50         52.91        10.35 o
  -9  -5   4        160.09        145.23        14.13 o
  -8  -5   4        692.30        678.99        27.11 o
  -7  -5   4       6584.82       6729.75       120.46 o
  -6  -5   4       5059.64       4976.86        90.54 o
  -5  -5   4        743.29        728.84        19.94 o
  -4  -5   4        477.23        462.80        17.88 o
  -3  -5   4      17517.45      16904.32       338.17 o
  -2  -5   4      28850.85      26752.62       828.98 o
  -1  -5   4      10561.54      10150.88       204.94 o
   0  -5   4       6264.21       6337.59        83.19 o
   1  -5   4         12.69         16.96         2.39 o
   2  -5   4        808.84        820.51        14.65 o
   3  -5   4         97.44         94.53        10.58 o
   4  -5   4        335.89        397.85        23.87 o
   5  -5   4        311.00        271.40        18.86 o
   6  -5   4       3948.52       3862.73       101.39 o
   7  -5   4       8027.98       7748.82       184.37 o
   8  -5   4        414.08        423.70        28.30 o
   9  -5   4         54.02         68.27        25.90 o
  10  -5   4        230.11        221.74        26.66 o
 -10  -4   4        301.27        325.19        20.90 o
  -9  -4   4        248.69        242.69        17.18 o
  -8  -4   4        613.35        605.10        20.37 o
  -7  -4   4       2198.66       2148.43        46.10 o
  -6  -4   4        928.31        922.09        37.61 o
  -5  -4   4         37.82         43.81         6.06 o
  -4  -4   4          8.89          7.78         4.01 o
  -3  -4   4      10251.94       9856.50       200.69 o
  -2  -4   4      21618.04      19908.98       466.56 o
  -1  -4   4       5787.43       5516.24        85.09 o
   0  -4   4       1560.95       1622.42        23.72 o
   1  -4   4         63.33         71.92         4.52 o
   2  -4   4        846.02        973.32        24.85 o
   3  -4   4        918.58        977.87        37.04 o
   4  -4   4          1.12          2.47         5.97 o
   5  -4   4         49.45         54.79        10.66 o
   6  -4   4        790.18        768.88        19.01 o
   7  -4   4       1118.68       1112.59        26.69 o
   8  -4   4        411.01        429.33        37.46 o
   9  -4   4        837.35        779.03        39.91 o
  10  -4   4         14.68          6.67        13.78 o
 -11  -3   4        560.89        528.47        27.44 o
 -10  -3   4          3.20         18.74         8.53 o
  -9  -3   4        142.35        143.04        11.62 o
  -8  -3   4        134.11        145.97        10.83 o
  -7  -3   4        101.50         91.23        16.18 o
  -6  -3   4         50.56         49.20         5.88 o
  -5  -3   4        456.16        432.96        12.40 o
  -4  -3   4        471.29        473.50        13.87 o
  -3  -3   4       1820.83       1796.74        30.06 o
  -2  -3   4        136.61        122.44         4.13 o
  -1  -3   4       3360.59       3415.52        42.00 o
   0  -3   4       3664.05       3521.70        43.48 o
   1  -3   4        118.64        154.99         7.59 o
   2  -3   4        180.86        193.85        11.79 o
   3  -3   4       5228.06       5166.56        75.66 o
   4  -3   4      10901.84      11078.74       158.29 o
   5  -3   4       6376.01       6277.90       103.42 o
   6  -3   4       2280.63       2272.71        39.18 o
   7  -3   4          0.05          5.26         3.26 o
   8  -3   4        116.06        121.30         8.40 o
   9  -3   4         31.19         15.11        11.68 o
  10  -3   4         97.27         98.25        19.06 o
  11  -3   4         42.93         39.18        16.50 o
 -11  -2   4         11.18          0.15         7.16 o
 -10  -2   4       2140.70       2124.61        50.29 o
  -9  -2   4       3646.31       3545.49        72.70 o
  -8  -2   4       2881.21       2803.14        58.27 o
  -7  -2   4        583.43        596.41        18.92 o
  -6  -2   4         52.35         35.22         7.53 o
  -5  -2   4        666.36        667.29        16.17 o
  -4  -2   4       3414.99       3401.43        62.48 o
  -3  -2   4        587.99        541.34        12.47 o
  -2  -2   4       3213.62       3226.68        48.77 o
  -1  -2   4       2694.17       2539.93        32.29 o
   0  -2   4      11918.61      11477.65       163.58 o
   1  -2   4       3569.60       3411.01        46.29 o
   2  -2   4       2852.35       2951.13        59.91 o
   3  -2   4      12337.87      12579.81       179.21 o
   4  -2   4      48825.43      50681.94       703.87 o
   5  -2   4      35832.40      37761.24       528.15 o
   6  -2   4       8240.41       8336.80       125.18 o
   7  -2   4       1130.26       1036.20        29.47 o
   8  -2   4       2176.63       2203.46        49.07 o
   9  -2   4        137.14        138.02        10.22 o
  10  -2   4         41.00         42.65        16.50 o
  11  -2   4        129.47         81.43        33.34 o
 -11  -1   4         26.74         25.47         8.43 o
 -10  -1   4       3070.27       3055.07        66.03 o
  -9  -1   4      10921.83      10939.18       192.24 o
  -8  -1   4      13991.54      13881.17       237.39 o
  -7  -1   4       5772.04       5703.94       104.32 o
  -6  -1   4       1685.62       1630.97        36.01 o
  -5  -1   4      10788.17      10659.67       180.28 o
  -4  -1   4      17413.25      17360.09       250.84 o
  -3  -1   4       1759.47       1748.31        30.34 o
  -2  -1   4       6552.83       6707.67        80.48 o
  -1  -1   4        999.15        959.18        14.99 o
   0  -1   4       2580.93       2415.53        31.37 o
   1  -1   4       2821.43       2812.17        36.00 o
   2  -1   4       4543.54       4653.76        57.88 o
   3  -1   4       9451.46       9263.53       134.69 o
   4  -1   4      28811.73      29843.22       419.57 o
   5  -1   4      12719.24      12635.22       184.76 o
   6  -1   4       3036.23       3186.35        64.13 o
   7  -1   4         39.24         26.46         7.42 o
   8  -1   4         24.94         19.58         5.66 o
   9  -1   4         92.67         93.07         9.46 o
  10  -1   4        251.23        260.11        14.62 o
  11  -1   4          3.46         31.70        16.41 o
 -11   0   4        158.86        141.58        12.90 o
 -10   0   4       3757.11       3748.37        77.98 o
  -9   0   4       6118.32       5919.28       111.55 o
  -8   0   4       5938.05       5821.81       107.73 o
  -7   0   4       1389.33       1382.26        32.99 o
  -6   0   4         10.50         14.95         7.35 o
  -5   0   4       1285.50       1295.71        28.87 o
  -4   0   4       2675.20       2464.12        48.00 o
  -3   0   4        901.60        895.51        18.53 o
  -2   0   4         32.75         42.49         3.28 o
  -1   0   4       9240.10       8970.44       106.17 o
   0   0   4        399.37        408.88         8.06 o
   1   0   4       7440.63       7830.23        93.92 o
   2   0   4       1324.96       1382.07        22.40 o
   3   0   4        155.16        140.49         7.85 o
   4   0   4        406.83        439.59        16.96 o
   5   0   4         48.82         58.43         8.30 o
   6   0   4          4.23          2.71         7.59 o
   7   0   4         20.00         24.77         6.85 o
   8   0   4         48.89         23.80        12.40 o
   9   0   4       1123.31       1087.71        35.19 o
  10   0   4        675.75        643.32        24.14 o
  11   0   4       1688.02       1739.14        47.02 o
 -11   1   4         26.49         29.01         7.60 o
 -10   1   4        225.28        258.08        14.84 o
  -9   1   4        142.07        140.54        11.04 o
  -8   1   4        384.58        362.22        14.93 o
  -7   1   4        128.57        159.96         9.72 o
  -6   1   4        114.01        131.05         8.26 o
  -5   1   4        414.85        394.34        16.43 o
  -4   1   4         43.01         30.73         4.20 o
  -3   1   4       3274.46       3256.63        52.24 o
  -2   1   4       4543.85       4089.09        62.98 o
  -1   1   4       4639.21       4593.80        56.85 o
   0   1   4          1.01          2.97         2.14 o
   1   1   4        168.88        217.36         8.81 o
   2   1   4       9042.96       9138.92       136.08 o
   3   1   4       1870.80       1793.92        40.41 o
   4   1   4        953.62        825.75        25.26 o
   5   1   4          0.94          6.42         5.52 o
   6   1   4       1049.83       1066.71        31.97 o
   7   1   4       2441.93       2436.82        54.91 o
   8   1   4       1159.54       1166.27        33.61 o
   9   1   4        920.01        930.69        30.00 o
  10   1   4       3388.27       3494.39        76.89 o
 -11   2   4       3520.56       3425.26        90.35 o
 -10   2   4        782.50        769.98        25.69 o
  -9   2   4        470.02        475.91        18.32 o
  -8   2   4          8.66         11.23         4.83 o
  -7   2   4        195.65        192.15        10.65 o
  -6   2   4          1.99         32.82        10.77 o
  -5   2   4       2296.21       2327.91        47.52 o
  -4   2   4       1766.99       1801.13        37.73 o
  -3   2   4      11854.21      11454.75       167.61 o
  -2   2   4      60398.36      58673.99      1040.15 o
  -1   2   4      11091.09      10605.44       154.44 o
   0   2   4        248.09        230.40         7.32 o
   1   2   4       9664.13       9929.47       146.67 o
   2   2   4      23052.68      23003.93       331.27 o
   3   2   4      16841.97      17153.69       290.43 o
   4   2   4          2.91         34.98        24.32 o
   5   2   4         46.34         46.98         8.42 o
   6   2   4          6.12         11.16         7.08 o
   7   2   4        778.39        775.80        26.27 o
   8   2   4        235.12        230.87        15.53 o
   9   2   4        418.79        412.61        26.86 o
  10   2   4       2004.94       2026.05        92.55 o
 -10   3   4       3174.17       3073.70        66.44 o
  -9   3   4        285.92        270.70        14.16 o
  -8   3   4          5.59          9.93        10.00 o
  -7   3   4       1093.56       1064.08        41.55 o
  -6   3   4         72.70         58.99         6.86 o
  -5   3   4        200.57        197.95        10.02 o
  -4   3   4        328.70        313.74        11.87 o
  -3   3   4       6736.46       6878.27       103.88 o
  -2   3   4      16859.39      16445.29       236.87 o
  -1   3   4      12911.44      13187.56       191.27 o
   0   3   4          3.97         13.57         3.18 o
   1   3   4        486.41        446.20        12.36 o
   2   3   4      17531.33      17421.41       282.38 o
   3   3   4       8445.83       8378.10       150.67 o
   4   3   4        998.53        982.74        29.75 o
   5   3   4        184.17        189.93        14.74 o
   6   3   4          0.07         12.93         7.64 o
   7   3   4        111.41        106.30        18.72 o
   8   3   4        342.78        335.60        19.17 o
   9   3   4          5.23         -0.21         6.36 o
  10   3   4        129.96        148.88        14.97 o
 -10   4   4       2226.76       2195.31        59.34 o
  -9   4   4        783.10        786.95        29.95 o
  -8   4   4        680.44        696.05        29.60 o
  -7   4   4        822.88        851.16        28.33 o
  -6   4   4        451.66        464.74        16.67 o
  -5   4   4         66.72         60.24         7.20 o
  -4   4   4        143.70        160.09         7.82 o
  -3   4   4         52.08         48.92         8.51 o
  -2   4   4        764.37        726.04        22.77 o
  -1   4   4         86.22         92.64         4.42 o
   0   4   4         26.07         23.78         5.40 o
   1   4   4          8.19          8.19         3.21 o
   2   4   4          0.80          8.22         3.78 o
   3   4   4        460.61        419.96        18.19 o
   4   4   4       2636.24       2703.89        60.53 o
   5   4   4        403.40        386.07        20.02 o
   6   4   4         36.22         23.08         8.74 o
   7   4   4        268.23        236.85        32.32 o
   8   4   4        363.86        374.92        20.47 o
   9   4   4        286.36        285.96        30.28 o
 -10   5   4         48.15         54.36        20.51 o
  -9   5   4          0.12          0.00         6.15 o
  -8   5   4         84.80         99.58        10.12 o
  -7   5   4          0.10          3.19         5.18 o
  -6   5   4        269.45        255.45        21.39 o
  -5   5   4       3406.30       3503.28       104.81 o
  -4   5   4       1368.51       1392.61        32.11 o
  -3   5   4        893.30        909.94        32.78 o
  -2   5   4        103.60         79.79        10.71 o
  -1   5   4        152.88        136.84        13.92 o
   0   5   4       1308.97       1290.91        43.81 o
   1   5   4         27.39         27.87         5.25 o
   2   5   4        565.43        557.81        15.79 o
   3   5   4       1492.50       1566.10        40.04 o
   4   5   4       7094.14       7245.77       171.40 o
   5   5   4       2587.96       2548.68        60.56 o
   6   5   4         34.61         25.40        10.34 o
   7   5   4         76.56         71.90        14.90 o
   8   5   4       2901.92       2939.41        68.59 o
  -9   6   4        802.08        726.59        67.78 o
  -8   6   4        113.93        106.51        13.12 o
  -7   6   4          4.90          9.27         6.71 o
  -6   6   4       1663.24       1559.61        58.91 o
  -5   6   4      13098.32      12795.66       258.93 o
  -4   6   4      12670.46      12552.37       268.01 o
  -3   6   4       5511.22       5564.59       130.44 o
  -2   6   4        225.01        279.58        19.93 o
  -1   6   4       1322.01       1336.02        46.22 o
   0   6   4       1298.89       1263.19        48.61 o
   1   6   4       1108.97       1034.26        41.94 o
   2   6   4        138.16        113.36         9.61 o
   3   6   4         53.90         42.66         8.15 o
   4   6   4       3970.04       3958.81        83.70 o
   5   6   4       5942.22       6052.53       119.97 o
   6   6   4       1510.93       1525.71        44.86 o
   7   6   4         70.39         58.51        15.36 o
   8   6   4       3885.24       4265.63        92.07 o
  -8   7   4        225.82        189.80        40.52 o
  -7   7   4        879.81        790.86        33.89 o
  -6   7   4        388.72        419.67        46.95 o
  -5   7   4       9237.30       9360.00       247.31 o
  -4   7   4      14495.77      14345.52       306.99 o
  -3   7   4       5328.17       5206.19       126.82 o
  -2   7   4        220.96        244.46        21.93 o
  -1   7   4       2264.09       2212.13        81.43 o
   0   7   4       1677.05       1655.82        57.37 o
   1   7   4         74.42         52.27        13.65 o
   2   7   4        526.38        528.73        32.73 o
   3   7   4        231.99        196.37        23.66 o
   4   7   4        596.80        582.44        35.30 o
   5   7   4        785.78        693.85        39.50 o
   6   7   4         25.45         23.74        14.32 o
   7   7   4         74.09         58.46        29.23 o
  -7   8   4        104.36        133.34        37.95 o
  -6   8   4         98.13        113.81        21.54 o
  -5   8   4       1632.06       1618.92        55.61 o
  -4   8   4        517.13        470.21        51.84 o
  -3   8   4         88.19         58.25        14.17 o
  -2   8   4         81.92         81.21        27.18 o
  -1   8   4        151.66        144.45        19.83 o
   0   8   4         39.82         54.70        25.90 o
   1   8   4        394.17        345.60        29.80 o
   2   8   4        151.73        130.47        20.95 o
   3   8   4        869.26        736.39        41.72 o
   4   8   4        123.51        107.43        20.74 o
   5   8   4        130.24        119.16        21.19 o
  -5   9   4        154.95        131.46        21.80 o
  -4   9   4        329.90        356.75        29.80 o
  -3   9   4        585.39        534.47        34.47 o
  -2   9   4         41.48         33.69        14.29 o
  -1   9   4         11.93         10.41        13.05 o
   0   9   4        469.12        407.36        33.88 o
   1   9   4       1861.67       1888.90        70.40 o
   2   9   4       3920.39       4050.54       141.24 o
   3   9   4       3903.36       4070.11       118.52 o
   4   9   4        615.37        626.24        60.83 o
  -2  10   4        106.44         97.00        20.88 o
  -1  10   4        528.30        488.24        38.83 o
   0  10   4          6.19          5.36        16.72 o
  -4 -11   5        311.22        300.64        24.63 o
  -3 -11   5         30.03         18.97        10.77 o
  -2 -11   5         68.22         91.80        14.36 o
  -1 -11   5        190.07        245.19        20.00 o
  -5 -10   5       1172.44       1181.76        39.43 o
  -4 -10   5       1887.17       1934.07        53.55 o
  -3 -10   5        318.37        282.59        16.89 o
  -2 -10   5        125.94        154.63        13.85 o
  -1 -10   5       2086.20       2167.76        55.13 o
   0 -10   5       7814.00       8361.15       235.39 o
   1 -10   5       5454.01       5651.22       119.74 o
   2 -10   5        155.06        158.49        21.54 o
   3 -10   5        114.77        114.88        15.36 o
   4 -10   5         22.17         27.64        10.86 o
   5 -10   5         13.22         10.13        11.38 o
   6 -10   5         35.41         25.13        19.49 o
  -7  -9   5          0.24          2.27        15.64 o
  -6  -9   5        405.53        429.84        30.79 o
  -5  -9   5       2282.55       2381.88        62.77 o
  -4  -9   5       3846.12       3984.45        93.05 o
  -3  -9   5       1075.76       1129.00        34.89 o
  -2  -9   5        680.71        687.98        24.54 o
  -1  -9   5       3893.34       3964.85        89.67 o
   0  -9   5      13497.72      13556.43       274.65 o
   1  -9   5       5396.52       5466.68       112.01 o
   2  -9   5         19.32          9.53        12.56 o
   3  -9   5        161.33        139.48        14.75 o
   4  -9   5        535.96        441.65        23.92 o
   5  -9   5         92.27         99.69        15.02 o
   6  -9   5         41.48         33.34        12.82 o
   7  -9   5        689.49        701.31        39.02 o
   8  -9   5       1800.90       1910.38        96.70 o
  -8  -8   5         72.89         45.62        10.87 o
  -7  -8   5        144.54        153.85        16.16 o
  -6  -8   5        247.02        247.39        31.55 o
  -5  -8   5       1576.60       1673.18        70.99 o
  -4  -8   5       2203.34       2268.22        58.02 o
  -3  -8   5          1.43         -0.43         4.02 o
  -2  -8   5       1284.48       1314.49        36.80 o
  -1  -8   5       2878.37       2925.64        93.45 o
   0  -8   5       4066.84       4094.71        74.01 o
   1  -8   5        832.65        818.64        20.87 o
   2  -8   5        276.27        299.91        10.26 o
   3  -8   5        318.83        273.17        17.46 o
   4  -8   5        403.06        375.66        26.43 o
   5  -8   5          4.78         -6.67         7.25 o
   6  -8   5        670.84        747.28        36.71 o
   7  -8   5        512.92        476.36        30.67 o
   8  -8   5          2.02          7.00        12.04 o
  -9  -7   5        282.48        309.35        25.65 o
  -8  -7   5         56.94         31.65         9.20 o
  -7  -7   5        360.11        343.76        31.30 o
  -6  -7   5        181.66        179.97        13.65 o
  -5  -7   5        133.98        118.75        13.34 o
  -4  -7   5        555.64        518.31        20.85 o
  -3  -7   5         37.87         30.75        11.03 o
  -2  -7   5        257.55        236.32        12.57 o
  -1  -7   5        270.51        281.70        12.90 o
   0  -7   5        803.10        881.74        21.15 o
   1  -7   5        618.32        628.61        16.47 o
   2  -7   5       1784.97       1740.89        36.39 o
   3  -7   5       1625.94       1636.35        47.99 o
   4  -7   5        141.03        148.89        18.21 o
   5  -7   5        155.51        138.22        16.50 o
   6  -7   5       8770.96       9112.82       211.06 o
   7  -7   5       9901.71      10140.40       235.35 o
   8  -7   5       1701.51       1670.00        95.94 o
   9  -7   5         11.51          6.41        13.05 o
  -9  -6   5        265.57        244.16        18.40 o
  -8  -6   5        345.44        301.07        30.79 o
  -7  -6   5       7415.09       7320.43       160.45 o
  -6  -6   5       8873.01       8988.33       191.09 o
  -5  -6   5       3267.71       3261.89        77.31 o
  -4  -6   5         45.07         43.78         6.92 o
  -3  -6   5       5922.84       5747.95       122.81 o
  -2  -6   5       4814.55       4611.99        99.61 o
  -1  -6   5        460.31        473.93        16.34 o
   0  -6   5        121.34        137.27         5.98 o
   1  -6   5        441.22        454.03        11.68 o
   2  -6   5      10212.31      10150.99       182.03 o
   3  -6   5       3032.01       3146.36        78.93 o
   4  -6   5          8.05         12.49         7.95 o
   5  -6   5       2042.09       1969.73        60.09 o
   6  -6   5      14683.81      14947.59       329.18 o
   7  -6   5      13796.79      14023.35       313.90 o
   8  -6   5       1902.94       1807.16        67.42 o
   9  -6   5        269.68        244.78        26.48 o
  10  -6   5          0.05         -7.57        14.10 o
 -10  -5   5        359.27        336.23        29.76 o
  -9  -5   5         82.97         92.06        14.62 o
  -8  -5   5       2505.73       2506.97        66.48 o
  -7  -5   5      19815.04      19696.36       400.72 o
  -6  -5   5       8769.94       9163.98       166.59 o
  -5  -5   5       1641.18       1684.12        35.25 o
  -4  -5   5         50.10         79.49        14.36 o
  -3  -5   5       2933.65       2747.38        63.62 o
  -2  -5   5       3888.10       3794.14        83.08 o
  -1  -5   5       1201.31       1158.52        23.41 o
   0  -5   5        535.29        505.81        10.31 o
   1  -5   5       1086.25       1023.68        24.40 o
   2  -5   5       4362.21       4167.32        80.00 o
   3  -5   5         31.08         31.16         7.64 o
   4  -5   5       1713.72       1697.02        51.14 o
   5  -5   5        676.78        644.70        32.10 o
   6  -5   5       3754.58       3773.09       100.97 o
   7  -5   5       4188.72       3986.35       136.10 o
   8  -5   5        169.25        132.84        19.38 o
   9  -5   5          7.09          7.95        11.97 o
  10  -5   5          2.58         -9.70        15.38 o
 -10  -4   5         42.98         31.96         9.63 o
  -9  -4   5          3.99         14.75         6.99 o
  -8  -4   5       1355.43       1391.69        34.95 o
  -7  -4   5       5199.50       5155.30        95.36 o
  -6  -4   5       1916.43       1855.10        49.13 o
  -5  -4   5        136.17        116.19         6.84 o
  -4  -4   5        721.26        774.49        16.38 o
  -3  -4   5       2344.42       2400.82        41.09 o
  -2  -4   5       1636.85       1624.73        26.54 o
  -1  -4   5         13.85         29.07         7.59 o
   0  -4   5        962.19       1056.09        27.02 o
   1  -4   5         26.68         21.59         3.76 o
   2  -4   5         42.91         45.69         2.67 o
   3  -4   5        870.83        859.51        29.92 o
   4  -4   5         19.09         31.89         8.25 o
   5  -4   5        295.48        233.18        19.19 o
   6  -4   5       1764.38       1742.23        37.14 o
   7  -4   5       2136.60       2046.00        66.84 o
   8  -4   5        844.39        814.22       118.40 o
   9  -4   5       1136.53       1153.05        51.20 o
  10  -4   5         72.67         67.57        18.65 o
 -10  -3   5          2.15          5.95         6.13 o
  -9  -3   5       1394.15       1347.19        35.60 o
  -8  -3   5       1315.41       1319.42        40.59 o
  -7  -3   5        732.81        759.65        22.09 o
  -6  -3   5        152.55        142.66        10.41 o
  -5  -3   5         67.04         58.83         5.63 o
  -4  -3   5        279.00        278.26         9.39 o
  -3  -3   5       2358.69       2380.48        44.51 o
  -2  -3   5       3253.59       3396.12        52.88 o
  -1  -3   5      11289.25      10974.03       140.40 o
   0  -3   5      14015.49      13473.92       171.59 o
   1  -3   5      19903.84      19602.42       316.69 o
   2  -3   5         30.01         45.57         2.91 o
   3  -3   5       2686.35       2685.97        42.45 o
   4  -3   5       3874.99       3956.25        61.10 o
   5  -3   5       7822.29       7987.29       130.18 o
   6  -3   5       1815.03       1864.49        36.29 o
   7  -3   5        489.84        450.63        15.20 o
   8  -3   5        572.53        537.54        17.97 o
   9  -3   5        222.35        207.23        24.12 o
  10  -3   5         58.73         48.32        17.12 o
 -11  -2   5          6.07         -7.17         7.17 o
 -10  -2   5       1377.24       1350.06        36.85 o
  -9  -2   5       7052.77       7180.28       131.55 o
  -8  -2   5       6986.68       6752.59       122.92 o
  -7  -2   5        745.29        741.42        21.89 o
  -6  -2   5        816.26        853.66        27.35 o
  -5  -2   5        458.80        486.91        22.84 o
  -4  -2   5       1424.59       1504.70        28.17 o
  -3  -2   5        243.20        275.43         8.75 o
  -2  -2   5       1499.56       1512.44        26.93 o
  -1  -2   5      16219.16      15177.73       192.89 o
   0  -2   5      21012.28      19978.36       355.01 o
   1  -2   5      19850.64      19450.82       273.58 o
   2  -2   5       3454.68       3565.99        54.37 o
   3  -2   5       1851.48       1793.22        44.34 o
   4  -2   5       7533.74       7409.91       110.64 o
   5  -2   5      21387.50      22049.33       312.98 o
   6  -2   5       2578.37       2609.84       101.30 o
   7  -2   5         91.42         76.53         8.61 o
   8  -2   5        351.07        367.38        16.95 o
   9  -2   5        578.25        563.02        20.18 o
  10  -2   5          2.97         -3.68        21.02 o
 -11  -1   5         53.55         38.24         9.05 o
 -10  -1   5       3020.40       2967.26        64.49 o
  -9  -1   5       9945.13      10024.71       177.50 o
  -8  -1   5       9054.91       8862.87       156.80 o
  -7  -1   5       1268.18       1261.25        31.02 o
  -6  -1   5        590.47        637.88        21.92 o
  -5  -1   5         12.48         16.32         4.03 o
  -4  -1   5       1972.01       1980.09        45.11 o
  -3  -1   5        289.91        327.61         9.83 o
  -2  -1   5        422.43        487.31        17.35 o
  -1  -1   5       6181.20       6131.11        74.49 o
   0  -1   5      23454.29      22273.68       290.87 o
   1  -1   5       7624.26       7449.26        97.98 o
   2  -1   5       1013.78       1072.22        24.16 o
   3  -1   5       6324.64       6266.63        94.49 o
   4  -1   5       4836.38       4872.21        76.86 o
   5  -1   5       2204.03       2190.89        93.38 o
   6  -1   5          0.19         -0.88         7.38 o
   7  -1   5       1457.96       1399.66        35.91 o
   8  -1   5        765.58        761.06        24.70 o
   9  -1   5        612.18        655.89        23.28 o
  10  -1   5          1.20         -1.86        12.14 o
 -11   0   5          5.08         10.77         6.94 o
 -10   0   5       2312.85       2273.59        52.87 o
  -9   0   5       6138.95       6121.04       114.64 o
  -8   0   5       5009.43       5038.80        95.21 o
  -7   0   5         70.52        221.04        25.13 o
  -6   0   5         87.60         70.74         8.33 o
  -5   0   5         60.52         54.01         6.97 o
  -4   0   5         15.06         33.04         9.84 o
  -3   0   5       1506.56       1441.54        31.02 o
  -2   0   5       3325.04       3321.41        95.12 o
  -1   0   5       1543.16       1632.81        26.31 o
   0   0   5        919.05        866.03        15.32 o
   1   0   5        909.82        951.46        16.66 o
   2   0   5        420.72        470.96        14.46 o
   3   0   5        523.93        545.85        18.51 o
   4   0   5          1.40         39.89        28.38 o
   5   0   5        155.23        187.49        28.84 o
   6   0   5       1521.27       1575.84        41.44 o
   7   0   5       2826.35       2899.63        63.18 o
   8   0   5          8.57         17.03         7.47 o
   9   0   5        195.41        172.23        14.48 o
  10   0   5        191.60        182.78        14.95 o
 -11   1   5        126.65        136.46        12.81 o
 -10   1   5         62.16         70.71        10.99 o
  -9   1   5        395.91        375.68        18.79 o
  -8   1   5         15.95         24.19        13.08 o
  -7   1   5        140.69        135.51        11.71 o
  -6   1   5         70.39         89.70        10.87 o
  -5   1   5        917.76        887.93        48.36 o
  -4   1   5          0.08          2.28         2.95 o
  -3   1   5       6440.71       6396.06       111.95 o
  -2   1   5      29843.63      28576.35       407.22 o
  -1   1   5       8242.91       7762.24       167.86 o
   0   1   5       1369.81       1319.75        25.06 o
   1   1   5          6.19         10.41         2.98 o
   2   1   5       3293.28       3359.54        66.33 o
   3   1   5        765.15        711.02        22.52 o
   4   1   5          9.06          1.49         4.88 o
   5   1   5          8.09          5.45         6.18 o
   6   1   5       2755.93       2750.37        62.73 o
   7   1   5      10311.79      10589.79       245.30 o
   8   1   5       2844.45       2916.82        66.26 o
   9   1   5        112.58        146.88        13.81 o
  10   1   5       2423.53       2581.17        62.24 o
 -10   2   5        749.97        715.46        38.51 o
  -9   2   5        453.50        415.36        18.30 o
  -8   2   5          0.18         -4.59        12.32 o
  -7   2   5        794.25        762.18        23.30 o
  -6   2   5       1499.43       1487.56        35.22 o
  -5   2   5       1105.02       1157.45        28.39 o
  -4   2   5        110.76        119.65         8.00 o
  -3   2   5      17246.37      16606.15       240.64 o
  -2   2   5      61972.52      59530.01       949.07 o
  -1   2   5      20014.34      19760.89       284.38 o
   0   2   5       3628.79       3568.91        77.25 o
   1   2   5        735.85        727.65        17.27 o
   2   2   5       5493.52       5332.11        99.22 o
   3   2   5        931.06        936.94        27.81 o
   4   2   5        736.30        697.21        24.53 o
   5   2   5        138.96        134.80        19.08 o
   6   2   5       2512.49       2507.63        59.81 o
   7   2   5       3707.93       3760.94       131.45 o
   8   2   5        263.92        273.55        17.25 o
   9   2   5        407.49        371.18        20.55 o
  10   2   5        623.29        620.91        26.72 o
 -10   3   5        689.52        651.06        24.75 o
  -9   3   5         10.86         20.66         6.23 o
  -8   3   5        233.94        233.83        13.48 o
  -7   3   5        635.48        624.65        31.77 o
  -6   3   5       1427.97       1571.05        53.78 o
  -5   3   5         82.40         93.83         8.05 o
  -4   3   5        820.95        776.52        21.24 o
  -3   3   5      13222.77      13382.85       195.72 o
  -2   3   5      16808.02      16324.47       395.78 o
  -1   3   5       2579.30       2647.81        52.12 o
   0   3   5        107.11        115.75         6.38 o
   1   3   5       1704.92       1796.88        36.24 o
   2   3   5        416.31        424.84        27.53 o
   3   3   5         32.56         26.49         9.02 o
   4   3   5         70.69         87.54        10.99 o
   5   3   5         73.09         57.24        10.20 o
   6   3   5        147.89        125.12        13.88 o
   7   3   5         43.58         43.26        10.85 o
   8   3   5         36.99         25.10         8.75 o
   9   3   5        485.00        472.45        23.12 o
 -10   4   5         40.62         14.31         8.96 o
  -9   4   5          0.07         29.93        22.04 o
  -8   4   5         61.69         70.76        10.64 o
  -7   4   5         49.90         40.10         6.97 o
  -6   4   5         52.13         39.35         6.46 o
  -5   4   5          1.47          4.29         4.30 o
  -4   4   5         14.48         15.32         4.04 o
  -3   4   5        141.52        136.89         7.33 o
  -2   4   5       2416.87       2536.65        43.09 o
  -1   4   5         75.68        109.94        11.31 o
   0   4   5         57.32         48.10         7.22 o
   1   4   5        127.22        102.65        11.79 o
   2   4   5        175.19        138.68        11.16 o
   3   4   5       1046.26       1094.81        32.38 o
   4   4   5      10109.94      10286.10       234.62 o
   5   4   5       3716.96       3937.18        84.96 o
   6   4   5        957.09       1021.88        35.12 o
   7   4   5        147.94        143.34        15.73 o
   8   4   5        250.43        251.16        18.75 o
   9   4   5         92.89         89.54        13.26 o
  -9   5   5        685.55        682.31        39.69 o
  -8   5   5        847.71        878.47        27.81 o
  -7   5   5        818.51        821.25        34.98 o
  -6   5   5         83.27         90.39        11.03 o
  -5   5   5       3582.94       3640.81        71.84 o
  -4   5   5       5666.35       5787.35       106.38 o
  -3   5   5       1886.28       1881.54        48.50 o
  -2   5   5        256.52        236.81        17.25 o
  -1   5   5        312.38        316.61        20.97 o
   0   5   5        854.22        860.01        22.71 o
   1   5   5          1.68          1.11         3.48 o
   2   5   5         69.45         56.54        10.85 o
   3   5   5       2559.80       2513.00        57.95 o
   4   5   5      12540.92      12744.99       228.21 o
   5   5   5      10329.32      10637.16       195.63 o
   6   5   5       2510.10       2699.73       110.89 o
   7   5   5         34.24         37.78        11.50 o
   8   5   5       1034.17        955.64        34.74 o
  -8   6   5       2104.98       2103.40        63.26 o
  -7   6   5       1337.76       1305.71        44.99 o
  -6   6   5        596.25        605.38        28.00 o
  -5   6   5       5314.67       5331.91       128.05 o
  -4   6   5       7971.03       7985.52       180.69 o
  -3   6   5       3099.17       2995.56       155.93 o
  -2   6   5        158.24        148.82        16.85 o
  -1   6   5          1.25         -5.31         7.18 o
   0   6   5        103.79         92.34        21.03 o
   1   6   5         62.05         50.89        13.55 o
   2   6   5        156.26        134.56        20.38 o
   3   6   5        198.85        202.92        23.81 o
   4   6   5       6300.62       6182.85       156.68 o
   5   6   5       5519.73       5510.75       112.89 o
   6   6   5       1504.39       1456.44        44.83 o
   7   6   5         11.10         12.10        14.80 o
  -7   7   5        578.12        527.59        29.04 o
  -6   7   5        190.22        175.72        18.45 o
  -5   7   5       3878.92       3811.26       100.15 o
  -4   7   5       3909.07       3818.14       100.83 o
  -3   7   5       1732.13       1621.42        55.26 o
  -2   7   5         17.39         11.08         9.94 o
  -1   7   5          8.58         12.94        10.58 o
   0   7   5         51.04         74.15        22.82 o
   1   7   5         10.57          4.48        10.79 o
   2   7   5         87.87         72.55        17.23 o
   3   7   5         36.96         26.80        14.60 o
   4   7   5       1794.40       1682.99        65.55 o
   5   7   5        292.01        309.96        56.43 o
   6   7   5         52.65         31.25        18.23 o
  -6   8   5         22.66         15.28        11.55 o
  -5   8   5        522.87        492.36        35.41 o
  -4   8   5         10.84         16.57        12.05 o
  -3   8   5        267.81        240.60        24.19 o
  -2   8   5        639.65        636.98        35.36 o
  -1   8   5         20.40         12.59        12.55 o
   0   8   5        766.63        715.33        81.91 o
   1   8   5        295.05        295.73        29.12 o
   2   8   5       1262.24       1271.57        56.26 o
   3   8   5        855.19        885.91        47.06 o
   4   8   5         34.25         50.59        46.92 o
   5   8   5        233.55        157.48        32.83 o
  -4   9   5        233.83        240.00        27.44 o
  -3   9   5        798.17        776.92        41.58 o
  -2   9   5       1506.28       1378.61        57.80 o
  -1   9   5        733.66        716.67        47.49 o
   0   9   5          1.74          2.38        15.11 o
   1   9   5        898.82        971.27        50.37 o
   2   9   5       5062.68       5158.02       143.47 o
  -3 -11   6        221.57        194.41        20.01 o
  -2 -11   6          0.72          6.67         7.69 o
  -1 -11   6         98.33         98.98        13.85 o
  -5 -10   6       7084.72       7234.46       397.21 o
  -4 -10   6       7767.60       7855.34       170.48 o
  -3 -10   6        794.03        800.93        29.00 o
  -2 -10   6         13.08         18.40         6.60 o
  -1 -10   6        641.36        652.14        24.16 o
   0 -10   6       2212.14       2289.78        73.13 o
   1 -10   6        222.80        178.01        20.52 o
   2 -10   6         13.12         -0.51        10.77 o
   3 -10   6        483.87        524.50        25.76 o
   4 -10   6        949.73        978.17        48.03 o
   5 -10   6       1468.89       1510.01        89.98 o
   6 -10   6        115.27        105.65        19.13 o
  -7  -9   6          0.10          1.74        11.28 o
  -6  -9   6        762.22        727.43        29.48 o
  -5  -9   6       4337.00       4427.56       184.56 o
  -4  -9   6       7051.48       7150.77       155.48 o
  -3  -9   6       1962.21       1962.16        81.34 o
  -2  -9   6        350.54        360.66        22.32 o
  -1  -9   6       1320.12       1304.91       120.84 o
   0  -9   6       5355.76       5549.97       126.82 o
   1  -9   6       1614.30       1626.24        34.50 o
   2  -9   6         24.99         21.82         7.88 o
   3  -9   6        171.13        200.40        17.41 o
   4  -9   6         87.28         75.85        12.68 o
   5  -9   6        312.05        251.26        27.71 o
   6  -9   6          2.59          0.17        12.31 o
   7  -9   6        611.65        578.36        43.63 o
  -8  -8   6          4.34          3.91         7.52 o
  -7  -8   6         53.19         51.99         9.70 o
  -6  -8   6         11.52         11.89         6.99 o
  -5  -8   6       1204.19       1236.06        38.65 o
  -4  -8   6       1717.88       1788.40        76.94 o
  -3  -8   6        261.67        272.88        14.61 o
  -2  -8   6         70.91         59.27         7.84 o
  -1  -8   6          1.16         11.90         4.81 o
   0  -8   6        811.82        783.00        20.69 o
   1  -8   6        201.71        218.44         9.02 o
   2  -8   6       1112.65       1210.36        34.37 o
   3  -8   6         81.04         99.49        13.04 o
   4  -8   6         19.03          6.57         7.88 o
   5  -8   6         25.28         18.78         9.60 o
   6  -8   6        319.77        252.81        23.51 o
   7  -8   6          0.34         20.06        12.26 o
   8  -8   6        238.36        201.71        24.83 o
  -8  -7   6        291.97        271.83        43.09 o
  -7  -7   6        925.38        983.14        34.92 o
  -6  -7   6        345.85        300.14        17.35 o
  -5  -7   6        438.40        435.33        45.68 o
  -4  -7   6        154.79        154.04        11.57 o
  -3  -7   6        588.19        555.92        21.05 o
  -2  -7   6        129.65        130.56         9.37 o
  -1  -7   6        202.28        184.38        15.13 o
   0  -7   6         40.65         49.99         4.46 o
   1  -7   6       2391.19       2360.89        45.59 o
   2  -7   6      10675.78      10601.80       235.15 o
   3  -7   6       4456.94       4741.51       113.05 o
   4  -7   6       1871.09       1829.70        55.88 o
   5  -7   6        310.78        284.87        34.12 o
   6  -7   6       4196.16       4321.49       114.29 o
   7  -7   6       4280.14       4303.13       143.75 o
   8  -7   6        867.33        898.85        45.71 o
   9  -7   6          0.26         16.04        13.80 o
  -9  -6   6        202.81        168.54        16.42 o
  -8  -6   6       1851.73       1771.56        52.54 o
  -7  -6   6       7596.40       7983.69       173.66 o
  -6  -6   6       7516.45       7447.90       289.95 o
  -5  -6   6       3014.70       3001.51        72.60 o
  -4  -6   6          0.53          0.07         3.88 o
  -3  -6   6          5.11          5.48         4.35 o
  -2  -6   6         73.33         71.37         7.38 o
  -1  -6   6        279.13        285.61        12.27 o
   0  -6   6        660.62        634.31        14.41 o
   1  -6   6       3098.86       3104.81        50.94 o
   2  -6   6      24465.00      23918.30       357.49 o
   3  -6   6      11784.97      11897.92       257.71 o
   4  -6   6        645.86        597.15        27.94 o
   5  -6   6       2398.69       2463.99        72.01 o
   6  -6   6       7620.87       7520.05       179.71 o
   7  -6   6       2657.75       2681.37        82.76 o
   8  -6   6        478.36        509.30        33.17 o
   9  -6   6          8.42        -12.56        12.69 o
  -9  -5   6        174.01        209.93        27.95 o
  -8  -5   6       4363.28       4474.00       106.07 o
  -7  -5   6      18432.78      18563.04       479.97 o
  -6  -5   6      11018.61      10798.89       225.99 o
  -5  -5   6       2625.30       2755.19        61.65 o
  -4  -5   6        230.65        220.63        15.39 o
  -3  -5   6        308.45        266.59        27.97 o
  -2  -5   6         21.86         27.38         5.12 o
  -1  -5   6         24.69         38.57         3.60 o
   0  -5   6         24.74         20.51         2.71 o
   1  -5   6       2028.68       2024.39        39.06 o
   2  -5   6       8085.09       7962.27       114.71 o
   3  -5   6        754.48        816.91        47.02 o
   4  -5   6        320.85        310.26        19.59 o
   5  -5   6         19.79         32.47        20.00 o
   6  -5   6       2003.54       2039.71       170.00 o
   7  -5   6        620.45        604.87        37.99 o
   8  -5   6         84.22         88.06        17.03 o
   9  -5   6         33.65         44.22        22.31 o
  10  -5   6         76.13         59.18        18.61 o
 -10  -4   6          0.26          2.04         6.26 o
  -9  -4   6        233.25        218.68        16.69 o
  -8  -4   6        790.39        715.46        28.08 o
  -7  -4   6       2198.85       2261.74        49.67 o
  -6  -4   6       1984.87       2035.75        53.97 o
  -5  -4   6        709.14        749.15        17.87 o
  -4  -4   6       2119.79       2154.78        51.97 o
  -3  -4   6         64.27         64.24         7.77 o
  -2  -4   6        289.35        361.24         9.77 o
  -1  -4   6       1137.36       1203.98        22.59 o
   0  -4   6       3572.83       3576.16        49.55 o
   1  -4   6       7776.83       7603.56        99.98 o
   2  -4   6        336.80        361.84        15.71 o
   3  -4   6        327.97        345.21        15.48 o
   4  -4   6          5.70         13.50         3.84 o
   5  -4   6        368.06        364.77        11.19 o
   6  -4   6        136.37        142.30         6.65 o
   7  -4   6          0.36         -8.63         8.88 o
   8  -4   6       1599.46       1593.15        60.38 o
   9  -4   6       2121.67       2031.15        73.17 o
  10  -4   6       1898.81       1876.81        73.12 o
 -10  -3   6        189.56        188.50        16.69 o
  -9  -3   6        390.92        346.18        17.78 o
  -8  -3   6       1055.59       1050.95        30.01 o
  -7  -3   6         96.45         72.49         8.35 o
  -6  -3   6        448.45        416.95        15.72 o
  -5  -3   6          3.26          7.98         3.75 o
  -4  -3   6       2000.13       2083.45        36.79 o
  -3  -3   6        262.43        254.82         8.88 o
  -2  -3   6        410.19        370.27        10.43 o
  -1  -3   6      16857.19      16839.14       242.69 o
   0  -3   6      28177.25      26485.10       371.21 o
   1  -3   6      22427.68      22423.65       406.52 o
   2  -3   6          3.91          0.60         2.02 o
   3  -3   6         52.71         60.34         4.11 o
   4  -3   6        325.56        318.33        18.92 o
   5  -3   6        248.06        245.10         8.93 o
   6  -3   6        157.03        146.88         9.21 o
   7  -3   6         39.53         59.64        15.15 o
   8  -3   6       3610.94       3732.95       150.33 o
   9  -3   6       3694.97       3774.67       111.74 o
  10  -3   6       1287.23       1221.24        57.04 o
 -10  -2   6        475.61        466.94        23.23 o
  -9  -2   6       4274.98       4393.05       139.28 o
  -8  -2   6        826.45        867.55        32.82 o
  -7  -2   6        308.83        284.17        19.01 o
  -6  -2   6        122.85        140.00         9.43 o
  -5  -2   6       5482.17       5632.32       101.86 o
  -4  -2   6       4060.34       3848.58        71.58 o
  -3  -2   6       2346.19       2324.88        39.75 o
  -2  -2   6       5107.85       5266.25        81.31 o
  -1  -2   6      18297.13      17022.62       246.29 o
   0  -2   6      48522.35      45579.84       956.73 o
   1  -2   6      17152.40      16288.63       262.22 o
   2  -2   6       2981.62       3186.63        50.12 o
   3  -2   6       1467.22       1575.19        28.53 o
   4  -2   6         12.89          7.89         3.22 o
   5  -2   6       2351.78       2355.17        83.23 o
   6  -2   6          8.29          6.97        11.79 o
   7  -2   6          0.09          1.10         4.44 o
   8  -2   6        728.60        739.71        36.97 o
   9  -2   6       1242.93       1247.79        54.70 o
  10  -2   6        365.03        314.97        31.37 o
 -10  -1   6       1100.96       1054.80        32.86 o
  -9  -1   6       4659.68       4751.25        94.90 o
  -8  -1   6       3104.88       3092.88        77.61 o
  -7  -1   6         13.30         11.33         6.17 o
  -6  -1   6        522.23        571.55        18.79 o
  -5  -1   6        920.25        944.62        24.76 o
  -4  -1   6        224.77        238.62        12.94 o
  -3  -1   6       1049.33       1054.38        25.01 o
  -2  -1   6        119.69        134.16         7.61 o
  -1  -1   6      15238.66      14719.91       245.22 o
   0  -1   6      10178.60       9742.02       165.39 o
   1  -1   6      15695.94      15418.91       317.93 o
   2  -1   6        290.82        292.13         9.30 o
   3  -1   6         79.48         61.29         7.17 o
   4  -1   6        169.80        149.28        11.69 o
   5  -1   6         47.29         37.08         7.88 o
   6  -1   6        984.48        995.90        30.98 o
   7  -1   6       3313.82       3206.55        68.26 o
   8  -1   6        205.54        213.28        14.08 o
   9  -1   6        174.04        227.29        15.49 o
  10  -1   6         34.51         12.29        13.28 o
 -10   0   6         37.63         45.47        13.62 o
  -9   0   6       2524.94       2510.92        57.47 o
  -8   0   6       1979.42       1909.74        51.24 o
  -7   0   6        456.85        464.98        17.93 o
  -6   0   6        417.69        415.83        15.66 o
  -5   0   6        322.73        336.61        13.08 o
  -4   0   6        945.22        981.30        46.03 o
  -3   0   6       2614.38       2657.04        52.07 o
  -2   0   6       2583.26       2657.14        51.65 o
  -1   0   6        123.62        129.01        15.41 o
   0   0   6         28.67         31.44         4.70 o
   1   0   6        369.88        363.19        12.83 o
   2   0   6       1314.92       1258.90        30.39 o
   3   0   6        814.59        869.20        25.34 o
   4   0   6       1521.40       1577.55        39.90 o
   5   0   6        627.77        625.29        23.67 o
   6   0   6       4698.82       4780.26        96.94 o
   7   0   6       8110.42       8445.56       165.39 o
   8   0   6       2182.62       2268.55        87.71 o
   9   0   6        159.35        173.75        14.60 o
  10   0   6          0.30         19.37        10.61 o
 -10   1   6         84.22         53.66         9.26 o
  -9   1   6          5.50         -2.77         5.17 o
  -8   1   6        154.73        140.97        18.28 o
  -7   1   6       3636.36       3664.31        91.60 o
  -6   1   6       1469.11       1505.79        36.15 o
  -5   1   6        438.83        462.80        17.73 o
  -4   1   6        186.36        208.22        10.22 o
  -3   1   6       4418.55       4268.06        78.96 o
  -2   1   6       6876.60       6660.89       117.03 o
  -1   1   6       4792.46       4901.02        91.81 o
   0   1   6       4670.43       4768.90       156.10 o
   1   1   6        879.54        867.90        23.02 o
   2   1   6        375.63        394.93        21.27 o
   3   1   6         84.99         76.46         9.30 o
   4   1   6        526.26        487.69        21.05 o
   5   1   6        642.64        613.23        24.40 o
   6   1   6       6773.11       6643.61       159.16 o
   7   1   6      17310.87      17938.92       370.12 o
   8   1   6       3092.81       3209.99        72.18 o
   9   1   6          5.67          9.30         7.73 o
  10   1   6        642.80        674.28        31.40 o
 -10   2   6         23.30         10.56         6.62 o
  -9   2   6         52.68         47.17        10.51 o
  -8   2   6       1243.00       1276.66        34.37 o
  -7   2   6       8708.61       8626.33       154.96 o
  -6   2   6       5815.74       5804.71       107.40 o
  -5   2   6        755.21        796.92        22.77 o
  -4   2   6        381.82        382.55        23.50 o
  -3   2   6      15590.78      15894.13       267.34 o
  -2   2   6      26009.08      25473.05       365.05 o
  -1   2   6       4693.83       4803.38        75.93 o
   0   2   6         14.70         19.38         3.65 o
   1   2   6        619.06        623.15        19.61 o
   2   2   6        441.70        452.58        17.91 o
   3   2   6       3299.60       3239.21        68.72 o
   4   2   6          1.73          2.37         6.35 o
   5   2   6        572.44        544.00        23.77 o
   6   2   6       5361.23       5405.14       137.88 o
   7   2   6       9495.11       9656.29       191.26 o
   8   2   6        328.29        291.68        28.83 o
   9   2   6        512.98        526.83        24.84 o
 -10   3   6         21.24         25.69         8.48 o
  -9   3   6        357.93        362.82        18.01 o
  -8   3   6         19.34         17.10         6.20 o
  -7   3   6       4544.77       4566.38        89.33 o
  -6   3   6       6160.41       6306.11       116.54 o
  -5   3   6        847.31        851.33        24.30 o
  -4   3   6        131.22        124.10         9.15 o
  -3   3   6       8342.12       8364.56       147.06 o
  -2   3   6       9841.12      10010.07       149.63 o
  -1   3   6        224.86        231.82        13.93 o
   0   3   6         19.02         24.02         4.26 o
   1   3   6         36.40         46.65         7.55 o
   2   3   6        308.01        293.92        16.90 o
   3   3   6        832.83        813.63        27.28 o
   4   3   6          4.50         11.62         8.30 o
   5   3   6        332.81        313.90        35.77 o
   6   3   6         23.29         44.04        20.77 o
   7   3   6        344.53        333.78        23.02 o
   8   3   6        220.22        202.87        25.65 o
   9   3   6        115.99        123.58        15.24 o
  -9   4   6        422.96        395.12        19.12 o
  -8   4   6        606.74        551.79        24.18 o
  -7   4   6         26.05         48.63        15.61 o
  -6   4   6         87.58         84.76         8.95 o
  -5   4   6        242.18        203.40        11.94 o
  -4   4   6        751.60        710.34        41.63 o
  -3   4   6        129.20        150.53         8.44 o
  -2   4   6        215.74        212.24         8.98 o
  -1   4   6        389.34        376.02        16.00 o
   0   4   6        723.93        708.32        17.39 o
   1   4   6        628.93        619.94        17.16 o
   2   4   6         54.50         37.71         7.88 o
   3   4   6        427.09        443.08        20.50 o
   4   4   6       2694.57       2792.99        87.19 o
   5   4   6       6328.76       6355.41       126.84 o
   6   4   6       2768.09       2727.48        67.55 o
   7   4   6          5.70          0.43         9.53 o
   8   4   6          0.30         -2.25        13.65 o
  -9   5   6       1535.34       1490.73        50.68 o
  -8   5   6       3334.09       3127.51       184.43 o
  -7   5   6       1735.54       1652.04        64.31 o
  -6   5   6        256.54        264.24        28.05 o
  -5   5   6         95.77         94.78         9.29 o
  -4   5   6       2150.40       2121.09        48.95 o
  -3   5   6        728.91        772.04        28.47 o
  -2   5   6         43.66         35.20         4.88 o
  -1   5   6       1478.06       1509.52        35.59 o
   0   5   6       4349.21       4436.50        86.76 o
   1   5   6       2244.32       2171.60        50.35 o
   2   5   6        217.34        212.33        14.66 o
   3   5   6       2973.24       2936.90        66.99 o
   4   5   6      10122.93      10218.04       189.29 o
   5   5   6       8058.12       7919.03       153.47 o
   6   5   6       2048.53       2094.76        57.69 o
   7   5   6         37.28         32.54        11.57 o
  -8   6   6       4595.47       4553.08       116.03 o
  -7   6   6        755.38        702.45        32.02 o
  -6   6   6        210.13        200.18        18.76 o
  -5   6   6        556.74        516.23        27.20 o
  -4   6   6       1238.56       1127.53       104.61 o
  -3   6   6         58.95         62.93        12.80 o
  -2   6   6        175.14        147.92        17.55 o
  -1   6   6       1713.64       1622.72        56.25 o
   0   6   6       3964.48       4021.94       108.66 o
   1   6   6        452.88        416.92        50.81 o
   2   6   6          0.97         -9.71         9.71 o
   3   6   6       2033.73       2052.98        72.36 o
   4   6   6       3996.08       4286.25       197.67 o
   5   6   6       2462.65       2424.65       112.30 o
   6   6   6        539.79        492.83        39.09 o
  -7   7   6        382.73        325.07        48.74 o
  -6   7   6        163.68        163.56        18.87 o
  -5   7   6        258.48        223.63        21.29 o
  -4   7   6        364.56        363.75        25.87 o
  -3   7   6         43.97         28.12        11.54 o
  -2   7   6       1496.78       1435.83        53.99 o
  -1   7   6         28.41         30.91        12.31 o
   0   7   6         94.59         79.11        16.37 o
   1   7   6         51.61         28.78        14.02 o
   2   7   6        307.99        320.85        40.28 o
   3   7   6          4.60          2.18        14.39 o
   4   7   6        492.05        470.18        38.95 o
   5   7   6        117.23         76.64        20.46 o
  -5   8   6         18.78         26.68        17.95 o
  -4   8   6          2.23          5.51        10.79 o
  -3   8   6        457.07        444.21        44.90 o
  -2   8   6       3353.64       3247.51        96.77 o
  -1   8   6       1259.29       1182.68        52.48 o
   0   8   6        164.47        135.63        21.78 o
   1   8   6          8.00          2.96        13.04 o
   2   8   6        509.60        539.37        42.13 o
   3   8   6        844.87        716.86        45.70 o
  -2   9   6       3741.96       3708.68       111.65 o
  -1   9   6       2054.92       2062.14        76.91 o
   0   9   6         73.73         47.00        19.93 o
  -3 -11   7        285.26        292.78        18.57 o
  -2 -11   7         15.26         15.29         7.24 o
  -1 -11   7        202.00        187.23        27.19 o
   0 -11   7         45.24         42.56        13.33 o
   1 -11   7        805.12        796.98        43.65 o
   2 -11   7        327.46        328.88        31.30 o
  -5 -10   7       9645.50       9776.94       209.98 o
  -4 -10   7       7428.09       7510.30       164.32 o
  -3 -10   7       1672.59       1643.04       107.50 o
  -2 -10   7         30.34         37.35        10.51 o
  -1 -10   7          5.22          5.47         5.86 o
   0 -10   7         10.48          7.18         6.15 o
   1 -10   7          6.63         -0.51         8.20 o
   2 -10   7         61.64         66.67        15.38 o
   3 -10   7        710.67        688.03        43.64 o
   4 -10   7       2782.23       2766.37       239.67 o
   5 -10   7       2647.53       2703.55       102.27 o
   6 -10   7         11.05         10.11        12.84 o
  -6  -9   7        783.67        806.93        31.71 o
  -5  -9   7       2597.30       2571.66       103.57 o
  -4  -9   7       6058.28       5907.60       131.92 o
  -3  -9   7       1004.15       1049.64        33.93 o
  -2  -9   7       2302.43       2276.41        57.92 o
  -1  -9   7        430.92        422.22        18.73 o
   0  -9   7          9.08          6.84         5.04 o
   1  -9   7        375.57        379.59        22.58 o
   2  -9   7         28.66         42.88        11.28 o
   3  -9   7         44.92         35.46         9.97 o
   4  -9   7        176.84        163.70        22.31 o
   5  -9   7        458.86        427.14        26.82 o
   6  -9   7        132.81        107.72        18.12 o
   7  -9   7        234.95        277.26        28.03 o
  -7  -8   7        137.91        144.75        22.31 o
  -6  -8   7        130.06        140.62        22.57 o
  -5  -8   7       1470.88       1476.15        67.11 o
  -4  -8   7        756.25        747.79        27.38 o
  -3  -8   7          1.14         -0.07         4.48 o
  -2  -8   7        434.12        412.82        18.04 o
  -1  -8   7         51.07         32.31         6.32 o
   0  -8   7        210.01        205.45         9.45 o
   1  -8   7       3909.62       3861.29        69.93 o
   2  -8   7       3392.72       3462.72        64.10 o
   3  -8   7       2639.77       2763.90        74.19 o
   4  -8   7         22.31         18.89        12.31 o
   5  -8   7         11.30          9.74         9.06 o
   6  -8   7        103.47         81.11        15.18 o
   7  -8   7        273.80        268.74        26.66 o
   8  -8   7          1.67          1.62        13.05 o
  -8  -7   7        192.87        175.69        16.39 o
  -7  -7   7        861.21        875.85        32.82 o
  -6  -7   7        209.78        199.06        17.44 o
  -5  -7   7        346.93        291.27        16.42 o
  -4  -7   7        604.07        599.97        23.04 o
  -3  -7   7       4394.80       4310.97        97.40 o
  -2  -7   7       2221.42       2271.28        56.10 o
  -1  -7   7       1296.98       1382.53        37.36 o
   0  -7   7        673.38        624.88        14.97 o
   1  -7   7       6216.78       6226.81       105.07 o
   2  -7   7      23517.78      23656.48       425.46 o
   3  -7   7       8877.23       9331.46       207.80 o
   4  -7   7       3903.82       3929.55       100.93 o
   5  -7   7        549.29        537.84        29.18 o
   6  -7   7        390.74        421.16        27.74 o
   7  -7   7        868.04        897.50        43.39 o
   8  -7   7         44.77         58.54        17.36 o
  -9  -6   7        350.08        338.95        21.83 o
  -8  -6   7        637.45        608.73        27.22 o
  -7  -6   7       3667.16       3583.99        88.12 o
  -6  -6   7       5089.09       5064.79       115.82 o
  -5  -6   7        590.02        579.08        23.25 o
  -4  -6   7          0.16         20.14        25.89 o
  -3  -6   7        521.89        525.94        20.03 o
  -2  -6   7       1256.25       1313.96        36.07 o
  -1  -6   7        379.82        380.98        10.27 o
   0  -6   7       1763.87       1781.53        34.06 o
   1  -6   7       6732.13       6585.69        97.28 o
   2  -6   7      21717.91      20685.82       653.34 o
   3  -6   7      14298.75      14382.49       309.40 o
   4  -6   7       2312.50       2308.55        66.69 o
   5  -6   7         20.31         23.56        10.29 o
   6  -6   7        988.02       1030.95        43.41 o
   7  -6   7         26.24         35.04        12.92 o
   8  -6   7        239.55        182.45        23.21 o
   9  -6   7        289.65        289.12        30.94 o
  -9  -5   7       1098.90       1126.50        40.05 o
  -8  -5   7        251.12        234.91        16.94 o
  -7  -5   7       3750.49       3845.20       109.54 o
  -6  -5   7       5121.54       5025.25       113.98 o
  -5  -5   7        715.45        730.46        20.32 o
  -4  -5   7         44.63         42.09         5.32 o
  -3  -5   7        875.68        845.95        20.46 o
  -2  -5   7        515.01        480.52        11.85 o
  -1  -5   7        389.37        391.89        11.05 o
   0  -5   7        113.58        120.65         6.41 o
   1  -5   7       2546.43       2470.81        40.05 o
   2  -5   7       3677.81       3617.27        55.42 o
   3  -5   7          0.71          1.29         2.44 o
   4  -5   7          0.17          7.51         7.74 o
   5  -5   7          1.47          5.91         9.11 o
   6  -5   7        321.96        306.88        25.76 o
   7  -5   7        755.92        749.35        38.30 o
   8  -5   7        369.00        355.95        56.70 o
   9  -5   7        457.34        334.61        32.10 o
 -10  -4   7          4.40         14.87         8.10 o
  -9  -4   7         12.90         26.67         8.06 o
  -8  -4   7        311.90        309.98        19.11 o
  -7  -4   7        294.91        293.59        21.50 o
  -6  -4   7          0.12         11.15         6.13 o
  -5  -4   7        214.95        213.84        11.15 o
  -4  -4   7        401.53        390.08        17.25 o
  -3  -4   7        599.67        604.30        14.68 o
  -2  -4   7        163.53        170.48         9.92 o
  -1  -4   7         32.16         45.24         5.81 o
   0  -4   7       1648.46       1604.15        30.03 o
   1  -4   7        399.36        428.16        25.64 o
   2  -4   7        204.29        223.78         6.98 o
   3  -4   7       1781.56       1814.69        31.27 o
   4  -4   7        484.19        414.01        25.96 o
   5  -4   7        307.25        332.75        23.52 o
   6  -4   7        167.98        165.77        19.94 o
   7  -4   7        389.69        410.36        29.92 o
   8  -4   7       3697.99       3794.36       110.30 o
   9  -4   7       7869.79       8235.95       394.57 o
  10  -4   7       4128.67       3951.35       170.43 o
 -10  -3   7        238.64        240.18        17.95 o
  -9  -3   7         39.38         42.88        10.77 o
  -8  -3   7          5.50          5.78         6.13 o
  -7  -3   7         86.70         72.98         8.91 o
  -6  -3   7        754.97        803.29        32.91 o
  -5  -3   7       5897.07       5787.41       104.77 o
  -4  -3   7      12287.61      12017.84       177.29 o
  -3  -3   7       3541.57       3478.18        65.67 o
  -2  -3   7        359.58        367.83        15.34 o
  -1  -3   7      10470.74      10072.05       188.83 o
   0  -3   7      36198.44      33963.14      1081.61 o
   1  -3   7      12631.33      12245.60       199.06 o
   2  -3   7        270.79        263.40         8.92 o
   3  -3   7        184.00        152.39         9.77 o
   4  -3   7        548.74        569.61        14.38 o
   5  -3   7       1028.91        990.03        21.72 o
   6  -3   7       1971.62       1793.66        61.67 o
   7  -3   7       1245.82       1330.07        34.29 o
   8  -3   7       6004.82       5788.90       213.79 o
   9  -3   7       8633.99       8948.04       311.55 o
  10  -3   7       3340.20       3439.13       174.07 o
 -10  -2   7         40.95         26.71        13.16 o
  -9  -2   7       1248.60       1226.81        35.08 o
  -8  -2   7        148.50        143.18        14.61 o
  -7  -2   7       1252.95       1241.45        32.86 o
  -6  -2   7        190.33        175.78        10.94 o
  -5  -2   7       8950.51       8697.04       152.38 o
  -4  -2   7      17351.66      16925.05       283.07 o
  -3  -2   7       9306.12       9069.12       178.78 o
  -2  -2   7        868.78        836.52        21.60 o
  -1  -2   7       9838.91       9418.99       161.19 o
   0  -2   7      33147.99      31301.40       513.27 o
   1  -2   7      10031.01       9767.41       166.57 o
   2  -2   7        173.29        163.26         8.88 o
   3  -2   7       1047.25       1104.31        28.80 o
   4  -2   7        327.48        341.11        16.05 o
   5  -2   7        111.47        102.74        10.70 o
   6  -2   7        118.56        117.49        12.19 o
   7  -2   7        122.61        142.39        20.38 o
   8  -2   7        869.95        900.17        28.37 o
   9  -2   7        798.48        821.88        50.07 o
  10  -2   7        578.70        546.81        38.28 o
 -10  -1   7          2.15          3.71         6.17 o
  -9  -1   7        834.00        834.19        27.91 o
  -8  -1   7        192.08        183.30        12.78 o
  -7  -1   7        185.25        181.63        11.88 o
  -6  -1   7        340.82        345.96        15.02 o
  -5  -1   7        199.25        194.99        11.50 o
  -4  -1   7        290.71        290.92        12.29 o
  -3  -1   7        161.97        189.32         9.65 o
  -2  -1   7          3.88          1.06         2.79 o
  -1  -1   7        466.57        441.67        14.77 o
   0  -1   7       3343.19       3261.99        62.62 o
   1  -1   7       3127.40       2958.54        57.26 o
   2  -1   7        192.49        209.97        10.94 o
   3  -1   7        574.53        605.30        20.76 o
   4  -1   7          0.27         -4.96         4.96 o
   5  -1   7         16.41         14.18         6.96 o
   6  -1   7       1091.11       1070.81        43.49 o
   7  -1   7        829.91        800.44        29.75 o
   8  -1   7         77.12        103.45        30.06 o
   9  -1   7         57.66         61.04        10.06 o
  10  -1   7          3.40          6.73        13.96 o
 -10   0   7        567.15        583.75        23.93 o
  -9   0   7        153.41        125.92        11.83 o
  -8   0   7          0.02         -2.05         5.16 o
  -7   0   7        651.93        666.83        41.93 o
  -6   0   7        443.47        472.86        23.74 o
  -5   0   7        715.31        731.77        21.98 o
  -4   0   7        533.28        506.08        16.77 o
  -3   0   7         83.76        105.28         8.37 o
  -2   0   7          1.20          8.50         3.82 o
  -1   0   7          1.34          9.85         6.79 o
   0   0   7        662.97        692.08        20.15 o
   1   0   7       1769.84       1779.69        40.61 o
   2   0   7       9453.37       9316.71       163.48 o
   3   0   7       1980.43       1826.50        43.55 o
   4   0   7        159.06        169.31        13.59 o
   5   0   7       1347.01       1304.04        38.10 o
   6   0   7      10416.73      10136.49       186.27 o
   7   0   7       6123.89       6315.26       126.06 o
   8   0   7       1078.60       1109.79        34.94 o
   9   0   7        116.62        137.03        13.84 o
 -10   1   7         73.37         57.90         9.80 o
  -9   1   7         52.48         42.78         8.59 o
  -8   1   7       2582.34       2525.20        57.19 o
  -7   1   7      16259.95      16346.01       280.37 o
  -6   1   7       9904.73      10068.18       177.20 o
  -5   1   7       1957.05       1954.30        43.75 o
  -4   1   7          2.81          1.36         3.71 o
  -3   1   7       1232.62       1238.13        30.16 o
  -2   1   7       1468.21       1407.31        56.02 o
  -1   1   7         85.77         74.60         7.35 o
   0   1   7          5.11          2.60         3.45 o
   1   1   7        871.33        880.36        45.61 o
   2   1   7      11730.58      11743.69       204.60 o
   3   1   7       6124.06       6139.41       116.21 o
   4   1   7        407.56        372.54        19.95 o
   5   1   7        883.33        899.41        37.71 o
   6   1   7      11668.27      11618.15       237.67 o
   7   1   7      11672.21      11911.39       218.40 o
   8   1   7       2628.26       2739.73        90.26 o
   9   1   7        221.22        195.82        18.47 o
 -10   2   7        313.17        288.94        17.79 o
  -9   2   7        232.12        215.42        15.83 o
  -8   2   7       1994.76       1954.29        47.51 o
  -7   2   7      14576.67      14732.15       254.26 o
  -6   2   7      11848.58      11951.66       208.44 o
  -5   2   7       4137.05       4101.54        79.87 o
  -4   2   7        411.66        429.77        16.22 o
  -3   2   7       4597.54       4639.32        87.24 o
  -2   2   7       4363.47       4208.44        80.17 o
  -1   2   7        567.16        529.33        17.94 o
   0   2   7        462.41        464.40        16.19 o
   1   2   7        282.44        284.29        13.83 o
   2   2   7       1160.17       1144.36        32.14 o
   3   2   7       1238.19       1266.71        36.10 o
   4   2   7        286.50        288.63        18.50 o
   5   2   7         47.81         54.69        13.01 o
   6   2   7       4426.58       4349.77        94.87 o
   7   2   7       3442.07       3472.57        81.33 o
   8   2   7         54.05         77.99        16.09 o
   9   2   7        102.20         98.80        13.92 o
  -9   3   7        465.71        467.95        25.30 o
  -8   3   7          0.98          5.47         5.62 o
  -7   3   7       3835.02       3846.20        80.97 o
  -6   3   7       2426.43       2486.42        77.87 o
  -5   3   7       1072.78       1042.71        31.67 o
  -4   3   7        499.97        491.85        19.59 o
  -3   3   7        609.87        759.43        74.18 o
  -2   3   7        827.72        875.38        60.25 o
  -1   3   7        138.26        171.87         9.82 o
   0   3   7        836.68        799.80        23.71 o
   1   3   7        855.26        832.14        25.61 o
   2   3   7          2.11          0.35         5.49 o
   3   3   7         29.05         16.20         7.62 o
   4   3   7        176.34        145.64        16.21 o
   5   3   7          9.27          6.38         8.38 o
   6   3   7         30.33         39.97        15.84 o
   7   3   7         25.56         38.69        11.83 o
   8   3   7        790.25        796.53        35.45 o
  -9   4   7        408.33        419.89        20.64 o
  -8   4   7        484.63        503.16        21.62 o
  -7   4   7          0.07         11.92         6.12 o
  -6   4   7        573.32        574.75        32.00 o
  -5   4   7        527.17        534.49        19.80 o
  -4   4   7        342.99        338.73        15.26 o
  -3   4   7        263.51        236.00        19.47 o
  -2   4   7       1392.25       1319.19        44.78 o
  -1   4   7       5011.98       4971.60        94.66 o
   0   4   7       3341.80       3326.67        93.83 o
   1   4   7       2218.83       2136.98        50.37 o
   2   4   7        959.75        927.96        30.80 o
   3   4   7         64.47         58.56        10.52 o
   4   4   7        474.20        502.63        35.84 o
   5   4   7       2728.73       2778.80        68.73 o
   6   4   7        688.53        649.23        46.16 o
   7   4   7          3.64          6.43        10.73 o
   8   4   7        324.34        304.24        42.58 o
  -8   5   7       2360.66       2282.57        68.37 o
  -7   5   7        225.04        176.86        17.65 o
  -6   5   7        426.33        399.01        24.08 o
  -5   5   7        559.56        521.18        26.43 o
  -4   5   7          9.41          4.05         7.29 o
  -3   5   7        579.52        567.63        30.80 o
  -2   5   7          3.74         -5.57         7.59 o
  -1   5   7       7317.14       7425.41       173.34 o
   0   5   7      12948.96      13312.63       460.91 o
   1   5   7      11520.85      11309.52       254.18 o
   2   5   7        823.37        732.07        39.11 o
   3   5   7       2365.67       2306.41        57.84 o
   4   5   7       3844.53       3898.29       136.56 o
   5   5   7       2847.32       2858.48        70.95 o
   6   5   7         59.28         50.19        14.25 o
   7   5   7        640.67        654.43        42.28 o
  -7   6   7        110.92         84.90        15.39 o
  -6   6   7        212.14        209.02        20.12 o
  -5   6   7        145.86        127.46        16.32 o
  -4   6   7         27.13         29.47        10.62 o
  -3   6   7       1307.30       1274.60        74.03 o
  -2   6   7        528.88        478.32        29.25 o
  -1   6   7       1753.26       1647.21        59.22 o
   0   6   7       3807.70       3912.64       108.72 o
   1   6   7       2742.14       2777.77        87.47 o
   2   6   7        148.09        157.26        23.54 o
   3   6   7        512.55        524.36        51.58 o
   4   6   7        512.84        498.55        67.75 o
   5   6   7        521.79        452.70        38.58 o
   6   6   7          0.54          8.72        20.00 o
  -6   7   7         12.04         14.70        11.47 o
  -5   7   7         29.47         26.41        11.42 o
  -4   7   7        221.49        219.00        22.87 o
  -3   7   7         46.83         55.90        22.82 o
  -2   7   7        528.65        503.33        54.15 o
  -1   7   7        128.63        101.92        18.78 o
   0   7   7        148.97        161.46        22.30 o
   1   7   7        161.70        104.99        20.21 o
   2   7   7          3.03          1.17        12.97 o
   3   7   7         33.63         34.27        16.99 o
   4   7   7        192.59        178.91        27.39 o
  -4   8   7         74.68         55.39        19.49 o
  -3   8   7       1024.13        966.77        54.96 o
  -2   8   7       3823.11       3703.17       109.30 o
  -1   8   7       1203.82       1181.84        67.83 o
   0   8   7        589.73        560.89        46.20 o
   1   8   7         96.71         91.52        27.69 o
   2   8   7         13.92         -0.41        15.36 o
  -3 -11   8        254.14        241.62        21.03 o
  -2 -11   8          6.30          5.72         6.78 o
  -1 -11   8         56.24         62.05        21.03 o
   0 -11   8       1021.72        968.34        48.29 o
   1 -11   8        843.69        803.18        44.68 o
   2 -11   8        104.91        109.24        22.05 o
   3 -11   8        923.06        926.53        54.96 o
  -5 -10   8       3347.43       3425.95        86.62 o
  -4 -10   8       2417.60       2414.32        65.20 o
  -3 -10   8        296.37        283.88        53.10 o
  -2 -10   8         48.64         43.09         8.26 o
  -1 -10   8        249.04        249.59        15.11 o
   0 -10   8       1437.43       1413.99        69.93 o
   1 -10   8        277.36        248.31        23.09 o
   2 -10   8        415.40        444.92        33.36 o
   3 -10   8       1437.67       1538.32        72.49 o
   4 -10   8       3477.82       3640.58       138.81 o
   5 -10   8       1945.32       1955.75        70.49 o
  -6  -9   8        211.39        159.73        15.61 o
  -5  -9   8        996.94       1027.61        36.16 o
  -4  -9   8        550.53        538.79        32.34 o
  -3  -9   8         53.25         52.40         8.77 o
  -2  -9   8        805.36        769.11        27.08 o
  -1  -9   8        308.84        314.86        30.79 o
   0  -9   8        264.43        234.43        12.80 o
   1  -9   8         36.32         29.23        10.77 o
   2  -9   8        296.75        243.20        24.11 o
   3  -9   8          0.01          9.46         8.61 o
   4  -9   8        693.43        727.90        33.57 o
   5  -9   8        383.55        322.47        32.58 o
   6  -9   8        183.15        192.50        23.01 o
   7  -9   8        180.55        129.77        29.75 o
  -7  -8   8          4.84          7.07         7.38 o
  -6  -8   8        158.05        157.73        14.89 o
  -5  -8   8       1036.10       1032.59        35.05 o
  -4  -8   8         88.67         76.99        10.33 o
  -3  -8   8        207.99        233.54        21.80 o
  -2  -8   8       2896.78       2809.24        91.07 o
  -1  -8   8       2005.50       2094.51        53.30 o
   0  -8   8         30.20         44.98        14.36 o
   1  -8   8       3245.08       3204.08        59.78 o
   2  -8   8       3948.87       4090.30        99.83 o
   3  -8   8       3584.97       3646.55        93.71 o
   4  -8   8          5.75         53.24        43.33 o
   5  -8   8        829.75        818.67        37.58 o
   6  -8   8        447.68        446.44        30.11 o
   7  -8   8        643.31        658.03        65.71 o
  -8  -7   8          8.01         11.37         8.10 o
  -7  -7   8        245.20        245.66        18.01 o
  -6  -7   8         42.48         19.93         7.52 o
  -5  -7   8        746.29        736.79        27.97 o
  -4  -7   8         59.25         61.50         9.00 o
  -3  -7   8       7557.57       7431.61       158.93 o
  -2  -7   8       7693.36       7582.65       161.14 o
  -1  -7   8       7351.55       7267.95       125.47 o
   0  -7   8          2.75          3.20         4.62 o
   1  -7   8       3347.64       3429.46        75.20 o
   2  -7   8       9479.05      10017.90       241.69 o
   3  -7   8       8058.53       8322.15       188.79 o
   4  -7   8       2074.59       2242.32       103.53 o
   5  -7   8          5.99         29.94        22.56 o
   6  -7   8       1124.13       1108.85        46.69 o
   7  -7   8         27.97         13.96        12.87 o
   8  -7   8         84.83         89.74        20.27 o
  -8  -6   8         27.77         29.94         8.70 o
  -7  -6   8          0.76          1.75        10.77 o
  -6  -6   8        527.37        496.47        22.49 o
  -5  -6   8          0.58          0.90         6.15 o
  -4  -6   8        650.38        656.62        24.22 o
  -3  -6   8       3730.28       3603.77        83.59 o
  -2  -6   8       2757.55       2722.95        51.78 o
  -1  -6   8        353.37        340.86        10.57 o
   0  -6   8         11.89          3.11         2.99 o
   1  -6   8       3455.27       3424.18        60.02 o
   2  -6   8       2481.93       2362.54        46.79 o
   3  -6   8       7564.45       7623.14       133.59 o
   4  -6   8        516.96        501.72        26.59 o
   5  -6   8          0.24         -2.01         8.87 o
   6  -6   8        268.20        271.95        25.02 o
   7  -6   8        353.87        337.93        29.57 o
   8  -6   8         58.40         38.79        15.94 o
   9  -6   8         91.74        103.41        21.21 o
  -9  -5   8        649.75        630.94        35.68 o
  -8  -5   8        159.53        143.61        14.37 o
  -7  -5   8         16.10         18.20        13.33 o
  -6  -5   8        597.84        576.74        24.21 o
  -5  -5   8        157.93        171.45        12.97 o
  -4  -5   8        121.49        124.97         8.85 o
  -3  -5   8        896.07        908.27        23.06 o
  -2  -5   8        346.27        344.44        10.99 o
  -1  -5   8         94.71         96.66         6.49 o
   0  -5   8        338.70        335.51        12.05 o
   1  -5   8       1290.09       1305.43        29.84 o
   2  -5   8       2084.47       2086.71        34.84 o
   3  -5   8         18.96         24.31         6.37 o
   4  -5   8       1128.02       1165.38        43.92 o
   5  -5   8       2354.04       2448.58        74.26 o
   6  -5   8        774.17        797.68        38.85 o
   7  -5   8        798.65        756.51        78.32 o
   8  -5   8        880.89        891.24        47.51 o
   9  -5   8       1758.53       1672.19       124.22 o
  -9  -4   8         59.68         45.02        10.48 o
  -8  -4   8        110.38        108.35        12.40 o
  -7  -4   8         27.96         30.13         7.58 o
  -6  -4   8        452.87        456.22        17.45 o
  -5  -4   8       5665.11       5483.20       100.34 o
  -4  -4   8       9619.31       9660.73       152.38 o
  -3  -4   8        396.94        396.88        14.37 o
  -2  -4   8          1.75         12.46         8.51 o
  -1  -4   8         19.54         25.89         4.43 o
   0  -4   8        162.94        150.68         8.27 o
   1  -4   8         58.41         48.86        12.05 o
   2  -4   8          3.36          3.43         2.54 o
   3  -4   8        307.98        297.39         9.17 o
   4  -4   8       2419.73       2476.96        56.69 o
   5  -4   8       5765.41       5719.82       108.14 o
   6  -4   8        816.11        767.62        39.04 o
   7  -4   8        579.81        593.17        35.52 o
   8  -4   8       2804.91       2799.30        90.95 o
   9  -4   8       9891.93      10209.74       249.79 o
  -9  -3   8        352.73        295.40        19.11 o
  -8  -3   8        724.10        683.13        24.17 o
  -7  -3   8         50.24         35.04         7.00 o
  -6  -3   8        322.41        323.79        14.82 o
  -5  -3   8      11059.82      11103.28       191.58 o
  -4  -3   8      23475.63      22612.83       375.43 o
  -3  -3   8      10087.73       9950.30       173.03 o
  -2  -3   8       1261.26       1212.84        37.57 o
  -1  -3   8        171.58        154.23         8.82 o
   0  -3   8      11174.58      10802.46       184.93 o
   1  -3   8       1204.32       1168.12        33.22 o
   2  -3   8        195.24        195.01        10.05 o
   3  -3   8         50.70         53.90         8.69 o
   4  -3   8       1727.42       1807.86        43.02 o
   5  -3   8       5255.44       5302.68       103.06 o
   6  -3   8        874.22        844.72        44.10 o
   7  -3   8        563.23        574.29        56.47 o
   8  -3   8       2736.88       2743.98        89.82 o
   9  -3   8       6874.96       6861.76       253.33 o
 -10  -2   8        121.60        109.69        13.51 o
  -9  -2   8         60.43         65.35         9.48 o
  -8  -2   8        187.12        155.21        14.46 o
  -7  -2   8         78.10         77.28        10.36 o
  -6  -2   8        615.05        616.54        21.03 o
  -5  -2   8       9956.29       9932.96       173.47 o
  -4  -2   8      22809.97      22004.34       485.29 o
  -3  -2   8       2492.61       2480.49        51.00 o
  -2  -2   8        113.03         91.78         7.48 o
  -1  -2   8        494.08        491.95        16.15 o
   0  -2   8       2163.35       2909.32        87.74 o
   1  -2   8        482.78        511.95        16.21 o
   2  -2   8          2.52          4.10         3.61 o
   3  -2   8        733.39        738.23        23.07 o
   4  -2   8        844.49        855.06        27.14 o
   5  -2   8        410.29        395.32        36.08 o
   6  -2   8        641.67        597.45        24.87 o
   7  -2   8       1527.24       1580.24        44.51 o
   8  -2   8        296.87        231.90        26.48 o
   9  -2   8        364.40        358.58        33.92 o
 -10  -1   8        148.79        137.06        16.95 o
  -9  -1   8         93.37        103.21        11.51 o
  -8  -1   8        330.95        318.18        17.67 o
  -7  -1   8          0.86          3.97         5.06 o
  -6  -1   8        285.05        311.60        17.02 o
  -5  -1   8       2152.89       2091.63        46.43 o
  -4  -1   8        933.35        950.07        29.64 o
  -3  -1   8        247.18        241.97        11.81 o
  -2  -1   8        229.77        229.79        23.00 o
  -1  -1   8        924.52        944.49        34.28 o
   0  -1   8        145.48        157.80         9.58 o
   1  -1   8       1669.90       1590.64        35.84 o
   2  -1   8       4177.23       4045.62        78.48 o
   3  -1   8        677.75        656.69        22.72 o
   4  -1   8         52.58         51.13         8.83 o
   5  -1   8          8.38         10.84         7.57 o
   6  -1   8        147.44        160.55        15.40 o
   7  -1   8        234.80        207.66        17.70 o
   8  -1   8        226.37        198.43        26.07 o
   9  -1   8         76.50         59.96        19.21 o
 -10   0   8          4.02          6.13         7.39 o
  -9   0   8        110.65         86.56        10.60 o
  -8   0   8        138.93        155.99        15.37 o
  -7   0   8       1891.63       1862.61        56.32 o
  -6   0   8       2581.56       2515.76        55.13 o
  -5   0   8       1256.99       1259.00        32.45 o
  -4   0   8         42.06         45.70         6.38 o
  -3   0   8        267.80        285.33        13.00 o
  -2   0   8        621.16        640.59        19.83 o
  -1   0   8         55.04         64.72         7.35 o
   0   0   8        286.02        254.33        12.60 o
   1   0   8       2098.22       2026.94        44.70 o
   2   0   8      26451.94      25825.39       431.47 o
   3   0   8      14970.57      15028.25       260.21 o
   4   0   8       3026.50       2991.37        67.21 o
   5   0   8        534.69        509.04        28.02 o
   6   0   8       4937.35       4733.58       109.54 o
   7   0   8       2756.94       2704.36        67.11 o
   8   0   8        626.39        659.85        42.79 o
   9   0   8         53.39         69.34        12.14 o
  -9   1   8        728.01        722.07        36.23 o
  -8   1   8       1541.09       1594.92        41.66 o
  -7   1   8      10895.98      10960.00       194.65 o
  -6   1   8      10101.92       9988.42       177.40 o
  -5   1   8       3073.03       3117.99        64.45 o
  -4   1   8        228.12        196.31        11.57 o
  -3   1   8        183.10        170.56        10.52 o
  -2   1   8        448.12        452.40        16.62 o
  -1   1   8         55.38         54.55         7.01 o
   0   1   8       1284.17       1315.40        32.03 o
   1   1   8       2720.25       2620.87        55.76 o
   2   1   8      18123.22      17370.83       297.21 o
   3   1   8       7740.09       7483.21       140.31 o
   4   1   8        826.84        756.65        28.66 o
   5   1   8          6.27         11.42         9.02 o
   6   1   8       2252.03       2217.99        58.81 o
   7   1   8       2315.83       2356.71        62.70 o
   8   1   8        684.22        684.32        31.91 o
   9   1   8          0.47         14.17        10.68 o
  -9   2   8        505.76        484.13        35.60 o
  -8   2   8       1605.06       1597.77        47.21 o
  -7   2   8       6593.89       6718.60       126.74 o
  -6   2   8       6904.47       6961.63       129.34 o
  -5   2   8       2852.94       2902.52        61.60 o
  -4   2   8        465.96        468.58        18.01 o
  -3   2   8        315.63        282.80        14.53 o
  -2   2   8         36.85         35.80         6.38 o
  -1   2   8       1036.91       1066.43        29.45 o
   0   2   8         12.05         12.63         4.59 o
   1   2   8         15.79         26.13        12.21 o
   2   2   8       3106.33       3125.35        67.76 o
   3   2   8        368.84        372.09        21.90 o
   4   2   8         19.93          5.40         7.57 o
   5   2   8         18.37         11.74         9.05 o
   6   2   8        247.36        235.31        20.16 o
   7   2   8         79.18         74.29        14.24 o
   8   2   8        167.19        181.80        19.96 o
  -9   3   8         20.25         17.76         7.99 o
  -8   3   8         36.90         43.96        10.79 o
  -7   3   8       1049.96       1065.01        31.88 o
  -6   3   8         83.27         70.03        13.12 o
  -5   3   8         96.13         73.91         9.68 o
  -4   3   8         63.25         58.70         8.17 o
  -3   3   8        161.20        134.39        11.00 o
  -2   3   8        466.52        505.75        18.93 o
  -1   3   8        889.71        890.50        30.52 o
   0   3   8       2858.03       2867.63        61.49 o
   1   3   8       1838.38       1791.88        44.50 o
   2   3   8        560.26        577.41        23.51 o
   3   3   8        351.57        343.48        20.20 o
   4   3   8       1131.12       1100.63        37.35 o
   5   3   8          4.12          5.24         8.92 o
   6   3   8         36.44         36.23        11.89 o
   7   3   8        409.90        445.90        50.91 o
  -8   4   8         28.93         19.45         9.34 o
  -7   4   8        163.42        163.02        22.57 o
  -6   4   8         48.91         44.35         8.52 o
  -5   4   8       1890.24       1994.95        79.86 o
  -4   4   8       1853.84       2064.61        48.28 o
  -3   4   8        799.37        770.79        24.64 o
  -2   4   8       1082.84       1051.44        28.71 o
  -1   4   8       3297.90       3350.41        69.57 o
   0   4   8      14133.59      14124.40       247.00 o
   1   4   8       8387.57       8465.04       179.86 o
   2   4   8        232.40        202.69        20.06 o
   3   4   8          3.87          0.79         8.44 o
   4   4   8          1.94          6.51         9.04 o
   5   4   8        521.61        551.41        28.53 o
   6   4   8         80.18         76.35        15.01 o
   7   4   8          0.39         -0.93        11.68 o
  -7   5   8          2.37          0.11         7.73 o
  -6   5   8        101.58         89.60        13.67 o
  -5   5   8        408.47        401.83        25.13 o
  -4   5   8       1235.84       1172.52        68.11 o
  -3   5   8        995.09       1012.93        41.15 o
  -2   5   8         17.09          0.85         9.16 o
  -1   5   8       3414.47       3367.29        94.67 o
   0   5   8      12540.16      12818.33       515.48 o
   1   5   8      11100.21      11079.55       253.39 o
   2   5   8        449.62        435.17        34.77 o
   3   5   8         19.86         10.98        13.47 o
   4   5   8        699.43        801.23        45.68 o
   5   5   8        484.43        488.17        52.60 o
   6   5   8         97.55         68.05        20.81 o
  -6   6   8          0.04          9.68         9.00 o
  -5   6   8        138.78        107.84        16.69 o
  -4   6   8        118.16        104.75        17.01 o
  -3   6   8        385.48        378.82        27.80 o
  -2   6   8          5.62         -4.57        10.43 o
  -1   6   8        659.07        676.65        55.19 o
   0   6   8       2461.38       2415.37        79.95 o
   1   6   8        902.43        879.75        45.78 o
   2   6   8          1.76          8.58        12.47 o
   3   6   8         16.14         32.47        17.98 o
   4   6   8        354.21        342.26        35.37 o
   5   6   8         48.07         76.41        29.74 o
  -4   7   8         69.34         63.36        16.29 o
  -3   7   8          0.86          1.40        10.45 o
  -2   7   8         23.02         11.61        13.74 o
  -1   7   8         15.17         -5.66        11.48 o
   0   7   8        266.16        257.73        29.39 o
   1   7   8        360.78        377.23        35.87 o
   2   7   8        642.56        610.31        43.55 o
   3   7   8         15.12         -2.73        16.00 o
  -2 -11   9          7.78          2.56        16.92 o
  -1 -11   9       1121.13       1148.29        65.76 o
   0 -11   9       3909.23       4115.50       143.02 o
   1 -11   9        975.06        984.15        53.42 o
   2 -11   9        228.14        199.03        28.73 o
  -4 -10   9        197.39        194.69        16.98 o
  -3 -10   9          0.91          4.42        12.56 o
  -2 -10   9         45.30         42.60         8.38 o
  -1 -10   9       1298.87       1205.86        65.79 o
   1 -10   9        361.13        325.31        28.22 o
   2 -10   9         44.97         32.82        14.36 o
   3 -10   9        873.82        889.53        53.41 o
   4 -10   9       3185.17       3354.57       132.53 o
   5 -10   9        644.51        604.71        49.28 o
  -6  -9   9          1.13          2.56        10.26 o
  -5  -9   9         57.57         52.74        11.03 o
  -4  -9   9          0.01          9.09         7.30 o
  -3  -9   9        116.80        111.40        11.61 o
  -2  -9   9        750.65        720.42        30.81 o
  -1  -9   9          1.49         10.20         5.90 o
   0  -9   9         12.76         18.25         5.66 o
   1  -9   9        255.98        242.15        23.60 o
   2  -9   9        114.22         98.47        17.44 o
   3  -9   9         43.90         31.91        11.06 o
   4  -9   9        308.40        302.47        24.66 o
   5  -9   9          3.69         -1.33        13.08 o
   6  -9   9        326.22        315.52        29.12 o
  -7  -8   9         23.85         19.17         8.16 o
  -6  -8   9         11.84         12.82        12.82 o
  -5  -8   9         29.11         20.26         7.97 o
  -4  -8   9          8.16         -0.73         9.49 o
  -3  -8   9       2240.39       2112.37        56.18 o
  -2  -8   9       5157.81       5174.80       116.10 o
  -1  -8   9       4359.67       4373.13        99.46 o
   0  -8   9        299.46        270.74        13.98 o
   1  -8   9         16.34         23.11         4.48 o
   2  -8   9       1021.81        967.19        35.59 o
   3  -8   9        602.85        552.89        27.73 o
   4  -8   9        360.40        367.39        37.20 o
   5  -8   9         23.97         24.75        11.90 o
   6  -8   9       2051.63       2122.67        86.21 o
   7  -8   9       1963.71       1943.65        71.49 o
  -7  -7   9        412.26        409.12        22.40 o
  -6  -7   9        508.78        526.38        30.54 o
  -5  -7   9       1155.41       1147.57        37.38 o
  -4  -7   9        736.40        682.33        26.22 o
  -3  -7   9      10941.04      10891.36       228.06 o
  -2  -7   9      18530.74      17854.26       361.37 o
  -1  -7   9       7022.25       7124.25       152.55 o
   0  -7   9          0.06          4.55        11.22 o
   1  -7   9        967.64        931.31        26.62 o
   2  -7   9       1012.17        998.71        40.78 o
   3  -7   9        600.52        550.16        58.02 o
   4  -7   9         59.90         64.36        19.23 o
   5  -7   9        351.90        359.30        26.82 o
   6  -7   9       1984.68       2011.68        69.33 o
   7  -7   9        737.94        602.05        37.71 o
   8  -7   9         33.76         14.03        26.41 o
  -8  -6   9        508.57        442.20        23.45 o
  -7  -6   9        844.53        816.78        31.67 o
  -6  -6   9        475.88        411.42        20.78 o
  -5  -6   9        336.61        348.52        18.40 o
  -4  -6   9       1192.48       1159.54        40.10 o
  -3  -6   9       7409.71       7383.83       159.05 o
  -2  -6   9       5511.26       5550.94        99.80 o
  -1  -6   9       1826.33       1785.54        41.14 o
   0  -6   9        206.80        175.94        11.72 o
   1  -6   9         10.86          5.94         3.87 o
   2  -6   9         92.94        110.18         7.80 o
   3  -6   9        384.09        372.61        14.02 o
   4  -6   9         90.07         87.96        14.38 o
   5  -6   9         90.74         92.89        16.32 o
   6  -6   9        359.07        336.77        33.35 o
   7  -6   9         37.38         38.92        14.89 o
   8  -6   9          0.40         -0.32        13.72 o
  -8  -5   9        243.87        231.77        17.24 o
  -7  -5   9         12.67         12.47        11.28 o
  -6  -5   9        436.93        407.51        19.94 o
  -5  -5   9        406.19        389.69        18.99 o
  -4  -5   9        605.19        606.26        26.78 o
  -3  -5   9         23.61         16.31         5.10 o
  -2  -5   9         87.01         94.78         7.25 o
  -1  -5   9        230.99        190.16        10.19 o
   0  -5   9          5.62          8.01         4.03 o
   1  -5   9       1417.97       1459.49        38.84 o
   2  -5   9         81.34         77.69         6.88 o
   3  -5   9        188.97        183.93        10.97 o
   4  -5   9       4970.52       4933.45        94.27 o
   5  -5   9       7316.93       7440.40       180.19 o
   6  -5   9        486.41        485.97        31.57 o
   7  -5   9          1.73          7.65        12.14 o
   8  -5   9        552.88        535.37        38.50 o
  -9  -4   9        463.24        449.21        44.13 o
  -8  -4   9        553.11        504.70        24.50 o
  -7  -4   9        368.85        363.83        31.30 o
  -6  -4   9          2.12         11.83         5.57 o
  -5  -4   9       6826.09       6893.51       155.84 o
  -4  -4   9       6516.66       6414.42       116.28 o
  -3  -4   9        789.16        838.03        55.97 o
  -2  -4   9       1014.66        977.97        25.70 o
  -1  -4   9          0.52          0.32         3.67 o
   0  -4   9        168.00        183.52         9.97 o
   1  -4   9        592.28        651.91        26.45 o
   2  -4   9        116.56        101.06        10.15 o
   3  -4   9       1425.91       1444.10        35.31 o
   4  -4   9       9051.02       8812.46       266.21 o
   5  -4   9      10758.38      10771.00       192.37 o
   6  -4   9       1007.00       1011.02        50.87 o
   7  -4   9          1.38        -10.44        10.44 o
   8  -4   9        565.02        570.26        39.38 o
   9  -4   9       2953.33       3094.44       102.59 o
  -9  -3   9       4417.89       4421.56       108.10 o
  -8  -3   9       1255.85       1236.01        41.08 o
  -7  -3   9        105.56        105.08        10.50 o
  -6  -3   9       1159.00       1083.13        30.29 o
  -5  -3   9      10571.01      10746.54       187.80 o
  -4  -3   9      11358.37      11122.07       192.85 o
  -3  -3   9       2889.67       2881.59        58.72 o
  -2  -3   9       2498.96       2455.80        51.26 o
  -1  -3   9        142.24        150.77         9.35 o
   0  -3   9        308.58        330.20        13.54 o
   1  -3   9        249.30        275.77        11.93 o
   2  -3   9        218.27        232.44        18.25 o
   3  -3   9       1100.36       1086.51        35.17 o
   4  -3   9       6028.83       6014.12       114.09 o
   5  -3   9       8301.55       8296.28       153.90 o
   6  -3   9        421.18        367.86        20.74 o
   7  -3   9        284.02        254.52        27.74 o
   8  -3   9        806.62        811.66        45.57 o
   9  -3   9       1499.94       1497.87        86.37 o
  -9  -2   9       1782.12       1874.97        48.39 o
  -8  -2   9       1588.54       1588.49        41.88 o
  -7  -2   9        104.84        112.75        21.26 o
  -6  -2   9        215.42        227.49        13.46 o
  -5  -2   9      10154.67      10305.41       181.12 o
  -4  -2   9       7569.00       7668.45       145.49 o
  -3  -2   9       1658.83       1658.99        38.63 o
  -2  -2   9         13.58          7.78         4.30 o
  -1  -2   9         29.42         38.53         5.97 o
   0  -2   9         45.06         48.71         6.42 o
   1  -2   9       2459.61       2527.34        52.24 o
   2  -2   9        972.72        983.67        27.05 o
   3  -2   9         59.09         44.41         7.65 o
   4  -2   9       1294.66       1325.25        43.56 o
   5  -2   9       1430.48       1465.30        41.62 o
   6  -2   9        447.10        444.94        23.11 o
   7  -2   9        757.41        746.52        29.88 o
   8  -2   9          0.64         -0.87        11.95 o
   9  -2   9         25.25         26.13        16.63 o
  -9  -1   9         96.90        109.49        17.83 o
  -8  -1   9         50.59         43.19         8.32 o
  -7  -1   9         72.02         75.65         9.14 o
  -6  -1   9         13.07         24.07         6.00 o
  -5  -1   9       1280.48       1268.82        33.40 o
  -4  -1   9       2300.03       2318.27        50.81 o
  -3  -1   9       1094.41       1121.93        41.09 o
  -2  -1   9         99.98         94.52         8.73 o
  -1  -1   9        156.96        169.06        10.81 o
   0  -1   9         66.13         62.92         7.35 o
   1  -1   9       1410.26       1382.31        33.60 o
   2  -1   9       4025.31       3981.49        78.96 o
   3  -1   9       3279.12       3217.13       101.13 o
   4  -1   9       3210.00       3095.08        79.44 o
   5  -1   9         10.43         17.24         8.53 o
   6  -1   9        235.60        198.44        17.69 o
   7  -1   9          1.30          5.59         9.46 o
   8  -1   9         69.40         78.80        14.92 o
  -9   0   9        570.23        555.78        23.97 o
  -8   0   9         65.81         74.53         9.95 o
  -7   0   9        262.98        275.81        16.28 o
  -6   0   9       2065.91       2082.75        48.69 o
  -5   0   9        359.37        379.91        18.42 o
  -4   0   9         82.72         82.29         8.86 o
  -3   0   9       1725.62       1796.17        46.72 o
  -2   0   9        831.23        807.82        31.84 o
  -1   0   9        464.19        467.68        29.89 o
   0   0   9        775.37        851.89        31.25 o
   1   0   9       6577.74       6593.74       121.15 o
   2   0   9      15419.05      15456.69       266.55 o
   3   0   9      18903.51      18744.48       405.72 o
   4   0   9       3678.83       3673.23        80.11 o
   5   0   9         38.79         29.17         9.46 o
   6   0   9        620.50        609.52        28.32 o
   7   0   9          8.56          1.69         9.25 o
   8   0   9        127.73        128.54        17.38 o
  -9   1   9       1056.20       1105.67        41.08 o
  -8   1   9         88.64         96.49        11.39 o
  -7   1   9       1562.76       1594.98        49.23 o
  -6   1   9       3235.17       3234.51        68.97 o
  -5   1   9         78.39         63.21         8.76 o
  -4   1   9         18.08         16.16         6.23 o
  -3   1   9       2299.13       2314.67        51.52 o
  -2   1   9       3375.37       3482.35        70.89 o
  -1   1   9       1384.03       1388.61        35.86 o
   0   1   9         11.57          9.34         4.97 o
   1   1   9       6120.10       5869.72       111.07 o
   2   1   9      12535.65      12322.64       217.78 o
   3   1   9       5185.76       4986.35       101.43 o
   4   1   9       1284.47       1207.66        66.47 o
   5   1   9        192.63        178.66        17.55 o
   6   1   9         29.48         30.21        10.65 o
   7   1   9        188.70        181.70        19.27 o
   8   1   9          7.34          1.61        11.19 o
  -8   2   9        642.70        677.27        25.99 o
  -7   2   9       1229.29       1264.25        35.99 o
  -6   2   9        370.13        354.57        23.95 o
  -5   2   9        133.77        106.38        11.13 o
  -4   2   9        258.37        265.86        25.78 o
  -3   2   9        884.52        873.24        26.74 o
  -2   2   9        601.02        607.55        21.74 o
  -1   2   9          0.65          1.83         6.08 o
   0   2   9          1.37          3.31         4.79 o
   1   2   9        919.05        852.81        27.74 o
   2   2   9       1429.18       1365.86        39.05 o
   3   2   9          4.82          6.66         7.83 o
   4   2   9          5.11          7.66         8.48 o
   5   2   9        199.64        191.81        23.93 o
   6   2   9          0.85          7.02        10.13 o
   7   2   9        500.52        523.26        29.72 o
  -8   3   9          3.42          6.58         6.86 o
  -7   3   9        213.28        213.88        18.25 o
  -6   3   9         13.46          8.67         6.66 o
  -5   3   9        244.26        249.24        15.13 o
  -4   3   9       2332.10       2488.83        56.31 o
  -3   3   9        569.46        622.11        22.77 o
  -2   3   9         94.30         85.49         9.66 o
  -1   3   9         81.29         74.08         9.00 o
   0   3   9       2770.23       2859.07        63.01 o
   1   3   9       1088.38       1053.76        32.96 o
   2   3   9          7.69          0.76         7.24 o
   3   3   9          0.41         11.67         8.90 o
   4   3   9         74.69         66.59        12.70 o
   5   3   9        694.41        655.29        34.94 o
   6   3   9        239.29        225.48        22.06 o
   7   3   9        425.72        360.46        27.55 o
  -7   4   9          5.51          7.63         8.05 o
  -6   4   9        127.19        104.65        43.59 o
  -5   4   9       3120.43       3134.49        86.51 o
  -4   4   9       5743.54       6060.66       146.15 o
  -3   4   9       3539.14       3724.10        99.37 o
  -2   4   9          4.96         -1.76        11.28 o
  -1   4   9       1094.47       1128.44        45.59 o
   0   4   9       6671.27       6825.34       166.24 o
   1   4   9       3137.99       3130.64       118.56 o
   2   4   9        312.65        294.57        19.73 o
   3   4   9        141.28        128.48        17.71 o
   4   4   9        341.14        319.44        22.71 o
   5   4   9        221.20        203.68        22.50 o
   6   4   9         75.38         54.48        28.97 o
  -6   5   9        697.42        701.88        34.66 o
  -5   5   9       1958.88       1931.79        64.07 o
  -4   5   9       4837.41       4938.09       151.86 o
  -3   5   9        935.20        969.78        42.67 o
  -2   5   9          0.46         -5.20        22.31 o
  -1   5   9        984.86       1024.56        45.51 o
   0   5   9       2349.31       2379.29        78.58 o
   1   5   9       2473.89       2575.73       105.88 o
   2   5   9         20.25         19.18        14.70 o
   3   5   9         17.42         17.08        15.54 o
   4   5   9         41.84         25.87        18.40 o
   5   5   9         77.14         59.40        26.67 o
  -5   6   9        358.74        328.41        26.39 o
  -4   6   9        564.12        531.98        33.97 o
  -3   6   9        251.78        232.18        24.86 o
  -2   6   9        322.86        328.22        31.81 o
  -1   6   9        102.26        110.07        19.73 o
   0   6   9        703.46        640.91        42.10 o
   1   6   9          2.38          5.46        14.13 o
   2   6   9       1100.89       1148.41        56.52 o
   3   6   9        301.98        266.48        32.04 o
  -1   7   9         83.01        106.34        22.10 o
   0   7   9         31.89         17.95        18.46 o
  -3 -10  10         41.47         33.14         8.62 o
  -2 -10  10          4.34         12.08         7.00 o
  -1 -10  10        430.19        381.79        41.57 o
   1 -10  10        452.27        458.79        33.87 o
   2 -10  10         41.94         19.49        13.85 o
   3 -10  10         67.81         67.69        20.00 o
   4 -10  10        145.71        155.41        28.72 o
  -5  -9  10          5.18          2.64         8.23 o
  -4  -9  10        169.22        168.13        15.30 o
  -3  -9  10        104.42         98.49        11.80 o
  -2  -9  10        668.62        679.79        26.35 o
  -1  -9  10         59.15         48.31        13.33 o
   0  -9  10        302.88        293.98        34.89 o
   1  -9  10        350.58        330.95        27.71 o
   2  -9  10        579.17        634.47        41.58 o
   3  -9  10        142.68        191.31        28.21 o
   4  -9  10         36.71         33.60        17.95 o
   5  -9  10        455.66        433.48        30.99 o
  -6  -8  10       1694.22       1774.31        53.86 o
  -5  -8  10         32.78         39.64        14.61 o
  -4  -8  10        421.23        444.62        21.55 o
  -3  -8  10       2348.74       2344.70        72.89 o
  -2  -8  10       7199.00       7156.28       317.00 o
  -1  -8  10       3404.89       3538.75        83.85 o
   0  -8  10        118.54        115.32        16.67 o
   1  -8  10        428.58        443.41        30.79 o
   2  -8  10         61.13         49.56        10.47 o
   3  -8  10        146.97        132.72        16.86 o
   4  -8  10        344.84        365.11        86.46 o
   5  -8  10        345.20        369.39        29.92 o
   6  -8  10       4064.95       4143.10       117.60 o
  -7  -7  10       1945.99       1952.34        58.35 o
  -6  -7  10       3647.07       3668.78        91.50 o
  -5  -7  10       1222.15       1223.76        59.36 o
  -4  -7  10        397.10        384.61        19.73 o
  -3  -7  10       6675.50       6774.80       154.88 o
  -2  -7  10      15645.26      15621.71       422.45 o
  -1  -7  10       4376.03       4283.27       141.29 o
   0  -7  10         41.57         49.72        11.96 o
   1  -7  10         42.94         27.47         5.12 o
   2  -7  10         95.35        111.86        14.29 o
   3  -7  10         33.55         23.25         9.98 o
   4  -7  10        666.96        645.10        32.82 o
   5  -7  10        198.58        187.46        21.56 o
   6  -7  10       2384.32       2486.82        81.57 o
   7  -7  10       1669.24       1751.79        68.00 o
  -7  -6  10        785.65        775.65        31.34 o
  -6  -6  10       1042.85       1050.94        36.56 o
  -5  -6  10         87.37         81.73        10.81 o
  -4  -6  10        437.27        424.24        20.22 o
  -3  -6  10       1888.25       1838.43        50.55 o
  -2  -6  10       4612.71       4682.73       106.35 o
  -1  -6  10       1461.48       1434.60        34.11 o
   0  -6  10         12.88         16.31         4.86 o
   1  -6  10        962.69        919.64        23.81 o
   2  -6  10        303.26        291.27        18.55 o
   3  -6  10        232.86        231.03        20.44 o
   4  -6  10        433.51        392.91        26.08 o
   5  -6  10         78.37         78.85        15.52 o
   6  -6  10         15.73         24.43        17.18 o
   7  -6  10        117.51        135.50        22.85 o
  -8  -5  10         13.71         28.94         8.96 o
  -7  -5  10         69.75         80.48        13.08 o
  -6  -5  10        519.39        514.62        83.15 o
  -5  -5  10         85.00         73.91         9.68 o
  -4  -5  10         10.76          7.18         5.20 o
  -3  -5  10        297.03        260.06        17.88 o
  -2  -5  10         90.95         71.08         7.93 o
  -1  -5  10        182.09        162.08        10.28 o
   0  -5  10       1593.54       1671.62        38.64 o
   1  -5  10        118.26        101.88         8.06 o
   2  -5  10         18.12         12.24         5.18 o
   3  -5  10        434.87        424.78        17.11 o
   4  -5  10       8739.86       8968.67       267.39 o
   5  -5  10       6792.78       6942.32       172.05 o
   6  -5  10        623.00        571.89        35.23 o
   7  -5  10         42.31         40.45        15.99 o
   8  -5  10        111.51         72.17        21.54 o
  -8  -4  10       2516.97       2692.78        73.02 o
  -7  -4  10        940.50        888.20        81.93 o
  -6  -4  10          0.98         16.41        10.00 o
  -5  -4  10       1248.02       1311.25        46.60 o
  -4  -4  10       1301.53       1298.40        33.51 o
  -3  -4  10          0.50          8.00        10.10 o
  -2  -4  10        537.91        504.85        18.10 o
  -1  -4  10       1433.77       1425.48        34.70 o
   0  -4  10      11031.54      11094.26       192.80 o
   1  -4  10       3501.34       3547.47        69.18 o
   2  -4  10         59.89         49.37         6.99 o
   3  -4  10       3608.67       3602.18        83.48 o
   4  -4  10      17152.82      17405.50       299.31 o
   5  -4  10      10801.63      10480.08       245.36 o
   6  -4  10       1328.25       1220.85        56.81 o
   7  -4  10        136.28        161.22        23.54 o
   8  -4  10         62.81         49.25        18.48 o
  -8  -3  10       4449.62       4444.95       107.99 o
  -7  -3  10       1010.18        983.04        34.46 o
  -6  -3  10        476.95        472.92        23.88 o
  -5  -3  10       3666.43       3719.64        75.38 o
  -4  -3  10       3427.14       3414.11        69.70 o
  -3  -3  10         19.67         29.64        10.54 o
  -2  -3  10         22.96         12.21         6.67 o
  -1  -3  10        752.83        753.57        22.79 o
   0  -3  10       1772.89       1788.60        41.67 o
   1  -3  10        279.82        286.25        22.39 o
   2  -3  10        112.08         88.17         8.78 o
   3  -3  10        300.99        279.96        15.50 o
   4  -3  10       6514.38       6284.97       125.17 o
   5  -3  10       4449.27       4430.64        92.61 o
   6  -3  10        296.90        307.19        29.28 o
   7  -3  10         40.51         66.02        17.88 o
   8  -3  10         12.72          7.80        14.75 o
  -9  -2  10       2124.23       2169.79        80.29 o
  -8  -2  10       1886.73       1911.70        48.67 o
  -7  -2  10        212.44        215.64        14.43 o
  -6  -2  10        903.25        970.23        29.23 o
  -5  -2  10       1931.23       1956.63        46.30 o
  -4  -2  10       1446.66       1389.36        35.92 o
  -3  -2  10        467.92        441.20        17.76 o
  -2  -2  10        202.54        203.74        14.73 o
  -1  -2  10        144.61        144.03        10.07 o
   0  -2  10          0.85          5.37         4.71 o
   1  -2  10        106.07        111.05         9.41 o
   2  -2  10          2.50          5.56         4.80 o
   3  -2  10        183.94        191.64        14.12 o
   4  -2  10        635.73        679.04        26.12 o
   5  -2  10        427.81        445.25        23.36 o
   6  -2  10        542.33        492.31        25.68 o
   7  -2  10        112.60        102.49        21.02 o
   8  -2  10         24.36         24.21        16.47 o
  -8  -1  10        359.84        341.76        19.22 o
  -7  -1  10        186.91        165.77        13.46 o
  -6  -1  10         33.37         22.35         6.23 o
  -5  -1  10          1.71          0.60         4.67 o
  -4  -1  10         67.12         56.59         8.90 o
  -3  -1  10       4855.45       4934.02        95.22 o
  -2  -1  10       1571.99       1474.53        38.59 o
  -1  -1  10       3224.11       3207.03        66.49 o
   0  -1  10         77.29         77.71        10.68 o
   1  -1  10         45.45         55.23         7.63 o
   2  -1  10       2182.43       2070.51        48.64 o
   3  -1  10       2127.98       2086.54        50.90 o
   4  -1  10        577.08        563.17        36.54 o
   5  -1  10         62.40         48.25        11.08 o
   6  -1  10       1743.26       1707.26        50.52 o
   7  -1  10        282.92        277.83        22.87 o
   8  -1  10          2.02        -14.29        14.29 o
  -8   0  10        328.56        358.18        19.27 o
  -7   0  10       1009.26       1001.15        31.14 o
  -6   0  10         62.32         54.62         8.62 o
  -5   0  10        604.93        615.58        22.50 o
  -4   0  10       1447.09       1554.68        39.76 o
  -3   0  10       5342.50       5402.19       103.70 o
  -2   0  10      12820.70      13077.34       228.07 o
  -1   0  10       2506.15       2463.39        55.09 o
   0   0  10        732.95        677.56        22.21 o
   1   0  10       4281.41       4267.97        85.06 o
   2   0  10       3513.66       3513.00        91.95 o
   3   0  10       6659.77       6555.18       126.86 o
   4   0  10         70.74         66.15        11.43 o
   5   0  10         34.35         20.66        11.57 o
   6   0  10        186.35        232.50        21.43 o
   7   0  10        756.23        758.27        34.66 o
  -8   1  10          9.24          3.23         6.88 o
  -7   1  10         70.09         67.69        14.63 o
  -6   1  10         17.73         15.45         6.85 o
  -5   1  10        637.06        651.46        23.82 o
  -4   1  10        408.21        395.00        18.30 o
  -3   1  10       5360.65       5492.06       106.21 o
  -2   1  10       5254.80       5526.55       125.86 o
  -1   1  10       5457.02       5692.41       109.74 o
   0   1  10         15.30         21.75        11.53 o
   1   1  10       2409.56       2391.96        55.39 o
   2   1  10       7637.18       7497.25       141.55 o
   3   1  10       1635.50       1584.76        44.94 o
   4   1  10         10.61          8.26         8.13 o
   5   1  10       1275.83       1233.23        79.95 o
   6   1  10        578.49        525.30        29.02 o
   7   1  10         93.24         81.59        16.01 o
  -8   2  10          1.59          9.36         7.81 o
  -7   2  10         77.18         73.31        12.56 o
  -6   2  10        142.18        147.16        17.16 o
  -5   2  10        700.04        722.77        25.92 o
  -4   2  10       1223.41       1250.46        35.47 o
  -3   2  10        110.33         99.46        10.74 o
  -2   2  10         18.45         14.73         6.56 o
  -1   2  10         35.11         46.78        16.59 o
   0   2  10         57.63         48.84        10.49 o
   1   2  10         61.04         62.45         9.80 o
   2   2  10         90.85         80.39        11.26 o
   3   2  10          1.06         28.72        16.56 o
   4   2  10        567.36        527.40        27.41 o
   5   2  10        315.06        307.65        34.75 o
   6   2  10          1.82          6.17        14.86 o
  -7   3  10        155.25        117.79        16.15 o
  -6   3  10          0.12          2.99         6.55 o
  -5   3  10       1530.41       1562.57        56.79 o
  -4   3  10       2879.32       3029.05        67.22 o
  -3   3  10       1335.69       1359.86        62.78 o
  -2   3  10       1642.13       1603.11        55.11 o
  -1   3  10        746.80        671.24        23.90 o
   0   3  10        391.25        376.81        19.15 o
   1   3  10        214.34        209.55        34.76 o
   2   3  10         35.75         22.46        15.33 o
   3   3  10        415.65        390.14        23.68 o
   4   3  10       1850.71       1787.01        54.82 o
   5   3  10       3398.86       3361.82        83.63 o
   6   3  10        515.81        456.21        31.56 o
  -6   4  10        446.34        474.26        29.08 o
  -5   4  10       5640.36       5917.69       146.37 o
  -4   4  10       9432.62       9636.87       220.63 o
  -3   4  10       1676.37       1756.23        60.90 o
  -2   4  10        128.91        106.33        17.01 o
  -1   4  10        114.45        113.66        17.79 o
   0   4  10        783.85        813.75        67.53 o
   1   4  10          2.74          5.67        10.96 o
   2   4  10        320.17        343.38        49.00 o
   3   4  10        229.35        251.44        29.42 o
   4   4  10       1337.64       1413.57       145.98 o
   5   4  10       2617.16       2741.54        96.58 o
  -5   5  10       4818.07       5112.01       133.65 o
  -4   5  10       6816.43       7267.01       177.18 o
  -3   5  10        715.63        633.07        36.93 o
  -2   5  10          6.21         -6.17        11.14 o
  -1   5  10         75.05         71.68        16.49 o
   0   5  10        628.83        627.08        39.50 o
   1   5  10         58.88         57.32        17.92 o
   2   5  10        375.74        348.48        34.43 o
   3   5  10         10.23          4.65        15.46 o
  -2   6  10         31.73         86.15        36.41 o
  -1   6  10         54.87         57.91        18.40 o
   0   6  10         69.88         59.22        18.85 o
   1   6  10        254.86        232.90        36.94 o
  -2 -10  11          1.62          0.51        15.90 o
  -1 -10  11        454.58        442.87        42.59 o
   1 -10  11        218.29        210.31        26.67 o
   2 -10  11          0.32          1.54        11.79 o
  -4  -9  11          7.56          4.68        14.87 o
  -3  -9  11        182.47        203.62        26.16 o
  -2  -9  11        177.58        190.02        15.17 o
  -1  -9  11        530.79        430.12        39.52 o
   0  -9  11        319.25        260.64        34.89 o
   1  -9  11        156.34        113.87        20.52 o
   2  -9  11       1978.79       1997.28        86.46 o
   3  -9  11       2502.43       2498.17       106.11 o
   4  -9  11         49.99         28.72        18.97 o
  -5  -8  11        812.94        831.34        32.77 o
  -4  -8  11          0.10         -1.90         6.32 o
  -3  -8  11       1107.61       1078.48        36.41 o
  -2  -8  11       2216.98       2276.12        60.40 o
  -1  -8  11        179.41        195.92        13.72 o
   0  -8  11          3.66          6.84         7.18 o
   1  -8  11        309.34        276.54        27.19 o
   2  -8  11        724.61        727.08        44.67 o
   3  -8  11       1373.39       1426.38        51.22 o
   4  -8  11        101.40         85.87        17.03 o
   5  -8  11        446.32        372.38        53.88 o
  -6  -7  11       4508.51       4424.62       137.49 o
  -5  -7  11       1433.15       1403.30        44.90 o
  -4  -7  11        393.17        381.47        27.20 o
  -3  -7  11        585.28        669.99        83.42 o
  -2  -7  11       3551.75       3711.86        89.45 o
  -1  -7  11       1475.47       1502.50        43.57 o
   0  -7  11        164.95        152.84        11.74 o
   1  -7  11        358.03        334.64        13.70 o
   2  -7  11        181.98        179.98        18.60 o
   3  -7  11        465.28        425.58        26.31 o
   4  -7  11          9.20         13.64        11.58 o
   5  -7  11       1050.77       1060.20        47.69 o
   6  -7  11       1040.84        998.33        48.10 o
  -7  -6  11       1104.21       1119.54        40.32 o
  -6  -6  11        574.18        570.97        37.73 o
  -5  -6  11         19.73         21.57         7.52 o
  -4  -6  11        190.68        152.68        13.74 o
  -3  -6  11         59.20         75.83        10.16 o
  -2  -6  11        417.15        382.04        18.80 o
  -1  -6  11       1077.35       1051.46        28.70 o
   0  -6  11        753.90        791.90        23.98 o
   1  -6  11          1.59          4.20         4.53 o
   2  -6  11        202.57        176.12        19.43 o
   3  -6  11         91.01        112.87        16.63 o
   4  -6  11         15.19          7.15         9.98 o
   5  -6  11         18.64         10.42        10.79 o
   6  -6  11         46.52         61.38        17.39 o
   7  -6  11          4.72         -1.15        15.18 o
  -7  -5  11         24.54         15.42         8.15 o
  -6  -5  11          3.34          3.33         6.91 o
  -5  -5  11        733.95        748.95        45.44 o
  -4  -5  11        161.40        141.26        13.19 o
  -3  -5  11        100.73         76.09         8.62 o
  -2  -5  11         47.79         33.41         6.80 o
  -1  -5  11       1277.44       1262.12        32.69 o
   0  -5  11       7167.34       7238.53       142.55 o
   1  -5  11       3334.90       3408.05        73.12 o
   2  -5  11       1065.67       1001.62        39.25 o
   3  -5  11        801.41        760.03        24.79 o
   4  -5  11       3645.05       3708.46       142.56 o
   5  -5  11       3241.65       3215.46        96.68 o
   6  -5  11        432.98        400.36        41.31 o
   7  -5  11         21.79         26.97        15.36 o
  -8  -4  11       3637.80       3644.02        93.32 o
  -7  -4  11       1408.80       1522.13        68.12 o
  -6  -4  11         18.01         16.92         7.45 o
  -5  -4  11        168.87        149.77        14.04 o
  -4  -4  11         29.04         29.46         6.85 o
  -3  -4  11        204.45        201.04        12.53 o
  -2  -4  11        517.48        477.46        18.52 o
  -1  -4  11       2233.74       2248.94        50.36 o
   0  -4  11      13606.44      13403.40       232.33 o
   1  -4  11       7866.26       8035.25       144.16 o
   2  -4  11        357.85        381.47        23.54 o
   3  -4  11        963.53        976.03        44.27 o
   4  -4  11       8572.54       8428.97       156.43 o
   5  -4  11       3544.54       3597.57       137.86 o
   6  -4  11        584.42        585.79        38.08 o
   7  -4  11         29.54          8.44        13.51 o
  -8  -3  11       4776.77       5002.24       120.37 o
  -7  -3  11       1665.40       1808.31        54.13 o
  -6  -3  11         18.31         26.63         7.18 o
  -5  -3  11         35.34         49.91         8.34 o
  -4  -3  11         74.28         69.44         9.18 o
  -3  -3  11         22.59         31.27         6.64 o
  -2  -3  11         51.04         39.91         6.76 o
  -1  -3  11        531.07        521.37        27.42 o
   0  -3  11       4115.02       4127.74        82.41 o
   1  -3  11        162.33        159.32        28.73 o
   2  -3  11          4.08          4.27         6.85 o
   3  -3  11         10.16         57.66        12.68 o
   4  -3  11        752.71        788.66        55.48 o
   5  -3  11        288.29        266.13        19.32 o
   6  -3  11         18.22         30.77        14.17 o
   7  -3  11         60.80         40.44        16.99 o
  -8  -2  11        285.14        277.49        20.59 o
  -7  -2  11        283.38        244.41        16.45 o
  -6  -2  11        319.35        299.94        27.62 o
  -5  -2  11        251.18        235.16        14.71 o
  -4  -2  11        152.96        137.18        11.56 o
  -3  -2  11          1.92          7.07         5.52 o
  -2  -2  11        554.35        591.53        21.54 o
  -1  -2  11        375.87        362.45        16.90 o
   0  -2  11          0.02         -5.25         5.25 o
   1  -2  11       1668.81       1580.59        39.37 o
   2  -2  11        361.02        289.92        15.59 o
   3  -2  11         24.09         18.59        10.67 o
   4  -2  11        162.14        172.71        15.46 o
   5  -2  11         32.83         33.23         9.90 o
   6  -2  11       1983.20       1935.68        55.25 o
   7  -2  11       1672.79       1706.96        70.36 o
  -8  -1  11        243.15        218.60        17.11 o
  -7  -1  11        172.42        190.44        15.53 o
  -6  -1  11        698.52        660.17        24.96 o
  -5  -1  11         52.44         55.60         9.07 o
  -4  -1  11        611.28        613.63        22.93 o
  -3  -1  11       6135.75       6272.81       119.31 o
  -2  -1  11      12036.18      12332.39       217.00 o
  -1  -1  11       5511.57       5563.22       151.14 o
   0  -1  11         41.63         35.74         8.86 o
   1  -1  11        160.16        157.01        12.16 o
   2  -1  11         33.98         46.61         8.49 o
   3  -1  11        101.89         94.60        12.51 o
   4  -1  11        714.68        695.30        28.57 o
   5  -1  11         41.40         33.20        10.97 o
   6  -1  11       2517.61       2587.75        68.41 o
   7  -1  11       2859.04       2942.96       121.42 o
  -8   0  11         29.57         14.87        10.26 o
  -7   0  11       1202.64       1272.16        37.77 o
  -6   0  11       1140.02       1150.44        57.68 o
  -5   0  11       1859.13       1841.76        46.71 o
  -4   0  11        853.87        833.18        27.63 o
  -3   0  11       7248.17       7333.67       137.27 o
  -2   0  11      17692.32      17953.07       364.26 o
  -1   0  11       8199.83       8275.01       153.01 o
   0   0  11        560.10        580.93        21.84 o
   1   0  11         49.34         42.60         8.12 o
   2   0  11        441.86        454.11        21.08 o
   3   0  11       1829.73       1817.82        61.27 o
   4   0  11         84.11         70.06        12.54 o
   5   0  11         48.02         62.81        18.19 o
   6   0  11        621.93        666.98        32.95 o
   7   0  11        675.96        637.60        38.80 o
  -7   1  11         61.19         77.35        11.57 o
  -6   1  11        111.97        121.38        13.26 o
  -5   1  11        197.05        164.11        14.13 o
  -4   1  11         18.43         18.09         9.64 o
  -3   1  11       1660.61       1724.99        45.04 o
  -2   1  11       3065.69       3174.01        70.00 o
  -1   1  11       3779.28       3984.96       128.46 o
   0   1  11          6.44         -3.22         5.80 o
   1   1  11        107.89         86.54        10.90 o
   2   1  11         20.31         14.12        14.44 o
   3   1  11          4.58         -2.54         7.52 o
   4   1  11        398.25        418.76        26.60 o
   5   1  11        688.39        622.42        31.52 o
   6   1  11         94.53         71.19        23.07 o
  -7   2  11          0.38          4.56         7.48 o
  -6   2  11         66.61         63.06        12.57 o
  -5   2  11        188.25        175.87        15.19 o
  -4   2  11         42.24         58.34         9.63 o
  -3   2  11          8.35         18.04         7.49 o
  -2   2  11          3.22          4.97         7.09 o
  -1   2  11        274.86        249.21        15.10 o
   0   2  11        483.74        473.76        21.47 o
   1   2  11         34.23         23.18         8.44 o
   2   2  11        782.90        747.42        29.78 o
   3   2  11        461.96        519.58        26.96 o
   4   2  11       2661.44       2668.16        70.11 o
   5   2  11       2063.13       2042.98        61.04 o
  -6   3  11         45.20         49.20        12.20 o
  -5   3  11       1702.27       1799.25        97.98 o
  -4   3  11       1676.54       1682.61        58.68 o
  -3   3  11        541.21        522.59        30.55 o
  -2   3  11        253.12        246.76        27.19 o
  -1   3  11        290.90        264.66        24.39 o
   0   3  11        672.34        656.11        36.36 o
   1   3  11        427.14        425.05        22.87 o
   2   3  11         75.67         67.73        12.71 o
   3   3  11        667.82        619.63        30.57 o
   4   3  11       4599.32       4640.55       208.31 o
  -5   4  11       4553.71       5061.70       166.93 o
  -4   4  11       6677.76       7008.48       297.03 o
  -3   4  11       1111.89       1172.64        49.80 o
  -2   4  11         18.58         10.48        10.68 o
  -1   4  11        268.99        266.00        26.76 o
   0   4  11         75.80         59.26        16.49 o
   1   4  11        643.58        653.51        41.51 o
   2   4  11        382.85        345.48        33.40 o
   3   4  11         15.48          3.67        15.91 o
  -2   5  11          1.99          6.21        17.69 o
  -1   5  11          0.75         12.64        13.20 o
   0   5  11          5.18          8.86        13.01 o
   1   5  11         53.70         80.51        26.67 o
  -3  -9  12          7.50          5.26         7.76 o
  -2  -9  12          0.92          5.06         6.92 o
  -1  -9  12        316.87        268.84        37.45 o
   1  -9  12        484.29        462.91        37.46 o
   2  -9  12       4985.71       4769.46       171.22 o
   3  -9  12       4736.95       5014.99       183.54 o
  -4  -8  12        192.77        166.09        16.00 o
  -3  -8  12         91.17         97.98        18.98 o
  -2  -8  12         79.18        102.92        12.18 o
  -1  -8  12        292.74        310.00        20.27 o
   0  -8  12         90.33         90.26        23.59 o
   1  -8  12       1314.45       1412.52        67.34 o
   2  -8  12       3504.99       3331.25       127.47 o
   3  -8  12       2104.25       2164.91        97.80 o
   4  -8  12          6.65         -1.99        15.64 o
  -5  -7  12        371.21        372.32        22.61 o
  -4  -7  12        862.53        870.12        32.97 o
  -3  -7  12        104.79        125.14        13.45 o
  -2  -7  12         31.85         41.08         8.62 o
  -1  -7  12         25.94         22.27         7.00 o
   0  -7  12         14.74         10.62         6.15 o
   1  -7  12         69.30         75.39        16.92 o
   2  -7  12        571.12        597.17        42.09 o
   3  -7  12        261.19        257.88        24.28 o
   4  -7  12        219.89        194.05        23.37 o
   5  -7  12        253.04        173.01        23.34 o
  -6  -6  12        783.49        788.01        36.71 o
  -5  -6  12          4.75          0.55         7.06 o
  -4  -6  12         10.46         11.42         7.12 o
  -3  -6  12         31.72         42.88         8.77 o
  -2  -6  12         24.00         33.47         8.16 o
  -1  -6  12       2051.44       2015.93        62.04 o
   0  -6  12       3074.33       3059.64        64.57 o
   1  -6  12        935.33        925.51        26.55 o
   2  -6  12         17.02          7.10        10.51 o
   3  -6  12         67.30         64.16        15.90 o
   4  -6  12         68.21         71.81        16.26 o
   5  -6  12        131.89        129.23        20.79 o
   6  -6  12         39.09         41.50        16.67 o
  -6  -5  12          4.28          5.06         7.18 o
  -5  -5  12       1564.98       1608.82        99.77 o
  -4  -5  12        484.87        500.25        51.84 o
  -3  -5  12        439.96        385.73        29.00 o
  -2  -5  12          0.76          3.08         5.74 o
  -1  -5  12       5043.54       5245.70       101.05 o
   0  -5  12      12055.95      12192.29       258.63 o
   1  -5  12       5825.39       5993.55       112.16 o
   2  -5  12       2691.65       2610.30        85.02 o
   3  -5  12          0.16         -6.72         8.38 o
   4  -5  12        151.32        145.12        26.16 o
   5  -5  12        426.72        333.69        30.10 o
   6  -5  12        180.91        166.70        24.43 o
  -7  -4  12        210.74        207.38        18.72 o
  -6  -4  12        250.35        265.99        18.61 o
  -5  -4  12       1033.79       1089.00        37.96 o
  -4  -4  12        340.01        341.95        22.20 o
  -3  -4  12        116.19        120.49        11.53 o
  -2  -4  12        207.29        183.16        12.92 o
  -1  -4  12       5162.44       5128.50        99.93 o
   0  -4  12       8471.67       8631.62       157.46 o
   1  -4  12       5826.76       5748.09       108.92 o
   2  -4  12       1389.15       1384.96        50.74 o
   3  -4  12         50.97         37.12         9.19 o
   4  -4  12        281.87        221.31        33.86 o
   5  -4  12          2.46          5.02        11.18 o
   6  -4  12          2.39          3.08        13.42 o
  -7  -3  12         11.16          0.17         8.20 o
  -6  -3  12         34.77         47.73        10.16 o
  -5  -3  12        864.64        916.74        29.89 o
  -4  -3  12        238.73        225.89        27.73 o
  -3  -3  12        186.93        185.78        15.01 o
  -2  -3  12          1.26          1.93         4.88 o
  -1  -3  12       3285.02       3365.31        71.50 o
   0  -3  12       3317.63       3336.21        85.13 o
   1  -3  12         28.57         23.67        11.83 o
   2  -3  12         83.28         69.94        12.47 o
   3  -3  12        226.25        216.48        16.42 o
   4  -3  12        106.19        117.05        13.87 o
   5  -3  12        478.58        510.36        44.39 o
   6  -3  12        395.18        380.52        35.71 o
  -7  -2  12        263.48        237.86        17.95 o
  -6  -2  12        292.76        286.24        23.59 o
  -5  -2  12         80.42         66.90         9.69 o
  -4  -2  12          6.52          9.71         6.13 o
  -3  -2  12        340.76        303.94        16.75 o
  -2  -2  12       1132.55       1149.20        33.73 o
  -1  -2  12        343.77        350.47        17.87 o
   0  -2  12          3.32          0.93         5.59 o
   1  -2  12        209.08        161.33        14.33 o
   2  -2  12         43.34         41.51         8.39 o
   3  -2  12        187.42        174.21        15.39 o
   4  -2  12        116.12         74.42        12.44 o
   5  -2  12        534.27        532.10        28.29 o
   6  -2  12       2184.11       2155.39        99.09 o
  -7  -1  12       1424.48       1403.79        47.72 o
  -6  -1  12       2209.87       2427.12       107.20 o
  -5  -1  12       1758.49       1870.02        81.84 o
  -4  -1  12          0.16          1.61         5.82 o
  -3  -1  12       1943.29       2008.52        76.06 o
  -2  -1  12      10293.29      10596.33       191.49 o
  -1  -1  12       3323.65       3401.77        73.94 o
   0  -1  12        116.13        142.81        12.22 o
   1  -1  12         55.68         47.88         8.53 o
   2  -1  12        188.49        193.09        15.70 o
   3  -1  12        492.66        483.81        24.15 o
   4  -1  12        773.13        836.24        33.36 o
   5  -1  12        411.04        372.12        25.92 o
   6  -1  12       3197.86       3243.97        82.12 o
  -6   0  12       3681.03       3884.16        84.26 o
  -5   0  12        874.35        867.18        30.17 o
  -4   0  12        163.84        156.30        13.88 o
  -3   0  12       3132.58       3213.60        71.69 o
  -2   0  12       6551.47       6921.35       133.17 o
  -1   0  12       2716.27       2783.15        79.09 o
   0   0  12         18.91         25.43         9.14 o
   1   0  12        384.57        349.92        18.82 o
   2   0  12        100.35         90.41        12.10 o
   3   0  12         70.44         54.44        11.10 o
   4   0  12         32.73         31.37        11.05 o
   5   0  12        199.36        197.33        21.09 o
  -6   1  12        312.25        308.61        19.43 o
  -5   1  12          6.09          6.55        12.78 o
  -4   1  12        264.70        291.64        21.95 o
  -3   1  12        346.05        333.67        19.02 o
  -2   1  12        977.43       1033.33        34.15 o
  -1   1  12         80.87         83.10        10.37 o
   0   1  12         87.43         75.34        10.37 o
   1   1  12        164.92        157.47        14.98 o
   2   1  12        262.54        272.42        25.15 o
   3   1  12         25.77         21.24        10.12 o
   4   1  12        799.89        798.61        35.16 o
   5   1  12        195.38        169.70        20.22 o
  -5   2  12         26.82         24.16         9.10 o
  -4   2  12          3.98         -1.45         7.00 o
  -3   2  12         28.33         33.61         9.10 o
  -2   2  12         61.22         58.51        11.59 o
  -1   2  12        229.56        208.50        15.93 o
   0   2  12       3089.91       3311.46       114.84 o
   1   2  12        748.61        734.54        30.04 o
   2   2  12          1.98         10.32         9.79 o
   3   2  12        614.16        603.37        30.82 o
   4   2  12       4685.32       4928.26       111.18 o
  -4   3  12        445.62        553.07        33.41 o
  -3   3  12        143.41        158.74        20.25 o
  -2   3  12         22.14          7.20        22.05 o
  -1   3  12        273.14        275.41        27.64 o
   0   3  12       1980.89       2185.85        75.93 o
   1   3  12       1044.24       1072.63        51.41 o
   2   3  12        230.13        229.01        27.70 o
   3   3  12         98.85         51.80        25.64 o
  -1   4  12         21.05         21.53        14.12 o
   0   4  12        657.93        705.34        51.33 o
  -3  -8  13        402.16        376.92        40.79 o
  -2  -8  13       1571.29       1685.02        50.60 o
  -1  -8  13        358.16        314.52        41.05 o
   1  -8  13       1697.64       1694.16        78.18 o
   2  -8  13       5595.99       5735.45       200.92 o
   3  -8  13       2460.44       2536.19       111.75 o
  -4  -7  13         89.86         87.94        12.87 o
  -3  -7  13        172.64        177.76        16.08 o
  -2  -7  13        113.22        101.78        12.34 o
  -1  -7  13          2.18          4.27         6.88 o
   0  -7  13          3.91          9.23         7.18 o
   1  -7  13          7.43         11.28        11.28 o
   2  -7  13        297.20        253.44        30.27 o
   3  -7  13        191.51        172.76        39.24 o
   4  -7  13         66.03         33.64        15.36 o
  -5  -6  13        151.65        139.41        23.08 o
  -4  -6  13        349.28        368.39        36.94 o
  -3  -6  13        510.74        495.72        24.25 o
  -2  -6  13         60.54         72.72        21.79 o
  -1  -6  13        508.68        498.04        22.91 o
   0  -6  13       1653.17       1584.25        57.61 o
   1  -6  13       1991.93       1885.48        45.06 o
   2  -6  13          3.94          3.65         9.42 o
   3  -6  13          9.32         11.35        12.31 o
   4  -6  13        929.46        936.94        45.84 o
  -5  -5  13       3478.34       3663.25        93.34 o
  -4  -5  13       3553.08       3764.65        94.24 o
  -3  -5  13       1335.20       1369.94        44.30 o
  -2  -5  13        268.18        308.91        18.80 o
  -1  -5  13       2915.84       2969.54        65.37 o
   0  -5  13       3994.87       4066.80        99.53 o
   1  -5  13       3152.18       3245.75        68.80 o
   2  -5  13        257.53        255.19        15.90 o
   3  -5  13         38.28         34.69        12.66 o
   4  -5  13        848.55        857.01        74.46 o
   5  -5  13        160.94        188.54        25.63 o
  -6  -4  13        268.35        300.98        31.55 o
  -5  -4  13       3247.34       3357.90        99.28 o
  -4  -4  13       2699.15       2603.73        70.45 o
  -3  -4  13        834.74        849.97        28.46 o
  -2  -4  13         43.11         46.52         8.88 o
  -1  -4  13       2345.23       2400.00        56.58 o
   0  -4  13       4849.66       4963.22       118.52 o
   1  -4  13       3220.40       3323.69        70.89 o
   2  -4  13        135.32        133.66        13.13 o
   3  -4  13          9.13          7.75         7.70 o
   4  -4  13        337.62        372.45        31.85 o
   5  -4  13        144.68        108.61        21.69 o
  -6  -3  13        243.13        262.60        20.19 o
  -5  -3  13        149.16        114.32        12.87 o
  -4  -3  13        234.18        212.05        15.14 o
  -3  -3  13         50.17         66.06         9.58 o
  -2  -3  13         24.09         24.18         7.41 o
  -1  -3  13        664.45        689.45        25.63 o
   0  -3  13        871.87        856.93        27.69 o
   1  -3  13         52.56         37.50         8.50 o
   2  -3  13        268.24        239.87        16.87 o
   3  -3  13        495.88        475.81        23.75 o
   4  -3  13        119.89        111.02        14.50 o
   5  -3  13        285.59        275.72        29.32 o
  -6  -2  13       1871.79       1950.96        51.63 o
  -5  -2  13        152.36        130.67        13.66 o
  -4  -2  13        511.74        567.69        24.45 o
  -3  -2  13         90.07         83.61        10.90 o
  -2  -2  13        237.07        257.97        16.54 o
  -1  -2  13          6.81          6.48         7.13 o
   0  -2  13          9.33          8.07         6.01 o
   1  -2  13        575.36        581.39        40.00 o
   2  -2  13       1104.72       1062.81        34.53 o
   3  -2  13       1297.88       1286.92        51.82 o
   4  -2  13         25.11         18.26        14.70 o
   5  -2  13        194.33        190.24        20.32 o
  -6  -1  13       4345.89       4497.23       146.21 o
  -5  -1  13       1110.98       1107.57        36.32 o
  -4  -1  13        389.14        430.79        21.79 o
  -3  -1  13         37.51         31.26         9.21 o
  -2  -1  13       1616.83       1619.64        46.07 o
  -1  -1  13         74.64         74.87        13.12 o
   0  -1  13          1.33          3.74         5.94 o
   1  -1  13        273.71        231.45        16.86 o
   2  -1  13       1542.82       1506.48        43.84 o
   3  -1  13       2129.19       2205.05        63.40 o
   4  -1  13        220.73        172.50        21.00 o
   5  -1  13        763.85        711.12        53.91 o
  -5   0  13        623.26        675.38        28.55 o
  -4   0  13          0.34         -3.30         6.72 o
  -3   0  13        498.13        548.49        24.86 o
  -2   0  13        999.35       1079.25        54.26 o
  -1   0  13        115.01        107.66        27.67 o
   0   0  13        549.95        581.03        27.83 o
   1   0  13        226.51        211.51        17.29 o
   2   0  13        813.79        835.39        32.37 o
   3   0  13        738.68        811.50        33.60 o
   4   0  13          6.35        -10.68        10.68 o
  -4   1  13          1.73         -4.72         7.49 o
  -3   1  13          5.23          4.71         7.61 o
  -2   1  13        166.57        182.99        21.04 o
  -1   1  13        219.20        174.44        14.93 o
   0   1  13       1152.85       1214.17        38.38 o
   1   1  13        304.51        303.30        20.78 o
   2   1  13        326.53        284.18        21.63 o
   3   1  13          0.09          6.77        11.58 o
  -3   2  13         62.91         81.33        16.32 o
  -2   2  13         41.90         46.48        14.25 o
  -1   2  13       1048.71       1133.50        50.09 o
   0   2  13       3539.72       3701.43       189.88 o
   1   2  13       2458.80       2804.04       130.03 o
   2   2  13        613.58        634.45        50.30 o
  -2  -7  14         12.46          6.36         8.97 o
  -1  -7  14        493.75        477.52        27.46 o
   0  -7  14        219.52        248.79        30.26 o
   1  -7  14          0.18          3.08        12.31 o
  -3  -6  14       1205.58       1278.55        43.92 o
  -2  -6  14         39.70         45.27        24.87 o
  -1  -6  14          4.41         -0.71         7.04 o
   0  -6  14        318.81        331.13        18.61 o
   1  -6  14         48.07         51.56        13.43 o
   2  -6  14        333.38        352.95        27.99 o
   3  -6  14         82.58        118.01        20.58 o
  -4  -5  14       8416.24       8761.45       195.06 o
  -3  -5  14       3126.55       3301.56        86.20 o
  -2  -5  14         15.96         17.03         8.56 o
  -1  -5  14        570.29        591.26        27.05 o
   0  -5  14       1114.05       1147.18        33.49 o
   1  -5  14        260.90        229.35        17.30 o
   2  -5  14        303.40        284.12        26.00 o
   3  -5  14         46.15         39.49        14.60 o
  -4  -4  14       2512.76       2636.04       146.53 o
  -3  -4  14       1226.13       1220.25        42.67 o
  -2  -4  14        107.98        108.19        12.76 o
  -1  -4  14         15.18         22.12         8.57 o
   0  -4  14        139.96        119.98        11.96 o
   1  -4  14        344.20        364.49        19.08 o
   2  -4  14         35.45         34.62         9.49 o
   3  -4  14          9.46         -1.01        11.02 o
  -4  -3  14         11.06          0.33         7.86 o
  -3  -3  14          7.60          7.97         8.31 o
  -2  -3  14          7.65         14.92         8.03 o
  -1  -3  14          0.60         -2.94         7.16 o
   0  -3  14          7.19         11.19         6.72 o
   1  -3  14         83.85         83.83        11.39 o
   2  -3  14       1963.36       2011.64        57.21 o
   3  -3  14       1476.72       1410.43        43.84 o
  -4  -2  14        232.89        229.36        18.13 o
  -3  -2  14        259.53        273.14        18.59 o
  -2  -2  14        768.05        821.83        30.71 o
  -1  -2  14        308.17        286.88        26.42 o
   0  -2  14         98.21        103.80        14.92 o
   1  -2  14       1420.79       1368.89        63.04 o
   2  -2  14       5397.38       5742.28       117.22 o
   3  -2  14       4363.28       4451.46        98.05 o
  -4  -1  14        127.89        135.70        26.42 o
  -3  -1  14         14.82         18.71         9.20 o
  -2  -1  14         87.11         80.01        12.61 o
  -1  -1  14        451.99        484.48        22.58 o
   0  -1  14        105.24        106.96        20.98 o
   1  -1  14        228.92        198.15        17.20 o
   2  -1  14       3382.34       3382.52        87.10 o
   3  -1  14       4048.23       4175.75       109.56 o
  -3   0  14         11.53         15.33         9.09 o
  -2   0  14         23.67         10.61        10.55 o
  -1   0  14        256.92        277.26        18.11 o
   0   0  14        187.85        204.17        17.27 o
   1   0  14         43.47         41.81        11.47 o
   2   0  14        193.15        179.56        20.66 o
  -1  -4  15        794.81        845.25        37.01 o
   0  -4  15        156.97        154.67        14.60 o
  -1  -3  15         33.44         13.97        22.31 o
   0  -3  15         31.79         24.38         8.92 o
                                                
