# Supplementary material for: Crystal structures and hydrogen-bonding analysis of a series of solvated ammonium salts of molybdenum(II) chloride clusters
Source: Acta Crystallogr E Crystallogr Commun. 2019 Oct 22;75(Pt 11):1705–11. doi: 10.1107/S205698901901380X (PMC6829717; doi:10.1107/S205698901901380X)
Supplement: Supplementary file 9 [file e-75-01705-4sup9.mol]

4
  --CCDC--071119    3D                              

 72 93  0  0  0  0  0  0  0  0999 V2000
    2.8954    3.6347    5.1091 Mo     0
    3.6925    3.7964    7.5732 Mo     0
    3.6677    1.4901    6.3650 Mo     0
    1.5751    2.6706    6.9567 Cl     0
    4.4630    1.7363    8.6975 Cl     0
    2.6991   -0.6635    6.8276 Cl     0
    2.7283    4.6532    9.6075 Cl     0
    2.9455    1.4330    4.0016 Cl     0
    3.0004    5.7985    6.2990 Cl     0
    0.8622    4.2802    3.9264 Cl     0
    5.9326    2.6351    6.9284 Mo     0
    5.1355    2.4734    4.4644 Mo     0
    5.1603    4.7797    5.6726 Mo     0
    7.2529    3.5992    5.0808 Cl     0
    4.3650    4.5335    3.3401 Cl     0
    6.1289    6.9333    5.2100 Cl     0
    6.0996    1.6165    2.4300 Cl     0
    5.8825    4.8368    8.0359 Cl     0
    5.8276    0.4713    5.7385 Cl     0
    7.9658    1.9895    8.1111 Cl     0
   -0.6743    6.3201    8.9884 N      0
   -0.7697    7.7801    6.6435 C      0
   -0.6405    5.5278   10.2415 C      0
   -0.0112    5.9377   10.8712 H      0
   -0.3526    4.6121   10.0422 H      0
   -1.5356    5.5086   10.6405 H      0
   -0.5063    6.4166    6.6471 C      0
   -0.3509    5.9665    5.8255 H      0
   -0.4666    5.7189    7.8148 C      0
   -0.2884    4.7856    7.7949 H      0
   -0.9831    8.3600    7.8750 C      0
   -1.1638    9.2907    7.9277 H      0
   -0.9387    7.6191    9.0197 C      0
   -1.1007    8.0424    9.8545 H      0
   -0.9055   10.0262    3.0491 N      0
   -0.8101    8.5662    5.3940 C      0
   -0.9393   10.8185    1.7960 C      0
   -1.5686   10.4086    1.1663 H      0
   -1.2272   11.7342    1.9953 H      0
   -0.0442   10.8376    1.3970 H      0
   -1.0735    9.9297    5.3904 C      0
   -1.2289   10.3798    6.2121 H      0
   -1.1132   10.6274    4.2228 C      0
   -1.2914   11.5606    4.2427 H      0
   -0.5967    7.9862    4.1626 C      0
   -0.4160    7.0555    4.1098 H      0
   -0.6411    8.7271    3.0178 C      0
   -0.4792    8.3039    2.1830 H      0
    0.4203   -1.1438   11.6752 O      0
    1.2264    0.9444   11.6680 N      0
    0.9503   -0.2201   12.2181 C      0
    1.1953   -0.3369   13.1289 H      0
    0.9003    1.1919   10.2957 C      0
    1.3389    0.5230    9.7296 H      0
    1.2099    2.0871   10.0427 H      0
   -0.0705    1.1363   10.1748 H      0
    1.7948    2.0363   12.4179 C      0
    1.8867    1.7744   13.3573 H      0
    1.2068    2.8181   12.3527 H      0
    2.6761    2.2595   12.0525 H      0
    1.7732    9.4211    1.3205 O      0
    3.6986    8.4520    1.9982 N      0
    2.9243    9.1052    1.1339 C      0
    3.3109    9.3437    0.2992 H      0
    3.1740    8.0848    3.2935 C      0
    2.3788    8.6237    3.4882 H      0
    3.8548    8.2471    3.9789 H      0
    2.9324    7.1353    3.2904 H      0
    5.0580    8.1052    1.6961 C      0
    5.1639    7.1323    1.7379 H      0
    5.6552    8.5279    2.3480 H      0
    5.2827    8.4201    0.7953 H      0
  1  2  1
  1  3  1
  1  4  1
  1  8  1
  1  9  1
  1 10  1
  1 12  1
  1 13  1
  1 15  1
  2  3  1
  2  4  1
  2  5  1
  2  7  1
  2  9  1
  2 11  1
  2 13  1
  2 18  1
  3  4  1
  3  5  1
  3  6  1
  3  8  1
  3 11  1
  3 12  1
  3 19  1
  5 11  1
  8 12  1
  9 13  1
 11 12  1
 11 13  1
 11 14  1
 11 18  1
 11 19  1
 11 20  1
 12 13  1
 12 14  1
 12 15  1
 12 17  1
 12 19  1
 13 14  1
 13 15  1
 13 16  1
 13 18  1
 21 23  1
 21 29  1
 21 33  1
 22 27  1
 22 31  1
 22 36  1
 23 24  1
 23 25  1
 23 26  1
 27 28  1
 27 29  1
 29 30  1
 31 32  1
 31 33  1
 33 34  1
 35 37  1
 35 43  1
 35 47  1
 36 41  1
 36 45  1
 37 38  1
 37 39  1
 37 40  1
 41 42  1
 41 43  1
 43 44  1
 45 46  1
 45 47  1
 47 48  1
 49 51  1
 50 51  1
 50 53  1
 50 57  1
 51 52  1
 53 54  1
 53 55  1
 53 56  1
 57 58  1
 57 59  1
 57 60  1
 61 63  1
 62 63  1
 62 65  1
 62 69  1
 63 64  1
 65 66  1
 65 67  1
 65 68  1
 69 70  1
 69 71  1
 69 72  1
M  END
$$$$
